# Supplementary material for: Thermosensation in Caenorhabditis elegans is linked to ubiquitin-dependent protein turnover via insulin and calcineurin signalling
Source: Nat Commun. 2022 Oct 5;13:5874. doi: 10.1038/s41467-022-33467-7 (PMC9534930; doi:10.1038/s41467-022-33467-7)
Supplement: Supplementary file 4 — Supplementary Data 1 [file 41467_2022_33467_MOESM4_ESM.xlsx]

## Sheet: Description
Description Supplementary Data 1	Proteomics analysis
1 Sheet Supplementary Data 1		Fold change and p-values of all PP563 (WT), PP915 (dyf-1(mn335), PP1058 (dyf-1(mn335; unc-31e928), PP1716(dyf-1(mn335)unc-13(e51)), moderated t-test, unpaired two-sided, calculated with limma package where standard error is calculated using a linear method based on a Bayesian model, p-adj= p-value was corrected by Benjamini-Hochberg (BH) false discovery rate (FDR) adjustment), n=4
2 Sheet WT vs dyf-1(mn335)		Significantly affected (increased or decreased) proteins in dyf-1(mn335) compared with wild-type (q-value cut off 0.1) moderated t-test, unpaired two-sided calculated with limma packag where standard error is calculated using a linear method based on a Bayesian model, p- val.: p-value, p-adj.: p-values were corrected by false discovery rate (FDR) adjustment. N=4
3 GSEA		Gene set enrichment analysis of proteins from Figure 3b using Gene Ontology (GO) and REACTOME databases, p-adj= p-value was corrected by Benjamini-Hochberg (BH) false discovery rate (FDR) adjustment), q-value: p-value FDR corrected, n=4.
4 GSEA WT vs dyf-1		Gene set enrichment analysis of proteins significantly (q-value < 0.01) affected in dyf-1(mn335) compared with wild-type using Gene Ontology (GO) and REACTOME databases REACTOME databases, p-adj= p-value was corrected by Benjamini-Hochberg (BH) false discovery rate (FDR) adjustment), q-value: p-value FDR corrected.n=4.
5 GSEA dyf-1 vs dyf-1 unc-31		Gene set enrichment analysis of proteins significantly (q-value < 0.01) affected in dyf-1(mn335) compared with dyf-1; unc-31(e928) using Gene Ontology (GO) and REACTOME databases, p-adj= p-value was corrected by Benjamini-Hochberg (BH) false discovery rate (FDR) adjustment), q-value: p-value FDR corrected. n=4
6 GSEA dyf-1 vs dyf-1 unc-13		Gene set enrichment analysis of proteins significantly (q-value < 0.01) affected in dyf-1(mn335) compared with dyf-1; unc-13(e51) using Gene Ontology (GO) and REACTOME databases, p-adj= p-value was corrected by Benjamini-Hochberg (BH) false discovery rate (FDR) adjustment), q-value: p-value FDR corrected. n=4.

## Sheet: 1 Supplementary  Data  1
Supplementary Data 1. Proteomics Analysis.
Fold change and p-values of all PP563 (WT), PP915 (dyf-1(mn335), PP1058 (dyf-1(mn335; unc-31e928), PP1716(dyf-1(mn335)unc-13(e51)), moderated t-test, unpaired two-sided, calculated with limma package where standard error is calculated using a linear method based on a Bayesian model, p-adj= p-value was corrected by Benjamini-Hochberg (BH) false discovery rate (FDR) adjustment), n=4
name	ID	PP1058_0_vs_PP915_0_p.val	PP1716_0_vs_PP915_0_p.val	PP563_ctrl_0_vs_PP915_0_p.val	PP1058_0_vs_PP915_0_p.adj	PP1716_0_vs_PP915_0_p.adj	PP563_ctrl_0_vs_PP915_0_p.adj	PP1058_0_vs_PP915_0_ratio	PP1716_0_vs_PP915_0_ratio	PP563_ctrl_0_vs_PP915_0_ratio	PP1058_0_centered	PP1716_0_centered	PP563_ctrl_0_centered	PP915_0_centered
AC3.5	Q17405	794.946	0.66687	0.691624	1.71e-13	0.968	0.959	6.79	0.0898	-0.0827	-5.09	1.61	1.78	1.7
acl-7	G5EFP8	0.62699	0.672416	0.00142934	0.973	0.969	0.0441	-0.195	-0.169	-1.68	-0.316	-0.341	1.17	-0.51
acp-6	Q9GUF2	0.00101969	0.000290988	0.412268	0.0233	0.0317	0.939	0.771	0.913	0.145	-0.314	-0.455	0.312	0.457
anmt-2	Q20308	0.0737595	0.0084274	3.8878e-06	0.842	0.522	7.8e-10	0.694	1.13	3.1	0.537	0.0979	-1.87	1.23
asah-1	O45686	0.00100583	0.389861	0.266893	0.0229	0.956	0.916	-1.62	-0.32	0.418	1.24	-0.0599	-0.797	-0.379
B0035.15	Q17439	0.736528	0.000440365	0.0531214	0.976	0.0519	0.721	0.0689	1.01	-0.436	0.0927	-0.852	0.597	0.162
B0286.3	Q10457	0.00246706	0.00584403	0.00559126	0.0891	0.447	0.199	-0.559	-0.486	-0.49	0.175	0.103	0.106	-0.384
C05C10.2	Q95ZZ3	0.665542	0.122221	6.15608e-06	0.974	0.91	7.94e-09	0.0817	0.309	-1.55	-0.371	-0.599	1.26	-0.29
C05D11.5	Q11185	2.98858e-06	1.02348e-06	1.3666e-06	2.67e-11	3.11e-09	1.69e-12	1.68	1.89	1.83	-0.332	-0.537	-0.48	1.35
C27A7.1	B5BM33	0.000989055	0.00253466	0.0193665	0.0223	0.288	0.466	1.35	1.18	0.823	-0.514	-0.34	0.0154	0.839
C48B4.1	P34355	8.52087e-06	0.00116538	0.0058045	7.14e-09	0.149	0.206	-1.25	-0.681	-0.531	0.633	0.0659	-0.0838	-0.615
cex-1	Q10131	0.093126	0.000673623	0.000826762	0.871	0.0826	0.0189	-0.726	-1.88	1.83	0.532	1.69	-2.03	-0.195
clec-1	Q22966	3.92159e-05	0.0003155	0.262219	4.24e-06	0.0351	0.915	1.02	0.793	0.177	-0.525	-0.295	0.321	0.499
clec-190	Q9NAP0	8.66933e-08	2.61094e-07	9.87811e-08	1.71e-13	1.7e-12	2.11e-13	2.19	1.96	2.16	-0.614	-0.378	-0.585	1.58
clec-209	G5EBG4	0.0158885	0.00199135	0.000517943	0.482	0.241	0.00838	-0.541	-0.772	-0.934	-0.0204	0.21	0.372	-0.562
clec-266	Q7Z121	0.00784952	0.000769796	0.100543	0.27	0.0951	0.825	-1.24	-1.77	0.679	0.656	1.19	-1.26	-0.583
clec-4	Q9NAK5	0.000566593	0.0236453	0.197178	0.00871	0.741	0.895	-1.49	-0.806	-0.419	0.813	0.127	-0.26	-0.679
clec-41	P90732	2.4638e-05	0.0519868	0.0199233	7.58e-07	0.845	0.474	-1.81	-0.551	-0.69	1.05	-0.212	-0.0732	-0.764
clec-63	O45444	0.000704163	0.105232	0.495788	0.0129	0.901	0.947	-1.87	-0.696	-0.277	1.16	-0.0144	-0.434	-0.71
col-95	Q86MP1	0.00309759	0.0463581	0.00053463	0.112	0.833	0.00884	1.53	0.903	1.97	-0.43	0.199	-0.872	1.1
cox-2	P24894	0.0221978	0.284864	9.60664e-05	0.586	0.947	0.000198	0.291	-0.122	0.667	-0.0824	0.331	-0.458	0.209
cpr-6	G8JY40	0.204959	0.24299	0.000987714	0.933	0.941	0.0247	-0.238	-0.218	-0.801	-0.0761	-0.0963	0.487	-0.314
cth-1	K8ESE2	1.81563e-07	0.109742	0.885053	1.71e-13	0.904	0.966	-3.03	-0.432	0.0366	2.18	-0.425	-0.893	-0.857
cyc-2.2	Q23240	0.0425594	0.000255983	0.5547	0.75	0.0268	0.951	-0.529	-1.25	0.14	0.12	0.838	-0.549	-0.409
D9PTN8	D9PTN8	0.0802742	0.000360697	0.0238735	0.853	0.0415	0.525	-0.324	-0.87	-0.442	-0.0852	0.461	0.033	-0.409
dap-3	G5EFC8	0.712459	0.0266016	0.00248744	0.975	0.76	0.0881	-0.0539	0.368	-0.566	-0.009	-0.431	0.503	-0.0629
dhs-25	Q19246	0.0015647	0.000110676	0.0650637	0.0486	0.00636	0.759	0.65	0.924	-0.315	-0.336	-0.609	0.63	0.315
dhs-4	O18030	4.18124e-06	9.20871e-07	0.22264	1.62e-10	2.26e-09	0.904	-1.32	-1.55	-0.194	0.553	0.786	-0.572	-0.766
E3W732	E3W732	0.563671	0.000169734	0.919545	0.97	0.0141	0.967	-0.138	-1.33	-0.024	-0.235	0.957	-0.349	-0.373
ech-8	O17761	0.148483	4.26286e-05	0.302922	0.913	0.000862	0.924	0.394	1.71	0.274	0.201	-1.12	0.321	0.595
F09G8.7	P34392	0.827059	0.00062031	0.000943736	0.978	0.0758	0.0231	0.0577	1.25	1.18	0.564	-0.628	-0.558	0.622
F13D12.6	P52715	0.0006137	0.58682	0.120229	0.0101	0.966	0.847	-1.06	-0.122	-0.37	0.672	-0.266	-0.0184	-0.388
F36G3.1	Q09560	0.049908	0.0872597	0.000335711	0.781	0.889	0.00365	-0.648	-0.551	1.53	0.732	0.635	-1.45	0.084
F36G3.2	Q09318	0.293075	0.000709996	0.0269862	0.95	0.0871	0.559	-0.14	0.6	-0.325	0.174	-0.566	0.359	0.034
F38B2.4	Q20140	0.00207793	0.000343534	0.171617	0.0725	0.0391	0.883	0.548	0.704	0.197	-0.186	-0.342	0.165	0.362
far-3	Q19478	0.59651	7.32837e-05	0.193031	0.972	0.00269	0.893	0.113	1.32	0.288	0.316	-0.886	0.141	0.429
fat-2	G5EGA5	0.00441529	0.000266595	0.196604	0.159	0.0283	0.895	0.437	0.653	-0.166	-0.206	-0.422	0.398	0.231
fem-1	P17221	0.000273682	0.190615	0.0526733	0.00169	0.932	0.719	1.26	-0.327	-0.511	-1.16	0.433	0.617	0.106
G5EDE4	G5EDE4	0.0349569	0.451286	0.000448952	0.707	0.96	0.00651	-0.521	-0.168	-1.09	0.0769	-0.276	0.643	-0.444
G5EFS5	G5EFS5	1.15923e-05	0.00021899	0.0217677	2.79e-08	0.0214	0.499	-2.09	-1.48	0.719	1.38	0.765	-1.43	-0.714
gad-1	O16519	0.00370769	1.17831e-05	0.989243	0.135	2.55e-05	0.969	-1.11	-2.33	-0.00409	0.247	1.47	-0.855	-0.859
gfat-2	Q19699	0.000855538	0.251381	0.00466073	0.018	0.943	0.166	0.684	0.179	0.53	-0.336	0.169	-0.182	0.348
glh-4	O76743	0.598576	0.0258138	7.57239e-07	0.972	0.755	2.11e-13	-0.422	-2.02	-8.22	-2.24	-0.644	5.56	-2.67
grsp-1	Q7YWQ8	0.108204	0.201905	0.00260056	0.886	0.934	0.0921	0.617	0.478	1.39	0.00297	0.142	-0.765	0.62
hap-1	Q9GYG4	0.0839409	9.74929e-06	0.634003	0.859	1.55e-05	0.956	-0.471	-1.98	-0.121	-0.171	1.33	-0.521	-0.642
hil-3	Q19743	0.000891827	7.32449e-05	0.368459	0.0192	0.00268	0.934	-0.986	-1.36	0.201	0.45	0.823	-0.737	-0.536
his-24	P10771	0.00804522	0.000535385	0.0322808	0.275	0.0641	0.607	-0.654	-0.988	0.494	0.367	0.701	-0.781	-0.287
hmp-1	I7J4D2	0.00252318	0.00131072	0.824802	0.0913	0.166	0.964	-1.04	-1.14	-0.0593	0.477	0.583	-0.5	-0.56
hpd-1	Q22633	0.481772	0.000517485	0.595372	0.966	0.0619	0.954	0.0676	0.461	-0.0508	0.0518	-0.341	0.17	0.119
hum-4	S6EZR2	0.00878569	6.18508e-05	0.0107915	0.295	0.00195	0.324	-0.629	-1.27	-0.606	0.00393	0.64	-0.0194	-0.625
ifc-2	G8JY94	0.00126271	0.00281779	0.196499	0.0342	0.309	0.895	-0.487	-0.432	-0.153	0.219	0.164	-0.115	-0.268
immt-2	Q9XXN2	0.0890087	0.000492845	0.206403	0.866	0.0587	0.898	0.223	0.594	0.16	0.0213	-0.35	0.0841	0.244
jmjc-1	O01658	0.00201237	0.00869857	0.00229729	0.0695	0.53	0.081	-1.45	-1.14	-1.42	0.447	0.138	0.418	-1
ketn-1.1	V6CLU0	0.894506	0.000629032	0.0093912	0.98	0.0769	0.298	-0.0139	-0.496	-0.326	-0.195	0.287	0.117	-0.209
lea-1.1	H2FLK8	0.00276352	0.0014572	4.46054e-05	0.101	0.183	1.84e-05	-0.631	-0.695	1.09	0.572	0.635	-1.15	-0.0593
lec-8	Q09610	0.0043448	0.0477184	0.00110368	0.156	0.836	0.0294	-0.972	-0.6	-1.2	0.28	-0.092	0.504	-0.692
let-805	Q9UB28	0.10745	0.000568681	0.513346	0.885	0.0688	0.948	-0.185	-0.515	0.071	0.0277	0.358	-0.228	-0.157
lev-11.2	Q22866	0.294775	0.140781	0.000477975	0.95	0.918	0.0073	0.124	-0.179	0.565	0.0033	0.307	-0.437	0.127
mboa-3	G5EC53	0.00846754	0.00341788	0.000571853	0.285	0.346	0.00996	1.14	1.33	1.72	-0.0925	-0.281	-0.676	1.05
mdf-1	G5EFM0	9.60492e-06	7.56922e-06	0.00333554	1.21e-08	7.37e-06	0.115	1.75	1.8	0.826	-0.656	-0.703	0.266	1.09
mrp-7	Q9U2G5	0.0693708	0.000435322	0.528896	0.834	0.0513	0.949	0.315	0.789	0.101	-0.0133	-0.488	0.2	0.301
msp-77	Q9TVW5	0.65965	0.000456206	0.137762	0.974	0.0538	0.862	-0.271	-3.02	-0.962	-0.793	1.96	-0.102	-1.06
myo-3	P12844	0.00146211	2.39278e-06	0.103723	0.0437	1.53e-07	0.829	-0.413	-0.899	0.171	0.128	0.614	-0.457	-0.285
nath-10	O01757	0.13857	0.249306	0.00021851	0.907	0.942	0.00151	0.218	0.166	0.756	0.0668	0.119	-0.471	0.285
nd1	P24887	0.355862	0.0548617	0.00106369	0.957	0.85	0.0278	0.689	1.54	3.21	0.672	-0.183	-1.85	1.36
nduf-7	Q94360	0.0296881	0.289422	0.00182036	0.666	0.947	0.0615	0.408	0.181	0.674	-0.0924	0.135	-0.358	0.316
ndx-7	P91148	0.0140058	1.16526e-05	0.282252	0.442	2.48e-05	0.92	-0.554	-1.48	-0.213	-0.00634	0.915	-0.348	-0.561
nhr-49	E5QCI8	0.807433	0.507708	0.0021506	0.978	0.963	0.0753	-0.0361	0.0992	0.587	0.199	0.0634	-0.425	0.163
nlp-24	Q20011	0.00251034	0.080335	0.610003	0.0908	0.883	0.955	0.754	0.368	-0.0999	-0.498	-0.113	0.356	0.256
noah-1	H2KZ73	4.10405e-06	5.9934e-06	0.00184914	1.49e-10	3.91e-06	0.0628	-2.2	-2.11	-1.04	0.864	0.774	-0.301	-1.34
O01808	O01808	0.789934	0.389843	0.000699892	0.977	0.956	0.0143	0.0666	-0.219	-1.16	-0.395	-0.11	0.834	-0.329
O02358	O02358	0.00837228	0.00653519	0.00171342	0.283	0.466	0.0569	1.4	1.46	1.8	-0.232	-0.294	-0.639	1.16
O16281	O16281	0.851352	0.579662	1.47247e-05	0.979	0.966	3.07e-07	0.0557	0.166	2.22	0.555	0.445	-1.61	0.61
O44732	O44732	4.07114e-07	2.05631e-07	0.119965	1.71e-13	8.5e-13	0.847	-2.52	-2.71	0.379	1.31	1.5	-1.59	-1.21
O45078	O45078	0.000140665	0.0195178	0.00691752	0.000287	0.708	0.239	-1.31	-0.615	-0.748	0.639	-0.0527	0.0809	-0.667
O45518	O45518	8.90294e-08	0.977101	0.41302	1.71e-13	0.975	0.939	-3.54	0.00787	0.228	2.71	-0.834	-1.05	-0.826
O45934	O45934	0.645549	1.80517e-05	0.376164	0.973	9.21e-05	0.935	-0.0627	-0.99	-0.122	-0.231	0.697	-0.172	-0.294
O61848	O61848	0.0234835	0.00039428	0.991328	0.602	0.0461	0.969	-0.35	-0.679	0.00147	0.0932	0.422	-0.258	-0.257
O62214	O62214	0.221447	0.00131867	0.000909049	0.937	0.167	0.0219	0.219	0.734	0.774	0.213	-0.302	-0.342	0.432
O76836	O76836	2.87773e-05	0.00311162	1.19789e-05	1.34e-06	0.328	1.47e-07	-1.01	-0.548	-1.12	0.343	-0.122	0.449	-0.67
ola-1	P91917	0.299332	0.378423	0.000261577	0.951	0.955	0.00221	-0.139	0.117	-0.693	-0.0394	-0.296	0.514	-0.179
P90860	P90860	0.0587974	0.51553	0.0016763	0.809	0.963	0.0552	0.492	0.156	0.976	-0.0858	0.25	-0.57	0.406
P91369	P91369	0.00854998	0.547255	0.00048113	0.287	0.964	0.00738	-1.23	-0.236	-1.9	0.387	-0.606	1.06	-0.841
pat-2	P34446	0.282659	0.000697858	0.740566	0.949	0.0857	0.961	-0.148	-0.624	0.0444	-0.0338	0.442	-0.226	-0.182
pcp-3	O02252	0.558634	0.147834	0.000227005	0.97	0.92	0.00164	-0.0844	-0.219	-0.773	-0.185	-0.0504	0.504	-0.269
pgp-6	Q1ZXU6	0.00355061	0.0123327	0.00130694	0.13	0.614	0.0386	-0.633	-0.51	-0.736	0.163	0.0401	0.266	-0.47
pmt-1	Q86NB3	0.00208306	0.000118433	0.0124391	0.0727	0.00724	0.35	0.493	0.725	0.365	-0.0974	-0.329	0.0306	0.396
prp-38	Q18942	0.149781	0.000424771	0.435	0.913	0.05	0.942	0.429	1.41	0.224	0.0858	-0.891	0.291	0.515
Q17899	Q17899	0.0159534	7.35301e-06	0.81308	0.484	6.87e-06	0.963	0.752	2.16	-0.0633	-0.0393	-1.45	0.776	0.713
Q18035	Q18035	0.0159517	3.29124e-06	0.809694	0.484	4.35e-07	0.963	0.78	2.45	-0.0669	0.0105	-1.66	0.857	0.791
Q18095	Q18095	0.00646767	0.0596563	0.00241414	0.231	0.858	0.0854	0.521	0.324	0.612	-0.157	0.0402	-0.247	0.364
Q18494	Q18494	0.594703	0.737507	0.00266932	0.972	0.97	0.0945	0.0905	-0.0568	0.649	0.08	0.227	-0.478	0.171
Q18509	Q18509	0.000644965	5.16725e-05	0.310701	0.011	0.00133	0.925	1.01	1.38	0.223	-0.354	-0.731	0.431	0.654
Q19687	Q19687	0.510229	0.170485	0.00014612	0.968	0.927	0.000585	-0.193	-0.418	-1.66	-0.374	-0.149	1.09	-0.567
Q20058	Q20058	0.323632	0.773224	0.000162222	0.954	0.971	0.000738	0.12	0.0341	0.666	0.0854	0.171	-0.461	0.205
Q20724	Q20724	0.570597	0.783764	0.000837413	0.971	0.971	0.0193	0.221	0.106	1.76	0.3	0.415	-1.24	0.521
Q20974	Q20974	0.0888118	0.184829	0.000129076	0.865	0.931	0.000435	-0.309	-0.233	-0.975	-0.0707	-0.146	0.596	-0.379
Q21173	Q21173	0.464705	0.000534902	0.248246	0.966	0.064	0.911	-0.202	-1.32	-0.326	-0.259	0.857	-0.136	-0.462
Q22562	Q22562	0.0247929	0.00198695	0.00283391	0.618	0.241	0.1	-0.321	-0.502	0.476	0.234	0.416	-0.563	-0.0868
Q22790	Q22790	0.152327	0.371251	6.09274e-05	0.915	0.955	4.99e-05	-0.301	-0.182	-1.27	-0.136	-0.255	0.828	-0.437
Q23186	Q23186	0.362207	2.4074e-05	0.277997	0.958	0.000203	0.919	0.2	-1.52	-0.24	-0.59	1.13	-0.15	-0.39
Q23635	Q23635	0.000891344	0.126354	0.497618	0.0192	0.912	0.947	-0.986	-0.355	0.15	0.688	0.0575	-0.448	-0.298
Q2PJ78	Q2PJ78	0.133879	0.360514	0.0014207	0.905	0.954	0.0437	-0.425	0.25	-1.13	0.0991	-0.576	0.802	-0.326
Q5FC47	Q5FC47	0.00265046	0.00549231	0.00742098	0.0963	0.437	0.253	0.682	0.606	0.576	-0.216	-0.14	-0.11	0.466
Q75MI6	Q75MI6	0.00272268	0.824495	0.00810092	0.099	0.972	0.27	-1.33	0.077	-1.11	0.738	-0.666	0.518	-0.589
Q7JLE3	Q7JLE3	0.00136989	0.0166186	0.463129	0.0393	0.677	0.944	0.628	0.413	0.11	-0.34	-0.125	0.178	0.288
Q7YX37	Q7YX37	0.0125536	0.0171454	8.01519e-08	0.406	0.683	2.11e-13	-0.65	-0.611	2.88	1.05	1.02	-2.47	0.404
Q93544	Q93544	5.69168e-05	3.88594e-05	2.82872e-05	1.58e-05	0.000698	3.81e-06	1.52	1.59	1.65	-0.33	-0.399	-0.459	1.19
Q93545	Q93545	0.000179439	0.00328778	0.000618452	0.000555	0.339	0.0115	0.956	0.638	0.814	-0.354	-0.0363	-0.212	0.602
Q95PZ6	Q95PZ6	0.877471	0.690719	0.00250497	0.979	0.969	0.0887	-0.0583	0.151	1.46	0.448	0.238	-1.08	0.389
Q966B1	Q966B1	2.29287e-06	2.81439e-06	1.23161e-06	6.42e-12	2.6e-07	1.03e-12	2.64	2.58	2.82	-0.628	-0.57	-0.81	2.01
Q966I2	Q966I2	0.000628102	0.00346314	0.000935844	0.0105	0.348	0.0228	-0.866	-0.675	-0.82	0.276	0.0848	0.23	-0.59
Q966J6	Q966J6	0.799816	0.000700069	0.926903	0.978	0.0859	0.967	-0.036	-0.66	0.013	-0.135	0.489	-0.184	-0.171
Q9BL81	Q9BL81	0.296068	0.702167	1.23583e-05	0.951	0.969	1.65e-07	-0.578	-0.207	-4.11	-0.644	-1.02	2.88	-1.22
Q9XUF9	Q9XUF9	0.0188447	0.0608008	0.000287609	0.536	0.86	0.00265	-0.398	-0.301	-0.768	0.0314	-0.0657	0.401	-0.367
Q9XW38	Q9XW38	0.316294	0.000300944	0.768317	0.953	0.0331	0.962	-0.247	-1.25	0.071	-0.11	0.896	-0.429	-0.358
rnh-1.0	Q86MP4	0.298076	0.00074268	0.0384928	0.951	0.0915	0.65	-0.42	-1.81	-0.909	-0.366	1.03	0.123	-0.785
sfxn-2	Q09972	0.0657817	0.340961	8.44278e-06	0.826	0.952	3.4e-08	-0.262	-0.127	-1.04	-0.0948	-0.23	0.682	-0.357
sodh-1	Q17334	0.250893	0.875628	0.00029878	0.943	0.973	0.00285	0.352	-0.0464	1.55	0.111	0.509	-1.08	0.463
spds-1	G5EFG3	0.00959522	0.740911	0.000850587	0.322	0.97	0.0198	-0.54	0.0578	-0.791	0.222	-0.376	0.473	-0.318
ssp-34	Q23246	0.0160663	0.000152327	0.104858	0.486	0.0117	0.831	-0.415	-0.84	-0.257	0.0373	0.462	-0.121	-0.378
syx-5	Q20797	0.536844	0.000442693	0.162848	0.969	0.0522	0.879	-0.192	-1.53	0.452	-0.125	1.21	-0.769	-0.317
T20H4.5	Q22619	0.248561	0.0191543	0.00281085	0.943	0.704	0.0992	0.226	0.512	0.719	0.139	-0.148	-0.355	0.364
tni-1	Q20334	0.0508135	0.00657327	0.00184637	0.784	0.467	0.0626	-0.829	-1.27	1.56	0.693	1.14	-1.7	-0.136
trpp-1	B1GRL5	2.50206e-06	0.100626	2.05094e-06	9.89e-12	0.898	2.06e-11	-1.65	-0.318	-1.68	0.734	-0.593	0.77	-0.911
ttr-16	P55955	0.961281	0.000261002	0.402326	0.981	0.0275	0.938	-0.00924	-1.01	0.162	-0.205	0.796	-0.377	-0.214
ttr-35	Q19694	0.423907	7.82124e-06	0.515534	0.963	7.94e-06	0.948	-0.218	2.15	-0.176	0.658	-1.71	0.616	0.44
ttr-50	G5EE48	0.00402241	0.000243949	0.783616	0.146	0.025	0.962	-1.02	-1.51	0.0778	0.404	0.901	-0.691	-0.614
txl-1	G5EES9	0.212834	0.503002	0.00266318	0.935	0.962	0.0943	0.177	0.0924	-0.524	-0.24	-0.156	0.46	-0.0636
ugt-62	Q21603	0.0657048	0.00724378	0.000290769	0.826	0.484	0.00271	-0.325	-0.527	-0.847	-0.0996	0.102	0.422	-0.425
vit-1	P55155	0.126372	0.262164	1.26888e-06	0.9	0.944	1.12e-12	0.232	0.165	-1.4	-0.482	-0.415	1.15	-0.25
vit-2	P05690	0.67891	0.190888	0.000424617	0.974	0.932	0.00587	0.0412	-0.136	-0.494	-0.188	-0.0116	0.347	-0.147
vit-3	Q9N4J2	0.026685	0.0582075	0.000151745	0.638	0.856	0.000638	0.42	0.347	-0.947	-0.465	-0.392	0.902	-0.045
vit-4	P18947	0.00396918	0.0196321	1.35572e-05	0.144	0.709	2.3e-07	0.39	0.292	-0.818	-0.424	-0.326	0.784	-0.0338
vit-5	P06125	0.00238402	0.152291	0.00137081	0.0857	0.922	0.0415	0.463	0.179	-0.502	-0.428	-0.144	0.537	0.0348
Y54E10A.11	Q65XX2	0.43631	0.0713228	1.96166e-07	0.964	0.873	2.11e-13	-0.199	-0.493	-2.99	-0.722	-0.427	2.07	-0.92
Y94H6A.8	Q9N2W7	0.0702217	0.847798	0.00155772	0.836	0.973	0.0499	0.297	-0.0289	0.626	-0.0732	0.252	-0.403	0.224
ZK1098.2	P34601	0.000379868	0.0784994	0.581506	0.00374	0.881	0.953	1.09	0.411	-0.12	-0.744	-0.0657	0.464	0.345
ZK1307.1	Q09359	0.012994	0.101935	2.94355e-05	0.417	0.899	4.35e-06	-0.349	-0.209	-0.824	0.00351	-0.136	0.478	-0.345
2O16	G5EC67	0.49461	0.22718	0.941694	0.967	0.939	0.967	-0.228	0.413	-0.0241	0.268	-0.373	0.0645	0.0403
3E324	G5EEZ4	0.548392	0.888715	0.424931	0.97	0.974	0.941	0.134	-0.0309	-0.179	-0.153	0.0118	0.16	-0.0191
4D656	G5EBI0	0.572794	0.336744	0.608907	0.971	0.952	0.954	-0.164	0.284	0.149	0.232	-0.217	-0.0817	0.0673
A0A061ACH4	A0A061ACH4	0.77672	0.0614483	0.641869	0.977	0.861	0.956	-0.0929	-0.67	0.153	-0.0596	0.517	-0.305	-0.152
A0A078BQP7	A0A078BQP7	0.239718	0.0877053	0.0170283	0.941	0.889	0.428	-0.305	-0.461	-0.694	-0.0602	0.0959	0.329	-0.365
A0A9S2	A0A9S2	0.648633	0.872404	0.13474	0.974	0.973	0.86	0.101	-0.0353	-0.348	-0.171	-0.0354	0.277	-0.0706
A3FPJ3	A3FPJ3	0.121154	0.0649875	0.695801	0.896	0.866	0.959	-0.514	-0.629	0.122	0.259	0.374	-0.378	-0.255
A4UVK2	A4UVK2	0.963072	0.0693652	0.18254	0.981	0.871	0.889	-0.0105	-0.449	0.317	-0.0252	0.414	-0.353	-0.0358
A5A8P5	A5A8P5	0.27013	0.0548361	0.661418	0.947	0.85	0.957	0.428	0.796	0.166	-0.0808	-0.449	0.182	0.348
A5HU91	A5HU91	0.983064	0.521925	0.0927082	0.981	0.963	0.815	-0.0101	0.308	-0.862	-0.131	-0.449	0.721	-0.141
A5JYT3	A5JYT3	0.00300155	0.185223	0.703568	0.109	0.931	0.959	-0.948	-0.349	-0.0961	0.6	0.00042	-0.252	-0.348
A5JYV2	A5JYV2	0.65499	0.910359	0.306397	0.974	0.974	0.924	0.245	0.0614	-0.573	-0.312	-0.128	0.507	-0.0667
A5Z2T6	A5Z2T6	0.657904	0.0223232	0.637912	0.974	0.732	0.956	-0.0661	-0.389	-0.0703	-0.0654	0.258	-0.0612	-0.131
A5Z2U7	A5Z2U7	0.663064	0.900311	0.633774	0.974	0.974	0.956	0.332	0.0951	0.364	-0.134	0.103	-0.166	0.198
A5Z2V3	A5Z2V3	0.0338934	0.0257691	0.514764	0.699	0.755	0.948	0.443	-0.472	0.122	-0.42	0.495	-0.0988	0.0234
A5Z2W3	A5Z2W3	0.259302	0.055692	0.0432261	0.945	0.851	0.677	-0.261	-0.472	0.504	0.204	0.415	-0.561	-0.0572
A6PVA1	A6PVA1	0.0127024	0.613495	0.0100684	0.41	0.967	0.312	-0.466	-0.0806	-0.487	0.208	-0.178	0.229	-0.259
A7DT40	A7DT40	0.634524	0.447012	0.95598	0.973	0.96	0.968	0.0871	0.141	-0.0101	-0.0327	-0.0862	0.0645	0.0544
A7LPF3	A7LPF3	0.634436	0.075473	0.66708	0.973	0.878	0.957	-0.0958	0.387	-0.0866	0.147	-0.336	0.138	0.0511
A7LPJ5	A7LPJ5	0.800788	0.30716	0.0686561	0.978	0.949	0.768	-0.0775	-0.322	-0.609	-0.174	0.0697	0.357	-0.252
A8WFJ8	A8WFJ8	0.506399	0.315449	0.0253494	0.968	0.95	0.542	-0.277	-0.424	1.05	0.364	0.512	-0.964	0.0875
A8WHS3	A8WHS3	0.557117	0.0554504	0.169372	0.97	0.851	0.882	0.122	0.435	0.298	0.0915	-0.221	-0.084	0.214
A9D0C6	A9D0C6	0.420003	0.327417	0.682124	0.963	0.951	0.958	-0.109	-0.133	-0.0544	0.0346	0.0589	-0.0195	-0.074
A9UJN7	A9UJN7	0.417717	0.43317	0.0897277	0.962	0.959	0.81	0.0982	0.0949	0.218	0.00454	0.00787	-0.115	0.103
aagr-1	Q19004	0.0896269	0.0715352	0.907572	0.866	0.874	0.966	-0.939	-1.01	0.0596	0.468	0.535	-0.531	-0.472
aagr-2	Q21750	0.738754	0.120395	0.735495	0.976	0.909	0.96	-0.0846	0.418	0.0857	0.189	-0.313	0.0191	0.105
aagr-3	Q9U3F8	0.589618	0.579316	0.508552	0.971	0.966	0.948	0.0721	-0.0742	0.0887	-0.0505	0.0958	-0.0671	0.0217
aagr-4	O17352	0.354995	0.243908	0.959171	0.957	0.942	0.968	-0.148	-0.189	-0.00803	0.0619	0.103	-0.0784	-0.0864
aak-2	Q95ZQ4	0.0179189	0.578831	0.94573	0.521	0.965	0.967	-0.389	-0.0793	-0.00965	0.27	-0.0403	-0.11	-0.12
aakb-1	Q9XUY2	0.397254	0.417473	0.825601	0.961	0.958	0.964	0.271	0.259	0.0694	-0.121	-0.109	0.0806	0.15
aakb-2	Q9NAH7	0.205969	0.0394496	0.447992	0.933	0.814	0.943	-0.417	-0.729	-0.244	0.0698	0.382	-0.104	-0.348
aakg-2	O02168	0.967471	0.0863949	0.948548	0.981	0.888	0.967	-0.021	0.955	-0.0333	0.246	-0.73	0.258	0.225
aap-1	G5EDP9	0.563275	0.203492	0.439628	0.97	0.935	0.942	0.266	0.605	0.358	0.0412	-0.298	-0.0508	0.307
aars-2	O01541	0.800645	0.585125	0.217976	0.978	0.966	0.902	0.0343	0.0746	0.174	0.0364	-0.00395	-0.103	0.0707
abce-1	Q9U2K8	0.428411	0.00433247	0.616702	0.963	0.393	0.955	0.1	0.444	0.0629	0.0513	-0.292	0.0889	0.152
abcf-1	Q19554	0.627219	0.217047	0.483171	0.973	0.937	0.946	0.0777	0.204	-0.113	-0.0355	-0.162	0.155	0.0422
abcf-2	G5EFG4	0.695188	0.131506	0.347076	0.975	0.914	0.931	0.0463	0.188	0.113	0.0406	-0.101	-0.0263	0.087
abcf-3	Q20306	0.762223	0.567803	0.595041	0.977	0.965	0.954	-0.0629	0.119	-0.111	0.0493	-0.133	0.0974	-0.0136
abi-1	Q10929	0.726758	0.816333	0.854193	0.976	0.972	0.965	-0.201	0.133	-0.106	0.158	-0.177	0.0622	-0.0433
abt-4	Q9TXV8	0.628249	0.264511	0.296028	0.973	0.944	0.922	-0.177	0.418	-0.39	0.14	-0.456	0.353	-0.0372
abtm-1	G4SRS5	0.878427	0.00593585	0.454994	0.979	0.45	0.943	-0.027	0.596	0.134	0.203	-0.42	0.0418	0.176
abts-1	G5EC65	0.416347	0.0377718	0.151575	0.962	0.809	0.872	0.122	-0.345	0.224	-0.122	0.345	-0.224	0.000451
acaa-2	O45552	0.441888	0.868257	0.737138	0.964	0.973	0.961	0.119	0.0252	-0.0512	-0.0955	-0.00205	0.0744	0.0232
acbp-1	O01805	0.27881	0.0665452	0.317916	0.948	0.868	0.926	-0.191	-0.342	-0.175	0.0137	0.165	-0.00193	-0.177
acbp-3	Q20507	0.189656	0.619011	0.502386	0.929	0.967	0.947	-0.257	-0.0939	-0.127	0.138	-0.0257	0.0077	-0.12
acdh-1	H2KZG6	0.123214	0.229231	0.41626	0.898	0.939	0.94	0.187	-0.143	-0.0946	-0.2	0.13	0.0821	-0.0125
acdh-10	Q22347	0.333659	0.66049	0.457584	0.955	0.968	0.944	-0.158	-0.0706	-0.12	0.071	-0.0168	0.0331	-0.0873
acdh-11	Q3T978	0.942485	0.206889	0.636796	0.98	0.935	0.956	-0.00751	0.137	-0.0494	0.0275	-0.117	0.0694	0.02
acdh-12	Q19057	0.795855	0.782007	0.221449	0.978	0.971	0.904	0.0305	0.0326	0.149	0.0227	0.0205	-0.0963	0.0531
acdh-13	H2KYN3	0.84643	0.926751	0.943081	0.979	0.974	0.967	-0.0754	-0.0358	-0.0278	0.0407	0.00103	-0.00696	-0.0347
acdh-3	O44549	0.442279	0.113703	0.723377	0.964	0.906	0.96	0.0991	-0.214	-0.0451	-0.139	0.174	0.00501	-0.0401
acdh-7	Q22781	0.0681082	0.238092	0.467635	0.831	0.941	0.945	-0.283	-0.174	0.105	0.195	0.0858	-0.193	-0.088
acdh-8	Q21243	0.569673	0.0286776	0.44017	0.971	0.771	0.942	-0.155	-0.672	0.212	0.00145	0.518	-0.366	-0.154
acdh-9	Q95YB2	0.0371765	0.0728021	0.157122	0.721	0.875	0.875	0.409	0.342	-0.261	-0.287	-0.219	0.383	0.122
acin-1	P91156	0.323284	0.148388	0.450743	0.954	0.92	0.943	-0.155	-0.233	-0.117	0.0286	0.107	-0.00926	-0.126
acl-1	Q93841	0.123235	0.0267954	0.00465415	0.898	0.761	0.165	-0.321	-0.493	-0.688	-0.0547	0.118	0.312	-0.376
acl-14	O01882	0.152204	0.758151	0.308073	0.914	0.971	0.925	0.329	-0.0673	0.228	-0.207	0.19	-0.106	0.123
acl-2	I2HA82	0.48353	0.49382	0.795908	0.967	0.962	0.963	0.323	-0.316	-0.118	-0.351	0.288	0.0905	-0.0276
acl-5	Q1ZXU8	0.645401	0.785419	0.590182	0.973	0.972	0.953	0.416	-0.245	0.487	-0.251	0.41	-0.323	0.165
acl-6	G8JY39	0.516644	0.126049	0.415946	0.968	0.912	0.94	-0.25	-0.621	0.316	0.112	0.482	-0.455	-0.139
acl-9	Q23087	0.79757	0.150501	0.0453331	0.978	0.921	0.687	-0.073	-0.431	0.632	0.105	0.463	-0.6	0.0319
acly-2	P90731	0.3472	0.669627	0.385051	0.956	0.968	0.936	0.115	0.0512	0.106	-0.0469	0.0167	-0.0378	0.0679
aco-1	Q23500	0.738926	0.831453	0.177138	0.976	0.973	0.886	0.0391	-0.0249	-0.165	-0.0769	-0.0129	0.128	-0.0378
aco-2	P34455	0.713996	0.761808	0.241312	0.975	0.971	0.91	0.0486	-0.0402	0.16	-0.00639	0.0824	-0.118	0.0422
acox-1	O62140	0.217798	0.149562	0.0614391	0.936	0.921	0.748	0.222	0.264	-0.356	-0.19	-0.231	0.388	0.0327
acs-1	Q9UAV8	0.341238	0.00722205	0.552899	0.956	0.483	0.951	0.167	0.561	-0.103	-0.0112	-0.404	0.259	0.156
acs-11	Q20264	0.986273	0.106141	0.845341	0.981	0.902	0.964	-0.00213	0.214	0.0242	0.0613	-0.155	0.0349	0.0591
acs-13	Q9N302	0.719648	0.545932	0.578133	0.976	0.964	0.953	0.0518	0.0877	0.0806	0.00322	-0.0326	-0.0256	0.055
acs-14	Q19339	0.504668	0.997137	0.0270443	0.968	0.976	0.56	-0.097	0.000516	-0.362	-0.0175	-0.115	0.247	-0.115
acs-17	Q18660	0.404191	0.0106626	0.0426622	0.961	0.58	0.674	-0.26	-0.931	0.691	0.135	0.806	-0.816	-0.125
acs-19	Q65ZB8	0.0807507	0.0392326	0.853773	0.854	0.813	0.965	0.245	0.299	-0.024	-0.115	-0.169	0.154	0.13
acs-22	Q18916	0.691698	0.353165	0.0122984	0.975	0.953	0.348	-0.0679	-0.162	-0.505	-0.116	-0.0217	0.321	-0.184
acs-4	Q20121	0.415701	0.259963	0.061333	0.962	0.944	0.748	0.121	0.171	0.301	0.0268	-0.0225	-0.152	0.148
acs-5	Q9XWD1	0.141408	0.780308	0.456038	0.909	0.971	0.944	0.215	-0.0386	-0.104	-0.197	0.0565	0.122	0.0179
act-2	P10984	0.700098	0.994722	0.362555	0.975	0.976	0.933	0.165	-0.00283	0.398	-0.0253	0.143	-0.258	0.14
act-3	P0DM42	0.345158	0.447492	0.0399817	0.956	0.96	0.659	0.4	0.319	0.95	0.0174	0.0981	-0.533	0.417
act-4	Q6A8K1	0.719136	0.37998	0.144444	0.976	0.955	0.867	0.041	-0.102	0.175	-0.0124	0.13	-0.147	0.0286
act-5	O45815	0.356778	0.515422	0.793941	0.957	0.963	0.963	-0.144	0.101	-0.0401	0.123	-0.122	0.0192	-0.0209
adbp-1	G5EDW1	0.454888	0.371672	0.102054	0.965	0.955	0.827	0.338	0.407	0.782	0.0435	-0.0251	-0.4	0.382
adr-1	Q86GC2	0.818229	0.910027	0.767125	0.978	0.974	0.962	-0.147	-0.072	0.189	0.139	0.0646	-0.196	-0.00739
adr-1.1	Q9U3D6	0.625312	0.903803	0.796965	0.973	0.974	0.963	0.0782	0.0192	0.041	-0.0436	0.0154	-0.0064	0.0346
adr-2	Q22618	0.336503	0.919497	0.42244	0.955	0.974	0.94	-0.187	0.0192	-0.155	0.106	-0.1	0.0744	-0.0808
ads-1	O45218	0.93491	0.511324	0.00299675	0.98	0.963	0.105	0.00946	0.0769	-0.437	-0.0971	-0.165	0.349	-0.0876
adss-1	P91134	0.0298223	0.110352	0.160152	0.668	0.904	0.877	0.352	0.244	0.211	-0.15	-0.0421	-0.00958	0.202
agef-1	G5EFH7	0.118501	0.0956311	0.254913	0.894	0.895	0.913	-0.354	-0.381	-0.25	0.107	0.135	0.00411	-0.246
agl-1	O62334	0.901489	0.486588	0.858639	0.98	0.962	0.965	0.0182	0.103	-0.0262	0.00568	-0.0796	0.05	0.0239
ahcy-1	P27604	0.233414	0.348132	0.830399	0.94	0.953	0.964	0.147	0.114	0.0256	-0.0756	-0.0426	0.0463	0.0719
ain-1	Q17740	0.0566706	0.0544466	0.601184	0.803	0.849	0.954	-0.401	-0.405	0.101	0.224	0.229	-0.277	-0.176
ain-2	H2KY58	0.459246	0.613828	0.509491	0.965	0.967	0.948	-0.143	-0.0971	0.127	0.115	0.0688	-0.156	-0.0283
aipl-1	O17939	0.835363	0.249546	0.177346	0.978	0.942	0.886	0.0356	-0.204	0.242	-0.0172	0.222	-0.223	0.0184
air-1	G5EDL3	0.206008	0.827474	0.0404228	0.933	0.972	0.662	0.237	-0.0393	0.412	-0.0849	0.192	-0.26	0.153
ajm-1	H2KYC4	0.74603	0.276854	0.211086	0.976	0.946	0.9	-0.0768	-0.265	0.308	0.0683	0.256	-0.316	-0.0085
aka-1	Q18930	0.31199	0.0256451	0.741223	0.953	0.754	0.961	0.418	1.02	-0.133	-0.0905	-0.697	0.46	0.327
akt-1	Q17941	0.565093	0.208022	0.0193329	0.97	0.936	0.465	0.111	0.25	0.515	0.108	-0.031	-0.296	0.219
aldo-1	P54216	0.09953	0.468915	0.572833	0.878	0.961	0.952	0.209	0.087	-0.0674	-0.152	-0.0297	0.125	0.0572
aldo-2	P46563	0.284709	0.668743	0.732093	0.949	0.968	0.96	0.15	-0.0585	-0.0467	-0.139	0.0696	0.0579	0.0112
alg-1	G5EGR6	0.386075	0.44632	0.69889	0.96	0.96	0.959	-0.16	-0.14	-0.0703	0.0674	0.0474	-0.0223	-0.0926
alg-2	Q86B39	0.421757	0.987162	0.62065	0.963	0.975	0.955	-0.162	-0.00319	0.0989	0.146	-0.0134	-0.116	-0.0166
alh-1	Q20780	0.768959	0.41872	0.631066	0.977	0.958	0.956	-0.038	0.106	0.0624	0.0706	-0.0735	-0.0297	0.0326
alh-10	Q18822	0.0544014	0.0926283	0.704231	0.796	0.893	0.959	0.409	0.35	-0.0736	-0.238	-0.178	0.245	0.171
alh-12	Q7Z1Q3	0.92644	0.185534	0.74119	0.98	0.931	0.961	0.0116	-0.175	-0.0417	-0.0628	0.123	-0.00942	-0.0512
alh-13	P54889	0.703613	0.495259	0.407564	0.975	0.962	0.939	-0.0701	-0.127	0.155	0.0595	0.116	-0.165	-0.0105
alh-3	G5ECV9	0.683691	0.508105	0.518132	0.975	0.963	0.949	-0.0514	-0.084	-0.082	-0.00298	0.0297	0.0276	-0.0543
alh-4	Q8MXJ7	0.0362639	0.238912	0.604201	0.715	0.941	0.954	0.311	0.162	0.0692	-0.176	-0.0262	0.0664	0.136
alh-5	O44555	0.505443	0.361045	0.027879	0.968	0.954	0.568	-0.296	-0.41	1.1	0.393	0.507	-0.999	0.0978
alh-6	G5EC31	0.592155	0.152386	0.0729532	0.972	0.922	0.778	-0.0617	-0.172	-0.223	-0.0525	0.0582	0.109	-0.114
alh-7	O02266	0.688184	0.473884	0.648521	0.975	0.961	0.957	-0.0753	-0.136	-0.0856	0.00117	0.0615	0.0115	-0.0741
alh-8	P52713	0.576	0.99594	0.167361	0.971	0.976	0.881	0.0798	0.00072	-0.205	-0.111	-0.0319	0.174	-0.0312
alh-9	P46562	0.279496	0.668868	0.830555	0.948	0.968	0.964	-0.126	0.0485	0.0242	0.112	-0.0617	-0.0374	-0.0133
alkb-8	Q9U3P9	0.789158	0.731074	0.661575	0.977	0.97	0.957	-0.0673	0.0866	0.11	0.0997	-0.0541	-0.078	0.0324
alp-1	G5EEL1	0.223579	0.792952	0.732202	0.938	0.972	0.96	0.208	0.0432	0.0564	-0.131	0.0336	0.0204	0.0768
alx-1	P34552	0.117248	0.442044	0.23467	0.894	0.959	0.908	-0.215	-0.1	0.158	0.175	0.0612	-0.198	-0.0391
aly-1	Q17561	0.447632	0.515256	0.460874	0.964	0.963	0.944	-0.33	-0.282	0.32	0.257	0.209	-0.393	-0.0729
aly-2	O62183	0.960035	0.310784	0.988685	0.981	0.95	0.969	0.0138	-0.286	-0.00389	-0.0827	0.217	-0.0651	-0.069
aly-3	Q21559	0.608506	0.449622	0.0837504	0.972	0.96	0.8	0.0822	-0.122	0.298	-0.0177	0.187	-0.233	0.0644
ama-1	P16356	0.238742	0.448112	0.55826	0.941	0.96	0.951	0.164	0.104	0.0794	-0.0774	-0.0167	0.00736	0.0868
aman-1	Q20829	0.456787	0.0707075	0.030831	0.965	0.873	0.595	-0.125	-0.327	-0.405	-0.089	0.112	0.191	-0.214
aman-2	Q2PJ74	0.306916	0.67722	0.713119	0.952	0.969	0.96	-0.778	-0.31	-0.274	0.438	-0.0304	-0.0668	-0.34
ampd-1	H2KZ18	0.849394	0.213981	0.00706748	0.979	0.937	0.244	0.0198	-0.135	-0.342	-0.134	0.0208	0.227	-0.114
amph-1	Q21004	0.0937133	0.0870396	0.217734	0.871	0.889	0.902	-0.4	-0.41	-0.284	0.126	0.136	0.0108	-0.273
anat-1	G4S185	0.135443	0.00613637	0.0170106	0.906	0.456	0.428	0.332	0.703	0.582	0.0726	-0.299	-0.178	0.404
anc-1	Q9N4M4	0.627864	0.336625	0.682271	0.973	0.952	0.958	-0.058	-0.117	-0.0489	0.00202	0.0611	-0.00708	-0.056
ani-1	Q9XTT4	0.990883	0.174114	0.842753	0.981	0.928	0.964	0.00196	-0.245	0.0341	-0.0541	0.192	-0.0862	-0.0521
ani-2	Q09994	0.125475	0.0725331	0.800187	0.899	0.875	0.963	0.232	0.278	0.0361	-0.0952	-0.141	0.1	0.136
anmt-3	Q22279	0.883844	0.830814	0.909556	0.979	0.973	0.966	0.0451	0.066	-0.0351	-0.0261	-0.047	0.0541	0.019
ant-1.1.1	O45865	0.263776	0.108909	0.83639	0.946	0.903	0.964	-0.184	-0.273	-0.0329	0.0614	0.151	-0.0895	-0.122
ant-1.3	G5EFW8	0.177038	0.00116104	0.890354	0.925	0.148	0.966	-0.34	-1.04	-0.0331	-0.0142	0.689	-0.321	-0.354
aos-1	Q17820	0.297161	0.463779	0.634736	0.951	0.96	0.956	-0.141	-0.0975	-0.0627	0.0655	0.0223	-0.0125	-0.0753
AP-1	A3QMC2	0.0657316	0.446075	0.306714	0.826	0.96	0.924	0.284	0.109	-0.149	-0.223	-0.0481	0.21	0.0613
apa-2	Q22601	0.62443	0.381295	0.51892	0.973	0.955	0.949	0.0842	0.153	-0.111	-0.0529	-0.121	0.143	0.0313
apb-1	Q9N4F3	0.525129	0.67918	0.839204	0.969	0.969	0.964	0.0826	-0.0534	-0.0261	-0.0818	0.0542	0.0269	0.000756
apb-3	O62348	0.117403	0.0228454	0.0432589	0.894	0.735	0.677	-1.04	-1.63	-1.4	0.0227	0.61	0.385	-1.02
apd-3	O16637	0.925872	0.767895	0.468433	0.98	0.971	0.945	-0.0364	-0.116	0.287	0.0702	0.15	-0.254	0.0338
apg-1	Q8WQB3	0.583305	0.38221	0.300173	0.971	0.956	0.923	-0.0911	-0.147	-0.175	-0.0123	0.0435	0.0721	-0.103
apm-1	O01755	0.608893	0.179924	0.686864	0.972	0.929	0.958	0.129	-0.352	-0.101	-0.21	0.271	0.0203	-0.081
app-1	O44750	0.689986	0.739426	0.905545	0.975	0.97	0.966	0.0428	-0.0356	0.0127	-0.0378	0.0406	-0.00772	0.00495
aps-1	O16369	0.181343	0.863835	0.731332	0.926	0.973	0.96	0.27	0.0331	-0.0664	-0.211	0.026	0.126	0.0591
apy-1	Q19202	0.63843	0.113904	0.0310472	0.973	0.906	0.597	-0.0716	-0.255	-0.369	-0.102	0.0814	0.195	-0.174
aqp-2	Q17571	0.170929	0.00497122	0.229158	0.922	0.419	0.906	-0.381	-0.922	0.331	0.138	0.679	-0.574	-0.243
aqp-7	Q21473	0.631072	0.6036	0.759469	0.973	0.966	0.961	-0.219	0.237	-0.139	0.189	-0.267	0.109	-0.0303
ard-1	Q19102	0.7367	0.749249	0.112833	0.976	0.971	0.84	0.0507	0.0482	-0.254	-0.0895	-0.087	0.215	-0.0389
arf-1.2	Q10943	0.557703	0.173058	0.693471	0.97	0.928	0.959	-0.136	-0.329	0.091	0.0426	0.235	-0.184	-0.0934
arf-3	G5EFK4	0.606023	0.61815	0.917953	0.972	0.967	0.967	0.0709	0.0685	0.0141	-0.0325	-0.0301	0.0243	0.0383
arf-6	Q9U2S4	0.810011	0.76644	0.364287	0.978	0.971	0.933	0.0683	0.0845	-0.263	-0.0959	-0.112	0.235	-0.0275
ari-1	O01965	0.212605	0.167056	0.679115	0.935	0.926	0.958	0.437	0.489	-0.14	-0.241	-0.292	0.337	0.197
arl-1	Q20758	0.985483	0.446004	0.786813	0.981	0.96	0.962	0.0138	0.585	-0.205	0.0847	-0.486	0.303	0.0984
arl-8	G5EDC6	0.921402	0.944745	0.696987	0.98	0.975	0.959	0.0213	0.015	0.0845	0.00887	0.0152	-0.0543	0.0302
arp-1	Q9NA98	0.351435	0.761266	0.0936379	0.957	0.971	0.816	0.135	0.0432	0.256	-0.0266	0.0654	-0.147	0.109
arp-11	Q9GYR2	0.188167	0.955217	0.997361	0.928	0.975	0.969	0.676	0.0276	0.00163	-0.5	0.149	0.175	0.176
arrd-14	O17983	0.0578883	0.0687331	0.0741028	0.806	0.87	0.781	-0.733	-0.698	0.682	0.546	0.511	-0.869	-0.187
arrd-25	Q17624	0.0772052	0.0120008	0.495245	0.848	0.607	0.947	-0.38	-0.589	0.137	0.172	0.381	-0.345	-0.208
art-1	Q9N5Y2	0.529728	0.0471071	0.500262	0.969	0.834	0.947	-0.0931	-0.323	-0.1	-0.0359	0.194	-0.029	-0.129
arx-1	Q9N4I0	0.603882	0.856401	0.992655	0.972	0.973	0.969	0.103	-0.0356	0.00181	-0.0855	0.0528	0.0154	0.0172
arx-2	P53489	0.547832	0.119484	0.85666	0.97	0.909	0.965	-0.103	-0.282	0.0307	0.0146	0.193	-0.119	-0.0885
arx-3	Q9U1R7	0.182842	0.940927	0.683924	0.927	0.975	0.958	-0.195	-0.0103	0.0571	0.158	-0.0266	-0.094	-0.037
arx-4	Q8WTM6	0.775269	0.99675	0.149536	0.977	0.976	0.871	0.0525	0.000747	0.279	0.0306	0.0823	-0.196	0.083
arx-5	Q9XWV3	0.36867	0.49061	0.42729	0.959	0.962	0.941	-0.323	0.245	0.284	0.374	-0.194	-0.232	0.0516
arx-6	P58798	0.845455	0.39789	0.682267	0.979	0.957	0.958	-0.0335	-0.148	0.0705	0.00581	0.12	-0.0981	-0.0276
arx-7	O61861	0.414209	0.854866	0.311776	0.962	0.973	0.925	0.195	-0.043	0.244	-0.096	0.142	-0.145	0.0989
asb-1	Q20053	0.993397	0.674747	0.343681	0.981	0.969	0.93	-0.00142	-0.0723	-0.166	-0.0586	0.0123	0.106	-0.06
asb-2	Q19126	0.415686	0.756807	0.0130362	0.962	0.971	0.359	0.128	0.0478	-0.451	-0.196	-0.117	0.382	-0.0689
asc-1	G5EDK1	0.474053	0.917116	0.966501	0.966	0.974	0.968	0.216	-0.031	0.0125	-0.166	0.0803	0.0368	0.0493
asf-1	Q19326	0.410054	0.219518	0.0653542	0.962	0.938	0.76	-0.135	0.205	0.324	0.234	-0.107	-0.225	0.0987
asg-1	P90921	0.437218	0.0795621	0.751955	0.964	0.882	0.961	-0.144	0.346	0.0577	0.209	-0.281	0.00726	0.065
asg-2	Q18803	0.594122	0.240065	0.198161	0.972	0.941	0.895	-0.0882	-0.2	-0.221	-0.039	0.0728	0.0935	-0.127
asna-1	P30632	0.631116	0.055325	0.530934	0.973	0.851	0.95	0.0947	0.414	0.124	0.0634	-0.256	0.034	0.158
asns-2	Q65ZI9	0.179099	0.0827197	0.499872	0.925	0.885	0.947	0.659	0.878	0.32	-0.195	-0.414	0.145	0.464
asp-1	G5EEI4	0.755368	0.84763	0.609011	0.977	0.973	0.954	-0.101	0.0622	-0.166	0.0497	-0.113	0.115	-0.0513
asp-10	Q18020	0.408768	0.0155826	0.884605	0.962	0.664	0.966	0.58	1.95	-0.1	0.0273	-1.34	0.707	0.607
asp-13	Q22972	0.754712	0.0435324	0.909973	0.977	0.826	0.966	0.0867	0.622	-0.0313	0.0826	-0.453	0.201	0.169
asp-14	Q94271	0.167354	0.362368	0.736379	0.921	0.954	0.961	-0.554	0.356	-0.129	0.472	-0.438	0.0471	-0.0819
asp-2	Q86NE0	0.665313	0.804408	0.252983	0.974	0.972	0.913	-0.097	-0.0553	-0.264	-0.00704	-0.0487	0.16	-0.104
asp-3	P55956	0.973493	0.207297	0.823311	0.981	0.935	0.964	-0.00693	0.274	0.0467	0.0854	-0.196	0.0318	0.0785
asp-4	Q21966	0.165795	0.24047	0.856303	0.92	0.941	0.965	0.301	0.251	-0.0375	-0.172	-0.123	0.166	0.129
asp-5	O01532	0.0245532	0.0351224	0.817601	0.615	0.8	0.964	-0.307	-0.283	-0.0276	0.153	0.129	-0.127	-0.154
asp-6	O01530	0.129811	0.269452	0.64054	0.902	0.945	0.956	-0.423	-0.3	-0.124	0.211	0.0883	-0.0881	-0.212
aspm-1	O17666	0.576545	0.855224	0.569487	0.971	0.973	0.952	-0.216	-0.0701	0.22	0.2	0.0536	-0.237	-0.0165
atad-3	Q20748	0.954277	0.0843535	0.321262	0.981	0.886	0.927	0.00645	0.21	-0.114	0.019	-0.184	0.14	0.0255
atg-11	Q22342	0.829048	0.380743	0.712494	0.978	0.955	0.96	0.181	-0.748	-0.309	-0.4	0.529	0.0903	-0.219
atg-18	H2KYN5	0.0432581	0.426104	0.182419	0.753	0.958	0.888	-0.552	-0.198	-0.342	0.279	-0.0747	0.0692	-0.273
atg-2	Q21480	0.398562	0.327998	0.277093	0.961	0.951	0.918	1.03	1.21	-1.35	-0.812	-0.984	1.57	0.223
atg-3	Q9N369	0.367611	0.398438	0.735042	0.958	0.957	0.96	-0.291	-0.272	-0.107	0.123	0.104	-0.0602	-0.168
atg-4.1	Q9NA30	0.459989	0.0343485	0.092574	0.965	0.797	0.814	-0.191	-0.606	-0.461	-0.124	0.292	0.147	-0.315
atg-7	G5EBK4	0.536599	0.556443	0.416057	0.969	0.965	0.94	-0.204	0.194	-0.271	0.134	-0.264	0.201	-0.0702
atgp-1	Q9XVU3	0.940022	0.623382	0.211097	0.98	0.967	0.9	0.0149	0.0976	0.257	0.0776	-0.0052	-0.165	0.0924
ath-1	Q21224	0.843142	0.386915	0.523633	0.979	0.956	0.949	0.0328	-0.146	-0.107	-0.0877	0.091	0.0517	-0.0549
atic-1	Q95QQ4	0.431498	0.549275	0.97601	0.963	0.964	0.968	0.222	-0.168	-0.00836	-0.211	0.18	0.0198	0.0115
atln-1	Q9BMU4	0.803944	0.131477	0.541055	0.978	0.914	0.95	0.038	0.245	0.0944	0.0562	-0.15	-0.000112	0.0943
atn-1	Q23158	0.17241	0.755072	0.416877	0.923	0.971	0.94	0.141	0.0307	0.0811	-0.0775	0.0324	-0.018	0.0631
atp-2	P46561	0.569827	0.605963	0.538339	0.971	0.966	0.95	0.0857	-0.0777	-0.093	-0.107	0.0565	0.0717	-0.0212
atp-3	P91283	0.543992	0.894997	0.0834287	0.97	0.974	0.799	-0.079	0.017	-0.242	0.00317	-0.0929	0.166	-0.0759
atp-4	O16517	0.245519	0.657965	0.161581	0.942	0.968	0.878	-0.234	0.0865	-0.286	0.125	-0.195	0.178	-0.108
atp-5	Q17763	0.496667	0.453069	0.896801	0.967	0.96	0.966	0.0933	-0.103	-0.0176	-0.1	0.0963	0.0107	-0.00689
attf-2	O17406	0.163031	0.7377	0.0820609	0.919	0.97	0.797	-0.29	-0.0664	0.372	0.294	0.0702	-0.368	0.00388
attf-6	Q9XW25	0.633031	0.0898194	0.874549	0.973	0.891	0.965	-0.0889	0.338	-0.0292	0.144	-0.283	0.0843	0.055
atx-2	B2D6K7	0.196055	0.00415244	0.271379	0.931	0.384	0.917	0.16	0.424	0.134	0.0197	-0.244	0.0452	0.18
B0001.4	Q17413	0.152813	0.0377966	0.335208	0.915	0.809	0.929	0.277	0.427	0.181	-0.0555	-0.206	0.0401	0.221
B0024.11	Q17426	0.728534	0.169651	0.6611	0.976	0.927	0.957	-0.0915	0.379	0.116	0.192	-0.278	-0.015	0.101
B0228.7	Q09438	0.672762	0.254788	0.792676	0.974	0.943	0.963	-0.301	0.834	-0.187	0.387	-0.748	0.273	0.0868
B0250.5	Q9XTI0	0.0620886	0.0830351	0.677082	0.817	0.885	0.958	0.268	0.246	-0.055	-0.154	-0.131	0.17	0.115
B0272.3	P41938	0.388661	0.00571747	0.564625	0.96	0.444	0.952	-0.123	-0.473	-0.081	-0.0467	0.304	-0.0882	-0.169
B0272.4	P41942	0.672613	0.701266	0.871105	0.974	0.969	0.965	-0.232	0.211	-0.0888	0.205	-0.238	0.0612	-0.0276
B0280.9	P42000	0.144542	0.0164037	0.803105	0.911	0.674	0.963	0.325	0.589	0.0526	-0.0832	-0.348	0.189	0.242
B0285.4	P46554	0.319025	0.0532666	0.111545	0.953	0.847	0.839	-0.231	-0.481	-0.384	-0.0431	0.207	0.11	-0.274
B0303.3	P34255	0.158772	0.129706	0.837029	0.917	0.914	0.964	-0.244	-0.265	-0.0339	0.109	0.129	-0.102	-0.136
B0361.3	Q7JPQ6	0.555697	0.936856	0.690644	0.97	0.975	0.959	0.334	0.0445	0.224	-0.183	0.106	-0.0737	0.151
B0361.6	Q10950	0.824834	0.577647	0.549731	0.978	0.965	0.951	-0.101	-0.256	0.275	0.0806	0.235	-0.296	-0.0204
B0361.8	P53993	0.842552	0.449455	0.211396	0.979	0.96	0.9	0.0671	0.259	0.439	0.124	-0.0677	-0.248	0.191
B0416.5	G8JXY9	0.815536	0.977595	0.203869	0.978	0.975	0.897	0.127	0.0153	-0.722	-0.272	-0.16	0.577	-0.145
B0464.6	Q03564	0.982798	0.635966	0.13524	0.981	0.967	0.86	-0.00466	0.103	0.342	0.115	0.00717	-0.232	0.11
B0464.9	Q9BIB3	0.0693615	0.0267958	0.0465757	0.834	0.761	0.693	1.53	1.95	1.71	-0.234	-0.652	-0.411	1.3
B0495.5	Q09214	0.782895	0.691652	0.266651	0.977	0.969	0.916	-0.113	-0.163	-0.469	-0.0733	-0.0233	0.283	-0.186
B0495.7	Q09216	0.647728	0.349692	0.909173	0.974	0.953	0.966	-0.0928	-0.193	0.023	0.0271	0.127	-0.0888	-0.0657
B0507.2	Q22885	0.0628896	0.781069	0.755086	0.819	0.971	0.961	-0.61	-0.0834	0.0937	0.46	-0.0665	-0.244	-0.15
B0513.5	A0A061AD41	0.0238166	0.0133065	0.543433	0.606	0.631	0.95	0.349	0.393	-0.0827	-0.184	-0.228	0.248	0.165
B0M0L9	B0M0L9	0.965466	0.300361	0.622496	0.981	0.949	0.955	0.0113	-0.277	0.129	-0.0455	0.243	-0.163	-0.0343
B1Q254	B1Q254	0.0341689	0.79329	0.0407532	0.701	0.972	0.663	-0.351	0.0386	-0.336	0.189	-0.201	0.174	-0.162
B3WFT8	B3WFT8	0.819516	0.185463	0.724884	0.978	0.931	0.96	-0.0355	-0.215	-0.0549	-0.0409	0.139	-0.0215	-0.0764
B3WFW9	B3WFW9	0.263208	0.450405	0.26845	0.946	0.96	0.916	-0.46	0.305	-0.454	0.307	-0.457	0.302	-0.152
B3WFY7	B3WFY7	0.586451	0.399269	0.36532	0.971	0.957	0.934	-0.237	0.372	-0.401	0.171	-0.438	0.334	-0.0665
B3WFZ4	B3WFZ4	0.815811	0.296672	0.730152	0.978	0.948	0.96	-0.0495	0.228	0.0734	0.112	-0.165	-0.0105	0.0629
B7WN91	B7WN91	0.324379	0.21882	0.478241	0.954	0.937	0.946	-0.209	-0.264	0.149	0.128	0.183	-0.23	-0.0812
B7WNB4	B7WNB4	0.0618339	0.858927	0.510323	0.817	0.973	0.948	0.737	0.0641	0.24	-0.477	0.196	0.0204	0.26
baf-1	Q03565	0.359886	0.331402	0.230226	0.958	0.951	0.906	0.268	-0.285	-0.357	-0.361	0.192	0.263	-0.0934
bag-1	O44739	0.285207	0.734747	0.913748	0.949	0.97	0.967	-0.25	-0.0771	-0.0246	0.162	-0.0107	-0.0633	-0.0879
bas-1	H2KYG4	0.1893	0.951524	0.373139	0.929	0.975	0.935	0.464	-0.0205	-0.307	-0.43	0.0545	0.341	0.034
bca-1	Q22460	0.0628785	0.370293	0.637824	0.819	0.955	0.956	0.774	0.348	0.18	-0.449	-0.0223	0.145	0.326
bca-2	Q2YS41	0.182672	0.360381	0.936116	0.927	0.954	0.967	1.07	0.715	0.0614	-0.607	-0.254	0.4	0.461
bcat-1	P54688	0.122346	0.0688923	0.0614331	0.897	0.871	0.748	0.232	0.28	-0.289	-0.176	-0.224	0.345	0.0557
ben-1	Q18817	0.44759	0.509259	0.430831	0.964	0.963	0.941	0.195	-0.169	0.202	-0.138	0.226	-0.145	0.0571
best-14	Q19978	0.437786	0.57502	0.983083	0.964	0.965	0.968	-0.167	-0.119	0.00448	0.0962	0.0491	-0.0749	-0.0704
bet-1	H2KZI7	0.35132	0.22603	0.363969	0.957	0.939	0.933	0.159	0.209	0.154	-0.0281	-0.0787	-0.0238	0.131
bet-2	Q20947	0.00840955	0.216227	0.942955	0.284	0.937	0.967	-1.21	-0.492	0.0274	0.794	0.0722	-0.447	-0.419
bicd-1	V6CK55	0.42145	0.520888	0.504085	0.963	0.963	0.948	-0.257	-0.204	0.212	0.195	0.142	-0.274	-0.062
bli-1	Q09457	0.0770189	0.206645	0.838906	0.848	0.935	0.964	-0.49	-0.336	-0.052	0.27	0.117	-0.167	-0.219
bli-4	G8JYA5	0.365974	0.605416	0.853479	0.958	0.966	0.965	0.377	0.213	0.0756	-0.211	-0.0462	0.0908	0.166
blos-2	Q95XD3	0.821684	0.917137	0.76242	0.978	0.974	0.962	0.0462	0.0213	0.062	-0.0138	0.0111	-0.0296	0.0324
bmk-1	G5EGL7	0.215141	0.0151953	0.510702	0.936	0.659	0.948	-0.246	-0.541	-0.127	0.0174	0.313	-0.102	-0.229
brap-2	Q95QN6	0.0883523	0.406746	0.0984871	0.865	0.957	0.823	-0.88	-0.404	-0.849	0.347	-0.129	0.316	-0.533
bre-1	Q18801	0.250112	0.947861	0.722077	0.943	0.975	0.96	-0.192	-0.0105	0.0575	0.155	-0.0256	-0.0936	-0.0362
brp-1	I2HAF6	0.1193	0.0824386	0.00604254	0.895	0.885	0.213	-0.275	-0.312	-0.558	-0.011	0.0254	0.272	-0.286
bub-1	Q21776	0.508578	0.42781	0.0905663	0.968	0.958	0.811	0.0963	-0.116	0.263	-0.0356	0.177	-0.202	0.0607
bub-3	Q9XWH0	0.0482997	0.00220156	0.125546	0.775	0.261	0.852	0.324	0.586	0.241	-0.0363	-0.298	0.0466	0.288
byn-1	Q20932	0.544201	0.684521	0.239151	0.97	0.969	0.909	0.153	0.102	-0.306	-0.166	-0.115	0.293	-0.0125
C01G10.9	Q93169	0.885695	0.510868	0.0875211	0.979	0.963	0.806	-0.0255	0.118	-0.326	-0.0331	-0.176	0.268	-0.0585
C02F5.3	P34280	0.644125	0.876643	0.213975	0.973	0.973	0.901	-0.0922	0.0308	-0.257	0.0127	-0.11	0.177	-0.0795
C02F5.6	P34283	0.00612035	0.0959511	0.283364	0.22	0.895	0.92	-0.97	-0.517	-0.319	0.518	0.0655	-0.132	-0.452
C03F11.3	Q11124	0.144741	0.404871	0.0714213	0.911	0.957	0.775	-0.584	-0.321	-0.743	0.172	-0.0908	0.331	-0.412
C04H5.1	O45241	0.714785	0.413437	0.0521492	0.976	0.958	0.717	-0.0731	-0.166	0.427	0.12	0.213	-0.38	0.0471
C05C10.3	Q09450	0.0362263	0.122703	0.83197	0.715	0.91	0.964	0.416	0.291	0.0376	-0.23	-0.105	0.149	0.186
C05D11.1	P48053	0.931223	0.857532	0.314793	0.98	0.973	0.926	0.0116	0.0242	-0.139	-0.0374	-0.0499	0.113	-0.0257
C05D11.9	Q11188	0.790844	0.379478	0.778833	0.977	0.955	0.962	0.128	0.431	0.135	0.0458	-0.258	0.0382	0.174
C05D9.3	Q9GYK2	0.469492	0.382802	0.672664	0.966	0.956	0.958	-0.234	-0.284	0.135	0.138	0.188	-0.231	-0.0956
C05G5.4	P53596	0.65268	0.369977	0.105586	0.974	0.955	0.832	-0.101	-0.204	-0.385	-0.0717	0.0312	0.213	-0.172
C06A6.5	Q17688	0.194309	0.920057	0.50293	0.93	0.974	0.948	-0.188	0.0139	0.094	0.168	-0.034	-0.114	-0.02
C06E1.9	P34304	0.760642	0.563418	0.507842	0.977	0.965	0.948	-0.191	0.364	0.418	0.339	-0.216	-0.27	0.148
C07A9.2	P34313	0.685271	0.0175	0.121257	0.975	0.687	0.848	-0.122	0.826	0.494	0.421	-0.527	-0.194	0.299
C08B11.3	Q09441	0.324336	0.52223	0.879962	0.954	0.963	0.966	-0.168	-0.108	0.0252	0.106	0.045	-0.088	-0.0628
C08B11.9	Q09227	0.477465	0.497605	0.256489	0.966	0.962	0.914	0.197	0.188	-0.321	-0.181	-0.172	0.336	0.0159
C08B6.8	Q17819	0.496948	0.0260091	0.469052	0.967	0.757	0.945	0.358	1.32	0.382	0.157	-0.806	0.133	0.515
C08C3.4	P34325	0.184965	0.0549094	0.19821	0.927	0.85	0.895	0.239	0.364	0.231	-0.0303	-0.156	-0.0227	0.209
C08F11.11	O62053	0.979232	0.60045	0.72516	0.981	0.966	0.96	0.0111	-0.226	-0.151	-0.103	0.134	0.0596	-0.0914
C08F11.12	Q9U3R0	0.187387	0.120335	0.259968	0.928	0.909	0.914	0.836	1	-0.705	-0.553	-0.719	0.989	0.283
C08H9.3	P52887	0.612821	0.718847	0.703903	0.972	0.97	0.959	-0.184	-0.131	-0.138	0.071	0.0174	0.0248	-0.113
C0P278	C0P278	0.446803	0.0709639	0.609879	0.964	0.873	0.955	-0.133	0.339	-0.0885	0.162	-0.309	0.118	0.0293
C0Z1Y9	C0Z1Y9	0.0327578	0.140005	0.0965259	0.691	0.918	0.82	-0.995	-0.646	-0.738	0.401	0.0508	0.143	-0.595
C0Z3L6	C0Z3L6	0.404901	0.0667939	0.307573	0.962	0.868	0.924	0.441	1.04	0.546	0.0658	-0.535	-0.0384	0.507
C10C6.6	P90747	0.442858	0.458834	0.240698	0.964	0.96	0.909	-0.193	-0.186	0.301	0.173	0.166	-0.32	-0.0195
C13B9.3	Q09236	0.252047	0.703744	0.727411	0.944	0.969	0.96	0.14	-0.0451	0.0413	-0.106	0.0791	-0.00726	0.034
C14A4.3	P54002	0.450028	0.34591	0.140107	0.965	0.953	0.864	0.3	0.378	0.612	0.0221	-0.0554	-0.289	0.322
C14B9.2	P34329	0.00634278	0.762493	0.648093	0.227	0.971	0.957	-0.401	-0.0364	0.0552	0.306	-0.0592	-0.151	-0.0956
C16A3.10	Q18040	0.202581	0.818322	0.477768	0.933	0.972	0.945	0.206	-0.0356	0.111	-0.135	0.106	-0.041	0.0704
C16C10.2	Q09462	0.531439	0.805864	0.471917	0.969	0.972	0.945	-0.278	-0.108	-0.32	0.101	-0.0684	0.144	-0.177
C16C10.3	Q09249	0.127837	0.219632	0.14701	0.901	0.938	0.869	0.242	0.191	0.229	-0.0765	-0.0255	-0.0637	0.166
C16C10.4	Q09250	0.86446	0.55628	0.804357	0.979	0.965	0.963	0.0732	-0.254	-0.106	-0.145	0.183	0.0345	-0.0719
C16C10.8	Q09464	0.75237	0.991168	0.534122	0.976	0.976	0.95	-0.0717	0.00251	-0.142	0.0188	-0.0554	0.0894	-0.0529
C17B7.2	A5HU97	0.843664	0.00211126	0.0563712	0.979	0.253	0.732	-0.0454	0.916	0.483	0.384	-0.578	-0.145	0.338
C18A3.3	Q09958	0.229837	0.247097	0.978824	0.939	0.942	0.968	0.26	0.25	-0.00554	-0.134	-0.124	0.132	0.126
C18E9.6	Q18090	0.822174	0.357297	0.0058128	0.978	0.954	0.206	-0.0363	-0.152	-0.546	-0.147	-0.0318	0.362	-0.183
C18H9.3/C18H9.2	Q09237	0.983621	0.694847	0.853048	0.981	0.969	0.965	-0.00261	0.0501	-0.0236	0.00859	-0.0442	0.0296	0.00598
C18H9.6	Q09238	0.244233	0.165227	0.838786	0.942	0.926	0.964	-0.936	-1.13	-0.158	0.38	0.576	-0.399	-0.557
C23G10.2	Q10121	0.390685	0.986457	0.680852	0.96	0.975	0.958	-0.183	-0.00355	-0.0863	0.115	-0.0646	0.0181	-0.0681
C24G6.8	O76387	0.703415	0.52639	0.382459	0.975	0.963	0.936	0.158	0.265	0.369	0.0398	-0.067	-0.171	0.198
C25G4.10	O18023	0.325783	0.0339328	0.622875	0.954	0.795	0.955	-0.291	-0.69	0.143	0.0816	0.48	-0.352	-0.209
C26F1.3	Q18232	0.644571	0.343404	0.950804	0.973	0.953	0.968	0.362	0.757	0.0482	-0.0704	-0.465	0.244	0.292
C27F2.10	Q95QU0	0.388183	0.372114	0.152138	0.96	0.955	0.872	-0.216	-0.224	0.372	0.199	0.207	-0.389	-0.0173
C28H8.3	Q09475	0.203095	0.0911954	0.328356	0.933	0.892	0.928	0.147	0.201	-0.111	-0.0876	-0.142	0.17	0.0594
C29E4.12	Q8MNU8	0.461657	0.799466	0.250299	0.965	0.972	0.912	-0.126	-0.0431	-0.201	0.0337	-0.0496	0.109	-0.0927
C29F7.3	O17622	0.574359	0.129493	0.504667	0.971	0.913	0.948	0.103	0.293	-0.123	-0.0347	-0.224	0.191	0.0682
C29G2.6	O16887	0.316015	0.924186	0.654907	0.953	0.974	0.957	-0.474	0.0438	-0.207	0.315	-0.203	0.0477	-0.159
C2BR91	C2BR91	0.358475	0.426734	0.742245	0.958	0.958	0.961	0.233	-0.201	0.0821	-0.205	0.23	-0.0534	0.0286
C30A5.3	P34349	0.508377	0.867794	0.45593	0.968	0.973	0.944	-0.188	-0.0468	-0.212	0.076	-0.0649	0.101	-0.112
C30C11.4	Q05036	0.125785	0.0493252	0.147902	0.9	0.839	0.869	0.167	0.223	0.157	-0.0302	-0.0864	-0.02	0.137
C32E8.3	P91127	0.665374	0.799032	0.106899	0.974	0.972	0.833	0.0778	-0.0457	0.309	0.00743	0.131	-0.224	0.0853
C33A12.1	Q18359	0.69696	0.199847	0.792861	0.975	0.934	0.963	0.0854	-0.292	-0.0574	-0.151	0.226	-0.00858	-0.066
C34B2.10	O44953	0.865643	0.020631	0.774187	0.979	0.718	0.962	-0.0353	0.556	0.06	0.181	-0.411	0.0853	0.145
C34B2.6	O44952	0.345557	0.313958	0.0498758	0.956	0.95	0.708	-0.159	-0.171	-0.358	-0.0127	-0.00137	0.186	-0.172
C34C12.6	Q09270	0.477786	0.204396	0.972332	0.966	0.935	0.968	-0.217	-0.399	-0.0105	0.0604	0.243	-0.146	-0.157
C34C12.8	Q18421	0.53953	0.191096	0.0121137	0.969	0.932	0.345	-0.101	0.223	-0.484	0.0105	-0.313	0.393	-0.0906
C35C5.3	Q9U3N5	0.135025	0.765904	0.925842	0.905	0.971	0.967	-0.251	-0.0473	-0.0148	0.173	-0.031	-0.0635	-0.0783
C35D10.1	Q8WQG1	0.957689	0.230789	0.677993	0.981	0.94	0.958	0.0112	0.263	0.0883	0.0795	-0.173	0.0024	0.0907
C36A4.4	Q18493	0.0873909	0.633295	0.0102285	0.863	0.967	0.314	0.225	0.0585	0.373	-0.0606	0.106	-0.209	0.164
C37C3.2	Q8I7H7	0.348453	0.11659	0.139491	0.957	0.907	0.864	-0.123	-0.215	-0.201	-0.0115	0.0802	0.0662	-0.135
C37H5.5	P91136	0.565211	0.470491	0.438434	0.97	0.961	0.942	0.2	0.253	0.272	-0.0192	-0.0715	-0.0906	0.181
C40H1.6	Q03598	0.752085	0.839093	0.964183	0.976	0.973	0.968	0.132	0.0845	-0.0187	-0.0823	-0.0351	0.068	0.0494
C44B7.11	Q18600	0.957078	0.035216	0.11734	0.981	0.8	0.845	-0.017	0.746	-0.526	0.0677	-0.695	0.577	0.0507
C44B7.5	Q18594	0.215052	0.691556	0.0711569	0.936	0.969	0.774	0.309	0.0954	0.47	-0.0902	0.123	-0.252	0.219
C44C1.5	Q18610	0.571661	0.332192	0.00741987	0.971	0.952	0.253	0.217	0.378	-1.23	-0.377	-0.537	1.07	-0.16
C45G9.5	Q09278	0.841428	0.73894	0.397551	0.979	0.97	0.938	-0.0645	-0.108	0.278	0.0908	0.134	-0.251	0.0263
C47E12.7	Q18674	0.22292	0.616085	0.504425	0.938	0.967	0.948	0.349	0.139	0.186	-0.181	0.0295	-0.0176	0.169
C47E8.4	Q18691	0.366393	0.0754831	0.208136	0.958	0.878	0.899	0.519	1.09	0.738	0.0667	-0.501	-0.152	0.586
C48B6.2	O01513	0.0786518	0.0539326	0.546842	0.851	0.848	0.951	0.339	0.378	0.108	-0.133	-0.172	0.0982	0.206
C50D2.5	Q8ITY4	0.996363	0.217948	0.64197	0.981	0.937	0.956	0.000646	-0.181	-0.0662	-0.0624	0.12	0.00447	-0.0618
C50D2.7	Q86S40	0.999943	0.123756	0.320115	0.981	0.911	0.927	3.12e-05	-0.718	0.447	-0.0677	0.65	-0.515	-0.0676
C50F7.4	P53589	0.855862	0.0667222	0.953359	0.979	0.868	0.968	0.025	0.275	0.00805	0.0521	-0.198	0.0691	0.0771
C52E4.5	Q18788	0.0860962	0.300268	0.607698	0.862	0.948	0.954	0.608	0.349	-0.17	-0.411	-0.152	0.367	0.197
C53C9.2	Q09936	0.639746	0.0696661	0.090364	0.973	0.871	0.811	-0.0501	-0.21	0.194	0.0335	0.194	-0.211	-0.0166
C56G2.1/C56G2.2	Q09285	0.291936	0.693966	0.94784	0.95	0.969	0.967	-0.421	-0.153	0.0254	0.283	0.0161	-0.162	-0.137
C56G2.7	Q09289	0.845703	0.394171	0.659315	0.979	0.956	0.957	-0.0695	0.31	0.158	0.169	-0.21	-0.0585	0.0995
C6KRI9	C6KRI9	0.201426	0.621131	0.251315	0.932	0.967	0.912	0.421	0.157	0.375	-0.183	0.0811	-0.137	0.238
C6KRJ5	C6KRJ5	0.0470381	0.109845	0.830951	0.77	0.904	0.964	1.04	0.81	-0.101	-0.606	-0.372	0.54	0.438
C6KRL2	C6KRL2	0.596501	0.239507	0.751782	0.972	0.941	0.961	0.184	0.421	0.11	-0.00552	-0.242	0.0692	0.179
C6KRN4	C6KRN4	0.381251	0.881451	0.377798	0.96	0.974	0.935	0.296	0.0495	0.299	-0.135	0.112	-0.137	0.161
C9IY22	C9IY22	0.304875	0.531368	0.6269	0.952	0.964	0.955	0.19	-0.114	-0.088	-0.193	0.111	0.085	-0.00302
cacn-1	G5EG14	0.778668	0.441223	0.948398	0.977	0.959	0.967	0.0589	-0.163	-0.0135	-0.0884	0.134	-0.016	-0.0295
cah-3	Q27504	0.745292	0.418323	0.20772	0.976	0.958	0.899	-0.076	0.192	-0.306	0.0285	-0.24	0.259	-0.0475
cah-4	Q8WQD8	0.280304	0.986225	0.055444	0.948	0.975	0.729	0.168	0.00261	0.318	-0.0458	0.12	-0.196	0.122
cah-5	Q10462	0.9285	0.0535591	0.501245	0.98	0.848	0.947	0.0277	-0.656	-0.21	-0.237	0.447	0.000224	-0.21
cal-5	Q18136	0.652218	0.0567444	0.0402018	0.974	0.853	0.66	0.0732	0.339	0.37	0.122	-0.143	-0.175	0.196
calu-1	G5EBH7	0.954709	0.491342	0.0314145	0.981	0.962	0.6	-0.00886	-0.109	-0.379	-0.115	-0.0155	0.255	-0.124
calu-2	Q9TYS8	0.327706	0.0135844	0.108685	0.954	0.635	0.835	-0.188	-0.544	-0.321	-0.0753	0.281	0.058	-0.263
cand-1	G5ED41	0.765039	0.19923	0.984789	0.977	0.934	0.968	0.0398	0.178	0.00253	0.0153	-0.123	0.0525	0.055
cap-1	P34685	0.975787	0.806031	0.931303	0.981	0.972	0.967	0.00542	-0.0439	0.0154	-0.0112	0.0381	-0.0212	-0.00577
cap-2	P34686	0.267676	0.00610537	0.0144267	0.946	0.455	0.384	0.142	-0.417	0.357	-0.122	0.438	-0.336	0.0204
capg-2	Q20818	0.496207	0.418615	0.242293	0.967	0.958	0.91	-0.238	-0.284	-0.419	0.00278	0.0491	0.183	-0.235
car-1	Q9XW17	0.316293	0.0443577	0.131525	0.953	0.828	0.857	0.179	0.389	0.278	0.0326	-0.177	-0.0668	0.212
cars-1	A0A061ACL3	0.844152	0.252609	0.00791706	0.979	0.943	0.266	-0.0226	-0.136	-0.368	-0.109	0.00413	0.236	-0.132
cas-1	H2L023	0.2161	0.467973	0.392354	0.936	0.961	0.937	1.12	-0.642	0.761	-0.813	0.953	-0.451	0.311
cas-1.1	Q95YA9	0.967299	0.0113164	0.552191	0.981	0.594	0.951	-0.00414	-0.303	0.0605	-0.0576	0.241	-0.122	-0.0617
cas-2	O02096	0.998561	0.9959	0.398811	0.981	0.976	0.938	0.000478	-0.00136	-0.228	-0.0576	-0.0558	0.171	-0.0571
cash-1	G5EE12	0.0472731	0.0300516	0.617825	0.771	0.778	0.955	-0.308	-0.344	-0.0703	0.127	0.163	-0.11	-0.181
cat-4	Q19980	0.00289575	0.267825	0.464569	0.105	0.945	0.944	1.16	0.351	0.228	-0.728	0.0846	0.208	0.436
catp-3	Q8IA86	0.454494	0.196112	0.130503	0.965	0.933	0.857	-0.315	0.561	0.667	0.544	-0.333	-0.439	0.228
cav-1	Q94051	0.0238716	0.00198304	0.870183	0.607	0.24	0.965	-0.809	-1.26	-0.0511	0.28	0.727	-0.478	-0.529
cbd-1	O45599	0.626231	0.841702	0.372593	0.973	0.973	0.934	-0.0677	-0.0276	0.126	0.0753	0.0352	-0.118	0.0076
cbl-1	O02215	0.574559	0.6228	0.618331	0.971	0.967	0.955	0.118	0.103	0.104	-0.0365	-0.0217	-0.0231	0.0813
cbp-1	P34545	0.0293659	0.912867	0.280519	0.664	0.974	0.919	-0.837	-0.0371	-0.377	0.524	-0.276	0.0642	-0.313
cbs-1	G5EFH8	0.897751	0.971346	0.0945567	0.98	0.975	0.817	0.0228	0.00637	-0.319	-0.0952	-0.0788	0.246	-0.0724
ccdc-47	Q23382	0.775303	0.0672107	0.381229	0.977	0.868	0.936	0.0418	0.292	0.131	0.0743	-0.176	-0.0145	0.116
ccdc-55	Q09252	0.478779	0.629108	0.334905	0.966	0.967	0.929	-0.169	0.114	-0.232	0.097	-0.186	0.161	-0.0717
ccf-1	Q17345	0.328622	0.893619	0.0194842	0.955	0.974	0.467	0.18	-0.0241	0.486	-0.0197	0.185	-0.325	0.16
ccg-1	Q9NA39	0.633708	0.534565	0.687057	0.973	0.964	0.958	-0.142	0.186	0.12	0.183	-0.145	-0.079	0.0409
cchl-1	P53703	0.0751436	0.309958	0.166406	0.845	0.949	0.881	0.34	0.183	-0.256	-0.273	-0.116	0.322	0.0668
ccm-3	Q17958	0.234427	0.0978396	0.136332	0.94	0.897	0.861	-0.199	-0.287	-0.255	0.0139	0.102	0.0696	-0.185
cco-1	P90849	0.558646	0.983754	0.485812	0.97	0.975	0.946	-0.154	-0.0053	0.184	0.16	0.0115	-0.178	0.00621
cco-2	P55954	0.191186	0.817389	0.0571702	0.929	0.972	0.735	0.376	0.0637	0.576	-0.122	0.19	-0.322	0.254
ccr-4	Q8I4B4	0.792705	0.532926	0.183368	0.977	0.964	0.889	0.0759	-0.182	0.401	-0.00195	0.255	-0.327	0.0739
cct-1	P41988	0.335929	0.913929	0.220697	0.955	0.974	0.903	0.126	0.0138	0.163	-0.0504	0.0618	-0.0871	0.0757
cct-2	P47207	0.398681	0.511086	0.353622	0.961	0.963	0.932	0.109	-0.084	0.12	-0.0726	0.12	-0.0838	0.0361
cct-3	Q9N4J8	0.309216	0.663668	0.433808	0.952	0.968	0.941	0.104	-0.0434	0.079	-0.0689	0.0782	-0.0442	0.0348
cct-4	P47208	0.190964	0.926719	0.341161	0.929	0.974	0.93	0.172	0.0116	0.123	-0.0955	0.065	-0.0461	0.0766
cct-5	P47209	0.565317	0.264133	0.244666	0.97	0.944	0.91	0.069	0.137	0.143	0.0184	-0.0498	-0.0559	0.0874
cct-6	P46550	0.309742	0.477594	0.683867	0.952	0.961	0.958	0.128	0.0882	0.0501	-0.0613	-0.0216	0.0164	0.0665
cct-7	Q9TZS5	0.673825	0.618293	0.555747	0.974	0.967	0.951	0.063	0.0747	0.0886	-0.00643	-0.0181	-0.032	0.0566
cct-8	Q9N358	0.829705	0.786375	0.587021	0.978	0.972	0.953	0.0221	-0.0278	0.0561	-0.00948	0.0404	-0.0435	0.0126
cdc-37	Q336L8	0.493128	0.473082	0.564665	0.967	0.961	0.952	-0.0956	0.1	0.0801	0.117	-0.0791	-0.0589	0.0212
cdc-42	Q05062	0.835141	0.84055	0.921655	0.978	0.973	0.967	-0.0755	-0.073	0.0357	0.0473	0.0448	-0.0639	-0.0282
cdc-48.1	P54811	0.784561	0.515365	0.614209	0.977	0.963	0.955	-0.0334	-0.0803	0.0619	0.0205	0.0673	-0.0749	-0.0129
cdc-48.2	P54812	0.526156	0.705325	0.821085	0.969	0.969	0.964	0.11	0.0649	-0.0387	-0.0756	-0.031	0.0727	0.0339
cdc-48.3	Q21222	0.0140629	0.0209132	0.988311	0.443	0.72	0.968	0.92	0.849	-0.00468	-0.479	-0.408	0.446	0.441
cdc-73	Q9N5U5	0.466446	0.844722	0.263545	0.966	0.973	0.915	0.12	-0.032	0.188	-0.0512	0.101	-0.119	0.0691
cdd-1	Q22922	0.137821	0.016256	0.370975	0.907	0.673	0.934	1.26	2.24	-0.732	-0.566	-1.55	1.42	0.693
cdd-2	Q20628	0.759915	0.0331211	0.276414	0.977	0.792	0.918	-0.0532	0.417	-0.195	0.0954	-0.375	0.237	0.0422
cdh-3	P34616	0.115563	0.232168	0.901849	0.892	0.94	0.966	2.5	1.85	-0.184	-1.46	-0.807	1.23	1.04
cdk-1	P34556	0.998134	0.545873	0.293161	0.981	0.964	0.922	0.000517	0.135	0.239	0.093	-0.0412	-0.145	0.0935
cdk-12	P46551	0.828883	0.114571	0.262086	0.978	0.906	0.915	0.0504	-0.392	0.27	-0.0684	0.374	-0.288	-0.018
cdk-9	Q9TVL3	0.300346	0.198902	0.227387	0.951	0.934	0.905	-0.611	-0.769	-0.719	0.0861	0.244	0.194	-0.525
cdl-1	Q09599	0.787442	0.100614	0.635165	0.977	0.898	0.956	-0.0759	0.495	0.134	0.214	-0.357	0.00415	0.138
cdr-2	G5ECX9	0.0134251	0.00269452	0.00849048	0.428	0.3	0.279	-0.772	-1.02	-0.84	0.114	0.36	0.183	-0.657
cdr-4	G5EDZ7	0.110406	0.0623099	0.0713516	0.888	0.862	0.775	-0.377	-0.451	0.434	0.278	0.352	-0.532	-0.0985
cdr-6	G5EET3	0.22112	0.54985	0.794461	0.937	0.964	0.963	0.386	0.183	-0.0792	-0.264	-0.0607	0.202	0.123
cdt-2	Q22059	0.593415	0.643792	0.278444	0.972	0.968	0.919	-0.714	-0.618	-1.48	0.0105	-0.0863	0.78	-0.704
cec-1	P34618	0.0937312	0.227791	0.309834	0.871	0.939	0.925	-1.11	-0.77	0.641	0.799	0.46	-0.95	-0.309
cec-3	P45968	0.14538	0.0190513	0.619655	0.911	0.703	0.955	-0.388	-0.684	-0.126	0.0884	0.385	-0.173	-0.299
cec-4	Q19972	0.254075	0.0100055	0.0748034	0.944	0.565	0.782	-0.3	-0.782	0.492	0.152	0.634	-0.639	-0.147
cec-5	Q19973	0.561719	0.608215	0.700673	0.97	0.967	0.959	-0.149	-0.131	0.098	0.103	0.0856	-0.143	-0.0454
cec-7	Q9XWW0	0.448406	0.402229	0.391419	0.965	0.957	0.937	-0.263	-0.292	0.299	0.199	0.228	-0.363	-0.064
ced-10	Q03206	0.461054	0.812769	0.475698	0.965	0.972	0.945	-0.196	0.0622	-0.19	0.115	-0.143	0.109	-0.0809
ced-2	Q9NHC3	0.374332	0.812111	0.73194	0.959	0.972	0.96	0.496	-0.13	-0.188	-0.452	0.175	0.232	0.0444
ced-7	C0P274	0.139668	0.0517026	0.029746	0.908	0.844	0.585	0.516	0.71	0.813	-0.00648	-0.2	-0.303	0.51
cee-1	Q19824	0.903758	0.313867	0.773	0.98	0.95	0.962	0.0306	-0.261	0.0731	-0.07	0.222	-0.113	-0.0394
ceh-44	Q8IA98	0.340469	0.226359	0.358169	0.956	0.939	0.933	0.268	0.346	0.258	-0.0503	-0.127	-0.0402	0.218
cel-1	Q6A3Q2	0.392877	0.169821	0.146916	0.961	0.927	0.869	-0.296	-0.491	-0.521	-0.0307	0.163	0.194	-0.327
cey-1	O62213	0.335822	0.236989	0.281567	0.955	0.94	0.919	-0.302	-0.375	0.34	0.217	0.291	-0.424	-0.0843
cey-2	P91306	0.276012	0.271336	0.614229	0.948	0.945	0.955	0.199	0.201	0.0897	-0.0764	-0.0784	0.0325	0.122
cey-3	P91398	0.118139	0.0473487	0.0762388	0.894	0.835	0.785	0.248	0.327	0.287	-0.0324	-0.112	-0.0711	0.215
cey-4	G5EDV3	0.0992251	0.633386	0.853219	0.877	0.967	0.965	-0.368	-0.0997	-0.0385	0.241	-0.0268	-0.088	-0.126
cfim-1	Q93716	0.273607	0.271427	0.593142	0.947	0.945	0.954	-0.257	-0.258	0.123	0.159	0.16	-0.221	-0.0982
cfim-2	Q18937	0.0103693	0.205961	0.381094	0.346	0.935	0.936	-0.965	-0.416	-0.282	0.549	0.000414	-0.134	-0.416
cgh-1	Q95YF3	0.0208306	0.726091	0.383235	0.567	0.97	0.936	0.276	0.0364	0.0921	-0.175	0.0646	0.00896	0.101
cgp-1	Q18905	0.586956	0.48222	0.50181	0.971	0.961	0.947	-0.162	-0.211	0.202	0.119	0.168	-0.244	-0.043
cgr-1	Q22824	0.965398	0.238263	0.285955	0.981	0.941	0.92	-0.00914	-0.257	-0.231	-0.115	0.133	0.107	-0.125
chaf-2	Q95XL9	0.570427	0.896958	0.343038	0.971	0.974	0.93	0.266	0.0602	0.451	-0.0716	0.134	-0.256	0.194
chat-1	H2L0H3	0.586185	0.546876	0.0952616	0.971	0.964	0.818	-0.204	-0.226	-0.667	-0.0703	-0.0482	0.393	-0.274
chc-1	P34574	0.849769	0.315345	0.169021	0.979	0.95	0.882	0.0207	0.113	0.158	0.0521	-0.0398	-0.085	0.0728
chch-3	Q21551	0.908312	0.929479	0.141845	0.98	0.974	0.865	-0.0144	-0.0111	-0.194	-0.0405	-0.0438	0.139	-0.0549
chd-3	Q22516	0.654879	0.218093	0.0584892	0.974	0.937	0.739	0.16	-0.456	0.74	-0.0491	0.567	-0.629	0.111
chd-7	O61845	0.192359	0.091605	0.328699	0.93	0.892	0.928	-0.609	-0.812	0.447	0.366	0.569	-0.691	-0.243
chdp-1	P91027	0.00676903	0.00442289	0.703128	0.24	0.397	0.959	-0.621	-0.667	-0.0721	0.281	0.327	-0.268	-0.34
chil-10	Q18607	0.90785	0.123015	0.680158	0.98	0.911	0.958	0.0266	0.376	-0.095	0.0504	-0.299	0.172	0.077
chin-1	Q965N4	0.0138125	0.0229466	0.100801	0.437	0.736	0.826	1.42	1.28	0.862	-0.528	-0.388	0.0272	0.89
chk-1	Q9N3Z3	0.317588	0.526737	0.929598	0.953	0.963	0.967	-0.49	0.305	-0.0422	0.433	-0.362	-0.0144	-0.0566
chn-1	G5ECY6	0.221207	0.397221	0.447673	0.937	0.957	0.943	-0.328	0.222	-0.199	0.252	-0.298	0.123	-0.076
chp-1	G5EEI8	0.561753	0.322432	0.9077	0.97	0.951	0.966	0.168	0.292	-0.0334	-0.0616	-0.185	0.14	0.107
chs-1	G5ECD6	0.0387163	0.0808338	0.196931	0.73	0.883	0.895	0.767	0.627	0.447	-0.307	-0.167	0.0134	0.46
cht-1	Q11174	0.00988711	0.0884716	0.613213	0.331	0.89	0.955	-2.18	-1.3	0.36	1.4	0.52	-1.14	-0.781
cht-3	Q18143	0.030174	0.666295	0.148688	0.671	0.968	0.87	0.422	0.0745	-0.262	-0.363	-0.0159	0.321	0.0586
cid-1	Q09409	0.396076	0.97927	0.172674	0.961	0.975	0.884	0.157	0.00471	-0.259	-0.181	-0.0292	0.235	-0.0245
cids-1	P34281	0.66283	0.8843	0.0924256	0.974	0.974	0.814	0.144	0.0477	0.593	0.0526	0.148	-0.397	0.196
cids-2	Q8I4J5	0.405347	0.767591	0.188129	0.962	0.971	0.891	0.333	0.116	0.54	-0.0852	0.131	-0.293	0.247
cif-1	Q94261	0.133885	0.517272	0.993921	0.905	0.963	0.969	0.195	0.0802	-0.000934	-0.126	-0.0117	0.0695	0.0685
cir-1	G5EBE3	0.287908	0.173718	0.487993	0.949	0.928	0.946	-0.414	-0.54	0.266	0.242	0.368	-0.438	-0.172
cka-1	B3GWD5	0.140168	0.59331	0.951452	0.908	0.966	0.968	0.639	-0.22	0.0249	-0.528	0.331	0.086	0.111
ckb-2	P46559	0.0249666	0.0893171	0.00948226	0.62	0.89	0.3	0.723	0.517	0.877	-0.194	0.0121	-0.348	0.529
ckc-1	Q86MJ6	0.53014	0.795888	0.0147669	0.969	0.972	0.39	0.115	0.0472	-0.52	-0.205	-0.136	0.43	-0.0893
cku-70	Q9U2D2	0.431614	0.089686	0.711099	0.963	0.891	0.959	-0.265	-0.608	-0.123	0.0163	0.358	-0.126	-0.249
cku-80	Q21829	0.526228	0.978718	0.181556	0.969	0.975	0.888	-0.234	0.00973	-0.51	0.05	-0.193	0.327	-0.184
cle-1	G5EDQ4	0.223291	0.875261	0.112104	0.938	0.973	0.839	0.22	-0.0273	-0.294	-0.245	0.00175	0.269	-0.0255
clec-150	O44871	0.219849	0.365803	0.449843	0.937	0.954	0.943	-0.729	0.528	-0.438	0.569	-0.688	0.278	-0.16
clec-47	O18076	0.598716	0.209187	0.0883441	0.972	0.936	0.808	-0.312	0.769	-1.08	0.156	-0.925	0.925	-0.156
clec-50	Q9XUL7	0.335083	0.188999	0.200334	0.955	0.932	0.896	-0.573	-0.797	-0.775	0.0366	0.261	0.239	-0.536
clec-65	O45443	0.571938	0.0105207	0.128683	0.971	0.577	0.855	0.282	1.51	-0.799	-0.0341	-1.26	1.05	0.248
clec-66	O45445	0.279534	0.373781	0.0751754	0.948	0.955	0.783	-0.485	-0.395	-0.841	0.0547	-0.0352	0.411	-0.43
clec-87	Q9XVS3	0.19036	0.0676463	0.823184	0.929	0.869	0.964	-0.309	-0.45	0.0505	0.132	0.273	-0.227	-0.177
clec-88	Q86NG3	0.217833	0.130688	0.744582	0.936	0.914	0.961	-0.303	-0.38	0.0774	0.152	0.228	-0.229	-0.151
clec-91	Q94417	0.165856	0.723931	0.135065	0.92	0.97	0.86	0.343	0.0834	0.373	-0.143	0.116	-0.173	0.2
clh-1	Q22833	0.152879	0.179466	0.211432	0.915	0.929	0.9	0.649	0.605	0.56	-0.195	-0.152	-0.106	0.453
clic-1	P90961	0.881846	0.0122007	0.56208	0.979	0.611	0.952	-0.0282	0.562	0.111	0.19	-0.401	0.0503	0.161
clik-1	Q23050	0.0716912	0.24865	0.250937	0.838	0.942	0.912	0.267	0.163	0.162	-0.119	-0.0148	-0.014	0.148
clk-1	P48376	0.0240657	0.558153	0.958074	0.609	0.965	0.968	1.47	-0.335	0.0299	-1.18	0.625	0.26	0.29
clp-1	P34308	0.367433	0.823072	0.0937853	0.958	0.972	0.816	0.189	0.046	0.37	-0.0377	0.105	-0.219	0.151
clp-4	Q8IAA9	0.284764	0.661691	0.233771	0.949	0.968	0.907	-0.265	0.106	-0.297	0.151	-0.22	0.183	-0.114
clp-7	Q9N4B1	0.101925	0.292103	0.363802	0.88	0.948	0.933	0.317	0.196	-0.168	-0.231	-0.11	0.254	0.0865
clpf-1	P52874	0.0399101	0.0113461	0.330516	0.736	0.594	0.928	-0.554	-0.725	-0.241	0.174	0.345	-0.139	-0.38
cls-2	K8ESK4	0.369011	0.026849	0.598785	0.959	0.761	0.954	-0.172	-0.472	-0.0992	-0.0139	0.286	-0.0864	-0.186
clu-1	P34466	0.577562	0.0374868	0.146523	0.971	0.808	0.869	0.0643	0.267	-0.175	-0.0254	-0.228	0.214	0.0389
cmd-1	O16305	0.403161	0.234409	0.825969	0.961	0.94	0.964	-0.124	-0.18	-0.0322	0.0402	0.096	-0.052	-0.0842
cnb-1	H9G2Y1	0.940831	0.354931	0.349577	0.98	0.953	0.931	0.0628	-0.8	0.809	-0.0448	0.818	-0.791	0.018
cnp-2	Q9U2D6	0.0946478	0.0999401	0.615036	0.872	0.898	0.955	-0.345	-0.338	-0.0971	0.15	0.143	-0.098	-0.195
cnx-1	P34652	0.378907	0.0802737	0.345149	0.959	0.883	0.931	-0.13	-0.274	0.14	0.0639	0.208	-0.206	-0.0661
cogc-1	G5EE66	0.202716	0.491245	0.169828	0.933	0.962	0.882	-0.413	-0.217	-0.448	0.144	-0.0528	0.179	-0.269
cogc-2	Q21444	0.0417198	0.142577	0.543789	0.746	0.918	0.95	-0.902	-0.616	0.243	0.583	0.297	-0.562	-0.319
cogc-3	Q6AW08	0.561832	0.206488	0.961367	0.97	0.935	0.968	0.423	-0.952	0.035	-0.547	0.829	-0.158	-0.123
cogc-4	Q95XZ0	0.406276	0.766234	0.680036	0.962	0.971	0.958	0.305	0.107	0.149	-0.164	0.0329	-0.00896	0.14
cogc-5	P91151	0.275748	0.434079	0.851518	0.948	0.959	0.965	-0.256	-0.181	0.0426	0.157	0.0823	-0.141	-0.0984
cogc-6	Q21270	0.251301	0.00432939	0.173108	0.943	0.393	0.884	0.469	1.41	0.565	0.141	-0.796	0.045	0.61
cogc-8	O44502	0.572072	0.061765	0.838329	0.971	0.861	0.964	-0.176	0.634	0.0633	0.307	-0.504	0.0669	0.13
col-101	U4PFF3	0.0226562	0.00804053	0.0209483	0.592	0.51	0.488	0.45	0.551	0.458	-0.0855	-0.186	-0.0931	0.365
col-103	O45114	0.0574265	0.743736	0.266475	0.805	0.971	0.916	2.75	0.431	-1.51	-2.33	-0.014	1.93	0.417
col-106	Q8MXT6	0.319617	0.311881	0.89592	0.953	0.95	0.966	0.28	0.285	0.0359	-0.13	-0.135	0.114	0.15
col-119	Q18799	0.85863	0.639155	0.598553	0.979	0.968	0.954	0.0952	0.252	-0.283	-0.0792	-0.236	0.299	0.016
col-122	Q22183	0.722061	0.274076	0.436219	0.976	0.946	0.942	-0.138	-0.435	-0.305	-0.0818	0.216	0.0856	-0.22
col-124	Q9NAR3	0.251828	0.578225	0.443711	0.944	0.965	0.942	-0.605	-0.286	-0.397	0.283	-0.0359	0.0749	-0.322
col-140	H2KYE5	0.22284	0.0680524	0.93028	0.938	0.87	0.967	0.326	0.512	0.0225	-0.111	-0.297	0.192	0.215
col-143	O17038	0.504324	0.909662	0.549081	0.968	0.974	0.951	-0.26	0.0437	0.233	0.264	-0.0396	-0.229	0.00412
col-159	Q20922	0.65791	0.0238741	0.0365479	0.974	0.743	0.638	0.121	0.702	0.636	0.244	-0.337	-0.272	0.365
col-178	O17641	0.640696	0.0124987	0.671451	0.973	0.617	0.958	-0.101	0.635	0.0918	0.258	-0.479	0.0647	0.157
col-181	Q2XN04	0.849336	0.0337396	0.818573	0.979	0.794	0.964	0.135	1.7	-0.164	0.283	-1.28	0.582	0.418
col-184	I2HA94	0.0312661	0.0058004	0.659542	0.68	0.446	0.957	0.775	1.08	0.141	-0.276	-0.58	0.358	0.499
col-19	P18835	0.107134	0.307059	0.177241	0.885	0.949	0.886	0.659	0.401	0.541	-0.259	-0.000939	-0.14	0.4
col-38	Q20754	0.804182	0.1464	0.848043	0.978	0.92	0.965	0.126	-0.78	-0.0976	-0.314	0.592	-0.0903	-0.188
col-63	Q94399	0.938521	0.64227	0.221984	0.98	0.968	0.904	-0.0472	-0.286	0.777	0.158	0.397	-0.666	0.111
col-70	Q9N3I0	0.224145	0.438579	0.394689	0.938	0.959	0.937	0.762	0.475	-0.523	-0.584	-0.296	0.702	0.178
col-8	P18833	0.231775	0.00537832	0.0358761	0.94	0.433	0.633	2.07	5.73	3.94	0.862	-2.8	-1	2.93
col-92	Q9XVG3	0.913459	0.152661	0.918086	0.98	0.922	0.967	0.0474	0.658	-0.0449	0.118	-0.493	0.21	0.165
comt-3	Q965W3	0.930807	0.31494	0.751831	0.98	0.95	0.961	0.026	-0.309	-0.0949	-0.12	0.214	0.000504	-0.0944
copa-1	Q9N4H7	0.333038	0.294346	0.991771	0.955	0.948	0.969	0.126	-0.137	-0.00131	-0.129	0.133	-0.00178	-0.00308
copb-1	Q9TYL9	0.265685	0.397305	0.389736	0.946	0.957	0.937	0.157	0.117	0.119	-0.0582	-0.0191	-0.0211	0.0984
copb-2	Q20168	0.876621	0.748404	0.487571	0.979	0.971	0.946	-0.0186	-0.0385	0.0841	0.0253	0.0452	-0.0774	0.00676
cope-1	O62246	0.178551	0.111658	0.302003	0.925	0.905	0.923	-0.309	-0.372	-0.232	0.0804	0.144	0.00406	-0.228
coq-1	P91093	0.132237	0.215677	0.0830185	0.904	0.937	0.799	-0.918	-0.741	-1.08	0.234	0.0565	0.394	-0.684
coq-3	O18235	0.799367	0.600585	0.0470577	0.978	0.966	0.695	-0.0562	0.116	-0.486	-0.0503	-0.223	0.38	-0.107
coq-5	P34666	0.297448	0.123817	0.494225	0.951	0.911	0.947	0.237	0.362	-0.153	-0.125	-0.25	0.264	0.111
coq-6	O01884	0.835752	0.296392	0.317063	0.978	0.948	0.926	-0.0434	-0.224	-0.214	-0.0772	0.104	0.0939	-0.121
coq-8	Q18486	0.682347	0.166986	0.0494861	0.975	0.926	0.706	-0.0821	0.29	-0.434	0.0255	-0.346	0.377	-0.0565
cor-1	Q21624	0.495729	0.52813	0.404214	0.967	0.963	0.938	0.122	-0.113	0.15	-0.082	0.152	-0.11	0.0398
cox-15	Q22251	0.223957	0.0292689	0.271075	0.938	0.774	0.917	0.482	0.942	-0.433	-0.234	-0.694	0.681	0.248
cpf-2	O45577	0.504799	0.188473	0.131081	0.968	0.931	0.857	0.206	0.42	0.489	0.0727	-0.141	-0.21	0.279
cpg-1	Q17802	0.915537	0.609706	0.00481743	0.98	0.967	0.172	0.0835	0.404	2.75	0.726	0.405	-1.94	0.809
cpg-2	P41996	0.887635	0.899581	0.0225119	0.979	0.974	0.509	-0.102	-0.0908	1.88	0.525	0.514	-1.46	0.423
cpi-1	G5EDZ9	0.762964	0.402269	0.562714	0.977	0.957	0.952	0.0908	0.256	-0.175	-0.0479	-0.213	0.218	0.0429
cpi-2	G5ECM9	0.994577	0.00641067	0.614482	0.981	0.463	0.955	0.000947	-0.464	0.0706	-0.099	0.366	-0.169	-0.098
cpin-1	Q20166	0.0906517	0.0158556	0.350811	0.868	0.668	0.932	1.06	1.64	0.556	-0.248	-0.827	0.259	0.815
cpl-1	O45734	0.441987	0.238003	0.0200262	0.964	0.941	0.475	-0.0921	0.144	-0.317	0.026	-0.21	0.251	-0.0661
cpn-1	G5EFB5	0.11407	0.0320782	0.0265457	0.891	0.787	0.555	0.242	0.347	0.363	-0.00404	-0.109	-0.125	0.238
cpn-3	O01542	0.969205	0.0351396	0.185713	0.981	0.8	0.89	0.00516	-0.317	0.185	-0.0367	0.285	-0.217	-0.0316
cpn-4	O44727	0.449025	0.279326	0.736654	0.965	0.946	0.961	0.268	-0.39	0.118	-0.269	0.389	-0.119	-0.000813
cpna-1	Q7JPE2	0.212979	0.215737	0.367775	0.935	0.937	0.934	0.216	0.215	0.154	-0.0702	-0.0688	-0.0073	0.146
cpna-2	Q09221	0.11981	0.185574	0.904385	0.895	0.931	0.966	-0.666	-0.557	0.0483	0.372	0.263	-0.342	-0.294
cpr-4	P43508	0.0201462	0.835615	0.771267	0.557	0.973	0.962	1.81	0.14	0.197	-1.27	0.396	0.34	0.537
cpr-5	P43509	0.232893	0.239855	0.664012	0.94	0.941	0.957	-0.384	0.378	-0.136	0.349	-0.413	0.1	-0.0354
cps-6	Q95NM6	0.533999	0.944761	0.0496829	0.969	0.975	0.707	0.135	-0.0149	-0.465	-0.221	-0.0716	0.379	-0.0864
cpsf-1	Q9N4C2	0.284129	0.125727	0.0132942	0.949	0.912	0.363	0.298	0.44	0.788	0.0833	-0.0584	-0.407	0.382
cpsf-2	O17403	0.454483	0.912099	0.854833	0.965	0.974	0.965	0.327	-0.0476	-0.0789	-0.277	0.0976	0.129	0.0501
cpsf-3	Q95PY8	0.154149	0.0277301	0.382059	0.915	0.766	0.936	0.601	1	-0.357	-0.29	-0.69	0.668	0.311
cpt-1	Q9U2F2	0.174194	0.0879657	0.924477	0.924	0.889	0.967	-0.245	-0.317	0.0163	0.109	0.18	-0.153	-0.136
cpt-2	G5ECS9	0.324559	0.671672	0.408468	0.954	0.969	0.939	-0.128	-0.054	-0.107	0.0559	-0.0182	0.0345	-0.0722
cpt-5	G5EG54	0.547367	0.54321	0.195725	0.97	0.964	0.894	0.366	0.37	-0.813	-0.385	-0.389	0.794	-0.0195
cpz-1	G5EGP8	0.811162	0.0376476	0.0443469	0.978	0.808	0.683	0.0469	0.456	-0.438	-0.0306	-0.44	0.455	0.0163
cpz-2	P92005	0.344576	0.187047	0.396556	0.956	0.931	0.937	-0.205	-0.292	-0.183	0.0348	0.122	0.0129	-0.17
cri-3	Q21018	0.8422	0.541389	0.0269217	0.979	0.964	0.559	-0.0367	-0.113	-0.463	-0.117	-0.0399	0.31	-0.153
crml-1	Q21301	0.716791	0.236971	0.322427	0.976	0.94	0.927	-0.229	-0.772	-0.639	-0.181	0.362	0.229	-0.41
crn-1	Q9N3T2	0.511991	0.314549	0.0444885	0.968	0.95	0.683	0.13	0.202	0.437	0.0625	-0.00977	-0.245	0.192
crn-3	G5EBX6	0.669332	0.961457	0.714659	0.974	0.975	0.96	-0.118	-0.0132	-0.101	0.0597	-0.0446	0.0427	-0.0578
crn-4	Q10905	0.886762	0.526417	0.494566	0.979	0.963	0.947	0.0361	0.162	0.175	0.0572	-0.0687	-0.0817	0.0932
crt-1	P27798	0.47889	0.82046	0.696835	0.966	0.972	0.959	-0.144	-0.0457	-0.0786	0.077	-0.0214	0.0115	-0.0671
csc-1	O45952	0.672354	0.612487	0.862111	0.974	0.967	0.965	0.127	-0.152	0.0519	-0.12	0.159	-0.0453	0.00663
csn-1	Q9GS00	0.699746	0.908162	0.222988	0.975	0.974	0.904	0.0774	0.0231	0.253	0.011	0.0653	-0.165	0.0884
csn-2	O01422	0.717489	0.633021	0.651707	0.976	0.967	0.957	-0.0663	-0.0877	0.0828	0.0485	0.0699	-0.101	-0.0178
csn-3	Q9N425	0.718006	0.483365	0.0358047	0.976	0.961	0.633	-0.0676	-0.132	0.439	0.127	0.192	-0.38	0.0599
csn-4	Q9N359	0.332661	0.473685	0.20686	0.955	0.961	0.899	-0.152	0.111	0.201	0.192	-0.071	-0.161	0.0401
csn-5	P91001	0.35129	0.761594	0.0824601	0.957	0.971	0.798	-0.142	-0.0452	0.279	0.165	0.0683	-0.256	0.0231
csn-6	C5VUK2	0.971817	0.214753	0.927442	0.981	0.937	0.967	0.00839	-0.306	0.0216	-0.0775	0.237	-0.0907	-0.0691
csnk-1	Q8WQ99	0.949657	0.97956	0.0712906	0.981	0.975	0.774	-0.00976	0.00396	-0.303	-0.0675	-0.0813	0.226	-0.0773
csq-1	Q20203	0.275392	0.184118	0.0133039	0.948	0.93	0.363	0.277	0.342	0.718	0.0573	-0.00806	-0.384	0.334
csr-1	H2KZD5	0.00945424	0.0427035	0.0544263	0.317	0.823	0.725	0.359	0.261	0.245	-0.143	-0.0446	-0.0286	0.216
ctb-1	P24890	0.0988468	0.658955	0.684963	0.877	0.968	0.958	1.46	-0.365	-0.336	-1.27	0.555	0.525	0.19
ctg-1	O17907	0.49293	0.920324	0.839956	0.967	0.974	0.964	-0.14	-0.0201	-0.0407	0.0895	-0.03	-0.00943	-0.0501
ctg-2	B7WN92	0.0378567	0.849859	0.154311	0.725	0.973	0.874	-0.372	0.0303	0.24	0.347	-0.0557	-0.266	-0.0254
cth-2	P55216	0.354821	0.00651876	0.840632	0.957	0.466	0.964	0.251	0.881	-0.0534	0.0186	-0.612	0.323	0.27
ctl-1	O61235	0.215844	0.0882111	0.0883019	0.936	0.89	0.808	-0.202	-0.288	0.288	0.151	0.238	-0.338	-0.0505
ctl-2	Q27487	0.0993214	0.0925303	0.792647	0.877	0.893	0.963	-0.254	-0.26	-0.0378	0.116	0.122	-0.1	-0.138
ctl-3	U4PE16	0.235476	0.531694	0.145682	0.94	0.964	0.868	0.253	0.13	0.316	-0.0783	0.0449	-0.141	0.175
ctps-1	G5EC98	0.654388	0.275949	0.755006	0.974	0.946	0.961	0.0776	0.194	-0.054	-0.0233	-0.139	0.108	0.0544
ctr-9	Q03560	0.035232	0.497242	0.281777	0.708	0.962	0.919	-0.36	-0.104	-0.169	0.202	-0.0538	0.0104	-0.158
cts-1	P34575	0.652602	0.607859	0.562474	0.974	0.967	0.952	0.049	0.0559	-0.0633	-0.0386	-0.0455	0.0737	0.0104
cua-1	G5ED40	0.765281	0.0777175	0.330798	0.977	0.88	0.928	-0.0485	0.31	-0.162	0.0736	-0.285	0.187	0.025
cuc-1	G5EE41	0.5736	0.663964	0.280653	0.971	0.968	0.919	0.193	-0.148	-0.378	-0.276	0.065	0.294	-0.0833
cul-1	Q17389	0.248175	0.0880634	0.626364	0.943	0.889	0.955	-0.194	0.299	0.0797	0.24	-0.253	-0.0335	0.0461
cul-2	Q17390	0.930957	0.8773	0.421695	0.98	0.973	0.94	0.0134	-0.0239	0.127	0.0156	0.053	-0.0976	0.029
cul-3	Q17391	0.771807	0.055815	0.545184	0.977	0.852	0.951	0.0456	0.33	-0.0958	0.0244	-0.26	0.166	0.07
cul-5	Q23639	0.243782	0.258334	0.461703	0.942	0.944	0.944	-0.519	-0.502	0.321	0.344	0.327	-0.496	-0.175
cup-2	Q93561	0.912172	0.0558377	0.976801	0.98	0.852	0.968	0.0568	1.08	0.015	0.232	-0.794	0.274	0.289
cup-4	P34271	0.690487	0.718342	0.826668	0.975	0.97	0.964	-0.143	0.129	0.0784	0.159	-0.113	-0.0622	0.0162
cyb-3	Q10654	0.700116	0.0902496	0.401267	0.975	0.891	0.938	-0.115	0.543	0.254	0.286	-0.372	-0.0837	0.171
cyc-1	Q18853	0.513384	0.175546	0.313683	0.968	0.928	0.926	0.112	-0.242	-0.176	-0.189	0.165	0.0997	-0.0763
cyc-2.1	P19974	0.820314	0.368292	0.0774296	0.978	0.955	0.788	-0.0317	0.128	-0.267	-0.011	-0.171	0.225	-0.0427
cyk-1	H2KYI3	0.957386	0.0506797	0.917498	0.981	0.842	0.967	0.0248	1	-0.0481	0.22	-0.758	0.293	0.245
cyk-3	G5EDU8	0.352455	0.626419	0.539763	0.957	0.967	0.95	-0.287	0.148	-0.187	0.206	-0.23	0.105	-0.0816
cyk-4	Q9XUS9	0.581397	0.639376	0.561391	0.971	0.968	0.952	-0.312	-0.265	0.329	0.25	0.203	-0.391	-0.0619
cyl-1	G5EBX3	0.42288	0.707912	0.264536	0.963	0.97	0.916	-0.214	-0.0989	0.303	0.212	0.0964	-0.306	-0.00255
cyn-1	P52009	0.114459	0.00926069	0.370771	0.891	0.546	0.934	0.342	0.633	0.185	-0.0517	-0.343	0.105	0.29
cyn-10	P52017	0.847955	0.199416	0.527566	0.979	0.934	0.949	0.0971	0.677	-0.323	0.0158	-0.564	0.436	0.113
cyn-11	P52018	0.261148	0.184839	0.505726	0.945	0.931	0.948	0.293	0.35	0.17	-0.0897	-0.147	0.0334	0.203
cyn-12	Q18445	0.911699	0.122666	0.549984	0.98	0.91	0.951	0.0218	-0.323	0.119	-0.0674	0.277	-0.164	-0.0456
cyn-13	Q9U2S6	0.298294	0.969037	0.702955	0.951	0.975	0.959	0.23	0.00833	0.0822	-0.15	0.0717	-0.00215	0.08
cyn-15	Q9U1Q3	0.344889	0.216359	0.314015	0.956	0.937	0.926	-0.191	-0.254	0.204	0.131	0.194	-0.265	-0.0603
cyn-16	Q9XXI7	0.395023	0.0219875	0.575949	0.961	0.729	0.953	-0.312	0.947	-0.203	0.42	-0.839	0.311	0.108
cyn-3	P52011	0.498316	0.191804	0.495066	0.967	0.932	0.947	-0.103	-0.205	0.104	0.052	0.154	-0.155	-0.0511
cyn-4	P52012	0.837594	0.484536	0.173606	0.978	0.962	0.884	-0.0454	-0.157	0.316	0.0738	0.185	-0.287	0.0284
cyn-5	P52013	0.0828642	0.282575	0.284926	0.857	0.947	0.92	-0.34	-0.201	0.2	0.255	0.116	-0.285	-0.0853
cyn-6	P52014	0.0963644	0.0354204	0.231647	0.874	0.801	0.907	-0.43	-0.568	0.298	0.255	0.393	-0.473	-0.175
cyn-7	P52015	0.789025	0.19863	0.147709	0.977	0.934	0.869	0.0524	-0.262	0.299	-0.0302	0.285	-0.277	0.0223
cyp-14a5	Q27531	0.215772	0.710245	0.794352	0.936	0.97	0.963	-0.562	-0.163	0.114	0.41	0.0101	-0.267	-0.153
cyp-25a2	Q27476	0.227101	0.0999137	0.0325046	0.939	0.898	0.608	0.251	0.353	-0.482	-0.22	-0.323	0.513	0.0304
cyp-29a2	G5EC97	0.0488013	0.94235	0.213247	0.777	0.975	0.901	-0.638	-0.0211	-0.379	0.378	-0.238	0.119	-0.259
cyp-31a2	G5EGT6	0.130023	0.530808	0.29627	0.902	0.964	0.922	0.388	0.153	0.259	-0.188	0.0472	-0.0593	0.2
cyp-34a8	O44658	0.425948	0.29502	0.649487	0.963	0.948	0.957	0.389	0.518	0.22	-0.107	-0.236	0.062	0.282
cyp-35a2	O02628	0.0307431	0.108515	0.143727	0.675	0.903	0.867	0.942	0.662	-0.596	-0.69	-0.41	0.848	0.252
cyp-35a3	Q9N5I1	0.778296	0.867502	0.320344	0.977	0.973	0.927	-0.231	0.136	-0.833	-0.0012	-0.368	0.601	-0.232
cyp-35c1	G5ECD0	0.198063	0.00731066	0.842817	0.931	0.486	0.964	-0.46	1.11	-0.068	0.607	-0.968	0.215	0.147
cyp-37a1	Q9XVA6	0.940041	0.416602	0.678711	0.98	0.958	0.958	-0.0384	-0.421	-0.212	-0.13	0.253	0.0442	-0.168
cysl-1	Q93244	0.314057	0.81879	0.409125	0.953	0.972	0.939	0.131	0.0292	-0.107	-0.118	-0.0157	0.12	0.0134
cysl-2	O45679	0.517864	0.478017	0.285942	0.968	0.961	0.92	0.147	0.162	0.247	-0.00807	-0.0227	-0.108	0.139
cysl-3	H2L0J5	0.179514	0.237	0.0640126	0.925	0.94	0.756	0.224	0.195	0.322	-0.0384	-0.00977	-0.137	0.185
cytb-5.1	Q93315	0.0918143	0.0050654	0.0264153	0.869	0.422	0.553	1.29	2.47	1.8	0.0977	-1.08	-0.411	1.39
cytb-5.2	O01816	0.434263	0.521869	0.201584	0.964	0.963	0.897	0.13	-0.106	0.218	-0.0694	0.166	-0.157	0.0604
czw-1	Q19642	0.642593	0.99001	0.580304	0.973	0.976	0.953	0.0815	-0.00219	0.0973	-0.0373	0.0463	-0.0532	0.0442
D1005.1	P53585	0.340803	0.831572	0.0179322	0.956	0.973	0.443	0.145	0.0317	0.408	0.00127	0.115	-0.262	0.146
D1044.1	P41949	0.344187	0.00321415	0.744924	0.956	0.334	0.961	0.287	1.11	0.0968	0.0854	-0.734	0.276	0.373
D2005.3	Q93408	0.0711155	0.809014	0.222837	0.837	0.972	0.904	-0.353	0.0435	-0.228	0.219	-0.178	0.0933	-0.134
D2030.4	P90789	0.228	0.193684	0.00565944	0.939	0.933	0.201	0.244	0.265	0.663	0.0489	0.0282	-0.37	0.293
D3YT46	D3YT46	0.38749	0.263931	0.295253	0.96	0.944	0.922	0.347	0.454	-0.424	-0.253	-0.36	0.518	0.0944
D5MNM9	D5MNM9	0.0856423	0.237197	0.994026	0.861	0.941	0.969	1.13	0.748	0.00457	-0.662	-0.277	0.467	0.472
D7SFI3	D7SFI3	0.612992	0.458566	0.0691317	0.972	0.96	0.769	-0.081	-0.12	-0.315	-0.048	-0.00935	0.186	-0.129
D7SFK2	D7SFK2	0.908667	0.0951638	0.277491	0.98	0.895	0.918	-0.0359	0.56	0.35	0.254	-0.342	-0.131	0.219
dab-1	Q9U3A6	0.753327	0.388334	0.632408	0.977	0.956	0.956	0.0397	0.111	0.0607	0.0131	-0.058	-0.00785	0.0528
dad-1	P52872	0.472369	0.224867	0.499234	0.966	0.939	0.947	-0.3	0.519	0.281	0.425	-0.393	-0.156	0.125
daf-15	G5EF88	0.745245	0.982932	0.546879	0.976	0.975	0.951	0.196	0.0128	-0.365	-0.235	-0.052	0.326	-0.0391
daf-18	G5EE01	0.227588	0.271839	0.322217	0.939	0.945	0.927	-0.24	-0.217	0.195	0.175	0.152	-0.261	-0.0658
daf-21	Q18688	0.125169	0.133389	0.0953876	0.899	0.915	0.818	0.173	0.169	0.19	-0.0399	-0.0358	-0.0572	0.133
daf-22	G5EDP2	0.337961	0.698945	0.472064	0.956	0.969	0.945	-0.131	0.0519	-0.0975	0.087	-0.0961	0.0533	-0.0442
daf-25	Q9N3Q8	0.461442	0.131554	0.531243	0.965	0.914	0.95	0.21	0.45	0.178	-0.0006	-0.24	0.0315	0.209
daf-31	O61219	0.721292	0.263251	0.537008	0.976	0.944	0.95	-0.053	0.171	-0.0923	0.0594	-0.165	0.0987	0.00644
dao-3	Q21285	0.658498	0.131807	0.809191	0.974	0.914	0.963	-0.0994	-0.358	-0.0541	-0.0284	0.23	-0.0737	-0.128
dao-5	Q564W7	0.655005	0.127148	0.983722	0.974	0.912	0.968	-0.148	0.532	-0.0067	0.242	-0.438	0.101	0.0945
dbn-1	Q9XUT0	0.404035	0.00484428	0.202115	0.961	0.414	0.897	-0.104	-0.426	-0.162	-0.0694	0.253	-0.0107	-0.173
dbr-1	Q966M6	0.794251	0.219044	0.736625	0.977	0.938	0.961	0.0595	0.291	-0.0768	0.00892	-0.223	0.145	0.0684
dcaf-1	Q21106	0.447684	0.490778	0.60853	0.964	0.962	0.954	0.549	-0.497	0.367	-0.444	0.601	-0.262	0.105
dcap-1	Q9N363	0.962073	0.482041	0.352338	0.981	0.961	0.932	0.0072	-0.108	0.144	0.00364	0.119	-0.133	0.0108
dcap-2	O62255	0.915072	0.408103	0.350953	0.98	0.957	0.932	0.0233	0.184	-0.208	-0.0236	-0.184	0.208	-0.000285
dcn-1	Q9U3C8	0.486384	0.31881	0.979548	0.967	0.95	0.968	-0.159	-0.231	-0.00578	0.0601	0.132	-0.093	-0.0988
dcp-66	G5ED89	0.18428	0.269604	0.946052	0.927	0.945	0.967	-0.334	-0.274	-0.0163	0.178	0.118	-0.14	-0.156
dcr-1	P34529	0.29635	0.103675	0.770464	0.951	0.9	0.962	0.225	-0.365	0.0612	-0.245	0.345	-0.081	-0.0197
dcs-1	G5EFS4	0.904598	0.575805	0.744971	0.98	0.965	0.961	0.0281	-0.132	0.0765	-0.035	0.125	-0.0834	-0.00691
dct-16.1	Q9XX57	0.29908	0.968569	0.856923	0.951	0.975	0.965	-0.234	-0.00863	0.0395	0.183	-0.0421	-0.0902	-0.0507
dct-18	O62277	0.98887	0.463485	0.117003	0.981	0.96	0.844	-0.00283	-0.151	-0.339	-0.12	0.0277	0.216	-0.123
ddb-1	Q21554	0.782999	0.448781	0.508802	0.977	0.96	0.948	-0.0386	-0.107	0.0934	0.0254	0.0943	-0.107	-0.0132
ddl-3	Q7K742	0.103814	0.0219111	0.823596	0.882	0.728	0.964	0.425	0.642	0.0544	-0.144	-0.362	0.226	0.28
ddo-2	Q19564	0.631362	0.00318225	0.249635	0.973	0.332	0.912	0.101	-0.783	-0.25	-0.334	0.55	0.0168	-0.233
ddo-3	O01739	0.771119	0.799793	0.767573	0.977	0.972	0.962	0.0548	0.0478	-0.0557	-0.0431	-0.036	0.0674	0.0117
ddx-17	Q9XUW5	0.282856	0.150916	0.317517	0.949	0.921	0.926	0.132	0.181	0.122	-0.0232	-0.0719	-0.0136	0.109
ddx-19	Q22308	0.135414	0.166772	0.970902	0.906	0.926	0.968	0.164	0.151	0.00379	-0.0845	-0.0711	0.0759	0.0797
ddx-23	Q95QN2	0.531972	0.673355	0.627711	0.969	0.969	0.955	-0.149	0.1	0.115	0.166	-0.0835	-0.0987	0.0165
deb-1	Q8MPS2	0.299102	0.0124824	0.291105	0.951	0.616	0.921	-0.144	-0.397	0.146	0.045	0.298	-0.245	-0.0985
del-6	Q8MPW0	0.809882	0.277434	0.563187	0.978	0.946	0.952	0.0495	0.23	0.12	0.0503	-0.13	-0.02	0.0998
deps-1	V6CLC9	0.885227	0.155701	0.147168	0.979	0.923	0.869	-0.026	0.269	0.275	0.156	-0.14	-0.146	0.13
dgn-1	Q22629	0.0366038	0.0543418	0.960337	0.717	0.849	0.968	-0.699	-0.632	0.0148	0.37	0.303	-0.344	-0.329
dhc-1	Q19020	0.568551	0.21356	0.635703	0.971	0.937	0.956	0.0601	0.135	0.0498	0.0012	-0.0739	0.0115	0.0613
dhfr-1	Q93341	0.827544	0.855521	0.161037	0.978	0.973	0.878	0.0586	0.0489	0.396	0.0673	0.0769	-0.27	0.126
dhod-1	O01815	0.773693	0.0591291	0.055852	0.977	0.857	0.73	-0.0613	-0.441	-0.448	-0.176	0.203	0.21	-0.237
dhp-1	Q21773	0.908161	0.690164	0.63315	0.98	0.969	0.956	-0.026	0.0901	-0.108	0.015	-0.101	0.0971	-0.011
dhp-2	Q18677	0.901798	0.882886	0.833425	0.98	0.974	0.964	-0.0253	-0.0302	-0.0431	0.000634	0.00554	0.0185	-0.0246
dhrs-4	G5EGA6	0.744895	0.0545738	0.381177	0.976	0.849	0.936	0.0693	0.449	0.19	0.108	-0.272	-0.0125	0.177
dhs-1	P91013	0.122987	0.125373	0.186478	0.898	0.912	0.89	0.284	-0.282	0.24	-0.224	0.343	-0.179	0.0604
dhs-11	Q9XX28	0.903352	0.513805	0.953811	0.98	0.963	0.968	0.0285	0.155	-0.0136	0.0139	-0.112	0.056	0.0424
dhs-12	G5EG13	0.640115	0.864444	0.13257	0.973	0.973	0.858	-0.0626	-0.0227	0.212	0.0943	0.0545	-0.181	0.0317
dhs-13	O16619	0.511642	0.822683	0.550086	0.968	0.972	0.951	0.14	0.0472	0.127	-0.0611	0.0312	-0.0484	0.0784
dhs-14	Q9N5G3	0.440916	0.137307	0.714356	0.964	0.917	0.96	0.188	0.378	0.0883	-0.0245	-0.215	0.0754	0.164
dhs-18	Q18639	0.147584	0.903325	0.634033	0.912	0.974	0.956	-0.952	0.0756	-0.298	0.658	-0.369	0.00456	-0.294
dhs-19	Q22392	0.77762	0.287039	0.645513	0.977	0.947	0.956	0.0764	-0.296	0.125	-0.1	0.272	-0.149	-0.0237
dhs-20	Q20012	0.467245	0.891648	0.414446	0.966	0.974	0.939	-0.266	-0.0493	0.3	0.262	0.0454	-0.304	-0.00389
dhs-21	Q21929	0.587957	0.730018	0.361261	0.971	0.97	0.933	-0.185	-0.117	-0.316	0.0304	-0.0373	0.161	-0.155
dhs-22	Q9XVS9	0.43081	0.539931	0.0579459	0.963	0.964	0.738	-0.239	0.184	-0.621	0.0698	-0.353	0.452	-0.169
dhs-24	Q9U1Y6	0.566084	0.13467	0.881407	0.971	0.916	0.966	-0.0902	-0.247	-0.0233	6.87e-05	0.157	-0.0669	-0.0902
dhs-28	Q21481	0.269949	0.32614	0.0824455	0.947	0.951	0.798	-0.154	-0.136	-0.254	0.0179	9.81e-05	0.118	-0.136
dhs-3	A5JYX4	0.87809	0.758405	0.0716567	0.979	0.971	0.775	0.0231	-0.0463	-0.295	-0.103	-0.0331	0.215	-0.0795
dhs-30	Q65ZI3	0.544467	0.784206	0.315872	0.97	0.971	0.926	-0.167	0.0748	0.281	0.214	-0.0277	-0.233	0.0472
dhs-6	Q09979	0.815931	0.335238	0.754717	0.978	0.952	0.961	-0.0359	0.152	-0.0483	0.0529	-0.135	0.0652	0.017
dhs-9	Q9N538	0.0451988	0.112768	0.407467	0.762	0.906	0.939	-0.367	-0.279	0.139	0.24	0.152	-0.266	-0.127
did-2	Q9TXI3	0.825561	0.905858	0.579024	0.978	0.974	0.953	0.0453	0.0243	-0.115	-0.0567	-0.0356	0.104	-0.0113
die-1	Q09478	0.0800088	0.4157	0.392762	0.853	0.958	0.937	-0.941	-0.411	-0.432	0.495	-0.0351	-0.0138	-0.446
dif-1	Q27257	0.442277	0.0760977	0.608353	0.964	0.879	0.954	0.159	0.391	0.105	0.00513	-0.228	0.0588	0.164
dig-1	Q09165	0.727752	0.732038	0.00818252	0.976	0.97	0.272	-0.0483	0.0476	0.442	0.159	0.0626	-0.331	0.11
dim-1	Q18066	0.301201	0.000853683	0.842092	0.951	0.106	0.964	-0.149	-0.635	-0.0279	-0.0542	0.432	-0.175	-0.203
dis-3	Q17632	0.291023	0.465566	0.0554875	0.95	0.961	0.729	0.275	0.187	0.533	-0.0261	0.0617	-0.284	0.249
div-1	Q21625	0.552316	0.216783	0.127755	0.97	0.937	0.854	-0.146	-0.314	-0.395	-0.0673	0.0999	0.181	-0.214
djr-1.1	P90994	0.971422	0.424903	0.338335	0.981	0.958	0.93	-0.00635	0.144	0.174	0.0841	-0.066	-0.0959	0.0778
dlc-1	Q22799	0.134727	0.276197	0.38153	0.905	0.946	0.936	0.57	0.404	0.321	-0.246	-0.08	0.0027	0.324
dlc-2	Q21557	0.0771193	0.392414	0.679434	0.848	0.956	0.958	-0.676	-0.307	-0.146	0.394	0.0248	-0.136	-0.282
dld-1	O17953	0.364837	0.358629	0.179234	0.958	0.954	0.887	0.153	0.155	-0.233	-0.134	-0.136	0.252	0.0189
dlg-1	G5ECY0	0.00467227	0.00240954	0.168876	0.167	0.279	0.882	-0.457	-0.508	0.188	0.263	0.313	-0.382	-0.194
dli-1	G5ED34	0.891263	0.00454663	0.675225	0.979	0.402	0.958	-0.0158	0.406	0.0485	0.126	-0.297	0.0613	0.11
dlst-1	O45148	0.189217	0.34362	0.665295	0.929	0.953	0.957	0.195	0.137	0.0616	-0.0962	-0.039	0.0368	0.0984
dnc-1	L8E938	0.574316	0.106105	0.52895	0.971	0.902	0.949	0.0892	0.272	0.1	0.0262	-0.157	0.0153	0.115
dnc-2	Q09248	0.836736	0.682069	0.206952	0.978	0.969	0.899	0.0367	-0.0731	0.234	0.0126	0.122	-0.184	0.0493
dnc-3	Q965K5	0.969016	0.661765	0.920578	0.981	0.968	0.967	0.00924	-0.105	0.0237	-0.0271	0.0866	-0.0416	-0.0179
dnc-4	Q18194	0.387246	0.618887	0.186297	0.96	0.967	0.89	-0.84	-0.477	-1.32	0.181	-0.181	0.659	-0.658
dnc-5	Q9N4I1	0.0621186	0.0783569	0.837725	0.818	0.881	0.964	1.12	1.04	0.112	-0.549	-0.476	0.456	0.569
dnj-1	Q17438	0.293879	0.580304	0.256409	0.95	0.966	0.914	-0.2	-0.103	-0.217	0.0698	-0.0269	0.0871	-0.13
dnj-10	Q8TA83	0.806266	0.0500708	0.0401158	0.978	0.841	0.66	0.0334	-0.295	-0.312	-0.177	0.151	0.169	-0.143
dnj-11	Q94216	0.276796	0.740815	0.641893	0.948	0.97	0.956	-0.221	-0.0654	-0.0922	0.126	-0.0293	-0.00246	-0.0947
dnj-12	O45502	0.216019	0.041623	0.881285	0.936	0.82	0.966	0.214	0.379	-0.0249	-0.0724	-0.237	0.167	0.142
dnj-13	Q20774	0.0343742	0.917938	0.00988193	0.703	0.974	0.308	0.283	0.0122	0.366	-0.117	0.153	-0.201	0.165
dnj-16	Q22028	0.645567	0.741138	0.0870344	0.973	0.97	0.806	-0.0893	0.064	0.357	0.172	0.0188	-0.274	0.0828
dnj-17	O62360	0.137939	0.0156118	0.615332	0.907	0.664	0.955	0.629	1.13	-0.203	-0.24	-0.742	0.592	0.39
dnj-19	O16303	0.771742	0.0307099	0.113141	0.977	0.781	0.84	0.0325	0.273	0.189	0.0913	-0.15	-0.0654	0.124
dnj-2	Q17433	0.390439	0.0713248	0.70533	0.96	0.873	0.959	-0.218	-0.489	-0.0946	0.0177	0.289	-0.106	-0.201
dnj-20	Q8MPX3	0.515644	0.729371	0.258626	0.968	0.97	0.914	-0.204	-0.108	-0.362	0.0354	-0.0607	0.194	-0.168
dnj-21	P91454	0.357256	0.895047	0.764765	0.957	0.974	0.962	0.336	0.0471	0.107	-0.213	0.0754	0.0154	0.122
dnj-22	O17002	0.276673	0.492892	0.767532	0.948	0.962	0.962	-1.08	-0.667	0.285	0.713	0.302	-0.65	-0.365
dnj-23	Q22751	0.994599	0.840938	0.956955	0.981	0.973	0.968	0.0024	-0.0711	0.0191	-0.0148	0.0587	-0.0315	-0.0124
dnj-25	G5EDJ6	0.451999	0.131457	0.654675	0.965	0.914	0.957	0.158	0.332	0.0932	-0.0124	-0.186	0.0526	0.146
dnj-29	Q9U1V9	0.757894	0.382731	0.777326	0.977	0.956	0.962	-0.0398	0.115	0.0365	0.0677	-0.0869	-0.00867	0.0279
dnj-30	Q95Y44	0.71159	0.22601	0.259184	0.975	0.939	0.914	-0.0922	0.312	0.29	0.22	-0.185	-0.162	0.127
dnj-7	P91189	0.795231	0.939629	0.3094	0.978	0.975	0.925	-0.03	-0.00873	-0.12	-0.00978	-0.031	0.0806	-0.0398
dnj-9	P91243	0.944634	0.970176	0.0318108	0.98	0.975	0.603	0.0151	0.00815	-0.528	-0.141	-0.134	0.402	-0.126
dod-18	Q18851	0.0776638	0.940703	0.969455	0.849	0.975	0.968	-0.604	-0.0235	0.0121	0.451	-0.13	-0.166	-0.154
dod-19	O61874	0.00371095	0.603395	0.0443517	0.136	0.966	0.683	-1.28	-0.183	-0.782	0.715	-0.377	0.222	-0.56
dpf-2	Q18253	0.0295024	0.0220623	0.0265606	0.665	0.73	0.555	1.84	1.96	1.88	-0.418	-0.54	-0.462	1.42
dpf-3	Q965K3	0.634464	0.581883	0.624066	0.973	0.966	0.955	-0.0871	-0.101	-0.0898	0.0176	0.0316	0.0203	-0.0695
dpf-4	Q19086	0.350561	0.674353	0.671857	0.957	0.969	0.958	0.109	0.0482	-0.0486	-0.0818	-0.021	0.0757	0.0271
dpf-5	Q9TYX1	0.245661	0.962187	0.0341719	0.942	0.975	0.621	0.176	-0.00694	0.349	-0.0464	0.136	-0.219	0.129
dph-1	P49958	0.775284	0.172093	0.224124	0.977	0.927	0.904	0.15	0.75	0.661	0.241	-0.36	-0.271	0.39
dph-2	Q09454	0.669818	0.22827	0.677458	0.974	0.939	0.958	-0.106	-0.31	-0.104	-0.0237	0.18	-0.0264	-0.13
dpl-1	Q22703	0.0221938	0.338425	0.359489	0.586	0.952	0.933	-1.66	0.62	0.592	1.55	-0.732	-0.704	-0.112
dpm-1	Q9TYJ7	0.474379	0.444649	0.947962	0.966	0.959	0.967	0.185	-0.198	0.0167	-0.184	0.199	-0.0158	0.000908
dpt-1	Q9U3K7	0.695597	0.436408	0.49113	0.975	0.959	0.947	0.0582	0.117	0.103	0.0114	-0.0474	-0.0336	0.0696
dpy-11	G5EC91	0.603068	0.0160353	0.869872	0.972	0.67	0.965	0.0969	-0.52	0.0303	-0.195	0.422	-0.128	-0.0981
dpy-18	Q10576	0.897608	0.52957	0.190043	0.98	0.964	0.892	-0.0263	0.13	0.279	0.122	-0.0339	-0.184	0.0957
dpy-23	P35603	0.903344	0.320463	0.20839	0.98	0.95	0.899	0.023	0.193	-0.248	-0.0311	-0.201	0.24	-0.00805
dpy-26	G5EGE9	0.863157	0.994539	0.00896866	0.979	0.976	0.29	0.0448	0.00178	0.814	0.17	0.213	-0.599	0.215
dpy-28	Q9U2M1	0.142596	0.140892	0.815833	0.91	0.918	0.963	-0.821	-0.825	-0.123	0.378	0.382	-0.319	-0.442
dpy-30	Q10661	0.0847822	0.496584	0.355262	0.86	0.962	0.932	0.432	0.16	0.219	-0.229	0.0431	-0.0165	0.203
dpyd-1	Q18164	0.481621	0.875723	0.27732	0.966	0.973	0.918	0.101	0.0223	-0.159	-0.11	-0.0312	0.15	-0.00891
drh-1	G5EDI8	0.893315	0.0521238	0.326293	0.98	0.845	0.928	0.0387	0.619	0.291	0.198	-0.382	-0.0535	0.237
drh-3	Q93413	0.326236	0.580245	0.239226	0.954	0.966	0.909	0.175	0.0972	0.213	-0.0541	0.0241	-0.0913	0.121
dro-1	O45550	0.359359	0.482563	0.105966	0.958	0.961	0.832	0.533	0.404	0.984	-0.0524	0.0758	-0.504	0.48
drp-1	G5EDY8	0.752609	0.293232	0.379689	0.976	0.948	0.935	0.0549	-0.188	0.156	-0.0493	0.194	-0.15	0.00568
drr-2	O45781	0.710301	0.969229	0.933515	0.975	0.975	0.967	0.0812	0.0084	-0.0182	-0.0633	0.00945	0.036	0.0179
drs-1	Q03577	0.601776	0.169397	0.841157	0.972	0.927	0.964	-0.0779	-0.214	-0.0297	-0.00248	0.134	-0.0506	-0.0804
dsc-4	G5ECG7	0.0278785	0.539891	0.317574	0.65	0.964	0.926	-0.298	0.0739	-0.122	0.212	-0.161	0.0357	-0.0867
dur-1	Q19790	0.149031	0.00677158	0.547876	0.913	0.472	0.951	-0.327	-0.709	0.13	0.101	0.482	-0.357	-0.226
dut-1	G5EET2	0.198192	0.765709	0.254088	0.931	0.971	0.913	0.238	-0.0529	0.209	-0.139	0.151	-0.11	0.0984
dyci-1	O45087	0.0671141	0.462653	0.257243	0.829	0.96	0.914	0.317	0.118	0.186	-0.162	0.0371	-0.0305	0.155
dylt-1	Q19416	0.722471	0.00833115	0.140376	0.976	0.519	0.864	-0.0497	0.444	0.218	0.203	-0.291	-0.0647	0.153
dyn-1	P39055	0.685851	0.427054	0.73089	0.975	0.958	0.96	-0.0398	-0.0791	-0.0338	0.00163	0.0409	-0.00437	-0.0382
dyrb-1	Q22752	0.389662	0.687382	0.152708	0.96	0.969	0.873	-0.425	0.196	0.731	0.551	-0.0705	-0.606	0.125
dys-1	V6CLR8	0.0448089	0.0117068	0.0588233	0.76	0.602	0.74	3.55	4.75	3.3	-0.648	-1.85	-0.4	2.9
E01A2.2	Q966L5	0.904081	0.245896	0.185707	0.98	0.942	0.89	-0.0169	-0.168	0.194	0.0191	0.17	-0.191	0.00219
E02H1.1	Q09522	0.507145	0.858547	0.269497	0.968	0.973	0.917	0.18	0.0478	0.305	-0.0465	0.0854	-0.172	0.133
E04D5.1	Q19052	0.234219	0.0200489	0.80644	0.94	0.713	0.963	0.164	0.357	0.0327	-0.0257	-0.219	0.106	0.138
E0R7L2	E0R7L2	0.624256	0.804414	0.774333	0.973	0.972	0.962	-0.124	0.0626	-0.0726	0.0909	-0.0962	0.039	-0.0336
E1B6Q6	E1B6Q6	0.302417	0.899353	0.107165	0.951	0.974	0.834	0.4	-0.0477	0.65	-0.149	0.298	-0.399	0.25
E1B6Q7	E1B6Q7	0.19243	0.741971	0.714522	0.93	0.97	0.96	0.735	0.178	0.198	-0.457	0.0996	0.0797	0.278
E1B6W2	E1B6W2	0.756392	0.227832	0.0924929	0.977	0.939	0.814	0.147	0.592	0.856	0.252	-0.193	-0.457	0.399
E9RKC7	E9RKC7	0.768185	0.676748	0.522439	0.977	0.969	0.949	0.105	-0.149	0.23	-0.0587	0.196	-0.184	0.0466
eak-7	Q21342	0.982803	0.891145	0.604806	0.981	0.974	0.954	0.00525	-0.0334	0.127	0.0195	0.0581	-0.102	0.0247
ears-1	Q23315	0.0938526	0.444392	0.777275	0.871	0.959	0.962	0.201	0.0868	-0.0317	-0.137	-0.0226	0.0958	0.0641
eat-3	Q18965	0.896591	0.252942	0.0208718	0.98	0.943	0.487	-0.0254	-0.231	0.519	0.0912	0.297	-0.454	0.0658
eat-6	P90735	0.159605	0.621193	0.88114	0.918	0.967	0.966	-0.159	-0.0533	0.016	0.11	0.00433	-0.065	-0.049
ebp-1	Q9GRZ1	0.0493623	0.0256128	0.745293	0.779	0.754	0.961	-0.273	-0.319	-0.0409	0.115	0.161	-0.117	-0.158
ebp-2	Q9XXA2	0.774707	0.0143003	0.12043	0.977	0.646	0.848	-0.0372	-0.373	0.214	-0.0117	0.324	-0.263	-0.0489
ech-1.2	Q9BIC3	0.449709	0.438824	0.919298	0.965	0.959	0.967	-0.0797	0.0817	-0.0105	0.0776	-0.0838	0.0084	-0.00214
ech-2	Q20184	0.811648	0.850808	0.225676	0.978	0.973	0.905	0.0612	-0.0483	0.323	0.0227	0.132	-0.239	0.0839
ech-4	Q09603	0.259549	0.778606	0.421579	0.945	0.971	0.94	-0.169	0.0409	-0.119	0.107	-0.103	0.0569	-0.0617
ech-5	O45106	0.294457	0.0437789	0.61417	0.95	0.826	0.955	-0.151	-0.313	-0.0709	0.0169	0.18	-0.0628	-0.134
ech-6	P34559	0.203927	0.107769	0.13879	0.933	0.903	0.863	0.191	-0.248	-0.226	-0.262	0.177	0.155	-0.0708
ech-7	Q9NEZ8	0.0406304	0.225334	0.588262	0.74	0.939	0.953	0.37	0.204	-0.0883	-0.248	-0.0824	0.21	0.121
edc-3	Q21740	0.346354	0.284117	0.405141	0.956	0.947	0.938	-0.149	0.171	0.131	0.187	-0.133	-0.0929	0.0382
eea-1	Q5FC45	0.890015	0.750635	0.921611	0.979	0.971	0.967	-0.0377	0.0868	-0.0268	0.0433	-0.0812	0.0324	0.00557
EEED8.10	Q09299	0.7232	0.6692	0.568864	0.976	0.968	0.952	0.112	-0.135	0.181	-0.0725	0.175	-0.142	0.0394
EEED8.3	Q09294	0.261822	0.583127	0.866415	0.945	0.966	0.965	0.384	-0.183	-0.0559	-0.348	0.22	0.0921	0.0363
eef-1B.1	P34460	0.530971	0.0295359	0.858956	0.969	0.776	0.965	-0.113	0.442	0.0319	0.203	-0.352	0.0582	0.09
eef-1B.2	Q9U2H9	0.482443	0.715694	0.608361	0.967	0.97	0.954	0.122	0.0624	0.0881	-0.0535	0.00559	-0.0201	0.068
eef-1G	P54412	0.389673	0.136696	0.907268	0.96	0.916	0.966	0.141	0.254	0.0188	-0.0377	-0.15	0.0846	0.103
eef-2	P29691	0.101683	0.18971	0.691752	0.88	0.932	0.959	0.199	0.155	-0.0451	-0.122	-0.078	0.122	0.0772
eel-1	Q9GUP2	0.159661	0.222004	0.567291	0.918	0.938	0.952	0.196	0.168	0.0762	-0.0857	-0.0578	0.0336	0.11
efk-1	O01991	0.633378	0.739211	0.0395355	0.973	0.97	0.656	0.254	0.177	1.22	0.158	0.235	-0.805	0.412
eft-3	P53013	0.71477	0.139765	0.756892	0.976	0.917	0.961	-0.0541	-0.231	-0.0458	-0.0285	0.148	-0.0368	-0.0827
eftu-2	Q23463	0.47814	0.348727	0.0915405	0.966	0.953	0.813	0.0949	0.127	0.24	0.0205	-0.0112	-0.125	0.115
egal-1	Q65ZH5	0.224749	0.503259	0.806966	0.938	0.962	0.963	-0.258	-0.139	0.0501	0.171	0.0519	-0.137	-0.0866
egg-1	Q09967	0.141709	0.203328	0.255031	0.909	0.935	0.913	0.456	0.39	0.346	-0.158	-0.0917	-0.0477	0.298
egg-2	Q21629	0.177249	0.960011	0.633085	0.925	0.975	0.956	-0.965	-0.0342	-0.328	0.634	-0.298	-0.00404	-0.332
egg-6	P90920	0.508642	0.917818	0.0442195	0.968	0.974	0.682	0.189	-0.0292	0.633	0.00911	0.227	-0.435	0.198
egl-30	G5EGU1	0.0147594	0.065039	0.658946	0.459	0.866	0.957	-0.517	-0.365	0.0803	0.317	0.165	-0.281	-0.2
egl-4	O76360	0.636048	0.0573122	0.277146	0.973	0.854	0.918	0.0697	-0.306	-0.164	-0.17	0.206	0.064	-0.1
egl-45	P34339	0.872441	0.250827	0.234504	0.979	0.943	0.908	0.0186	0.137	0.143	0.0561	-0.0627	-0.0679	0.0746
ego-1	G5EBQ3	0.110591	0.132798	0.679229	0.888	0.915	0.958	0.611	0.571	-0.149	-0.353	-0.313	0.407	0.258
ego-2	G5EBN5	0.050133	0.225613	0.340099	0.782	0.939	0.93	-1.07	-0.62	-0.481	0.525	0.0779	-0.0609	-0.542
ehbp-1	G5ECW3	0.217018	0.622337	0.729196	0.936	0.967	0.96	0.249	0.096	0.0673	-0.146	0.00699	0.0357	0.103
ehs-1	D9N122	0.396945	0.222248	0.862904	0.961	0.938	0.965	-0.151	-0.221	0.0301	0.0651	0.136	-0.116	-0.0854
eif-1	Q967F1	0.128935	0.256634	0.0429307	0.902	0.943	0.675	0.358	0.26	0.5	-0.0782	0.0193	-0.221	0.28
eif-1.a	Q9TXU7	0.856062	0.519553	0.465799	0.979	0.963	0.944	-0.0546	0.196	0.222	0.145	-0.105	-0.131	0.0909
eif-3.B	Q9XWI6	0.61799	0.926617	0.177573	0.972	0.974	0.886	-0.0492	-0.00903	0.138	0.0693	0.0291	-0.118	0.0201
eif-3.C	O02328	0.613424	0.609684	0.893011	0.972	0.967	0.966	-0.0588	0.0594	0.0156	0.0628	-0.0554	-0.0115	0.00405
eif-3.D	P30642	0.684196	0.774114	0.996978	0.975	0.971	0.969	-0.0571	-0.0402	0.000529	0.0329	0.016	-0.0247	-0.0242
eif-3.E	O61820	0.127042	0.018904	0.190661	0.9	0.702	0.892	0.291	0.487	0.245	-0.0349	-0.232	0.0105	0.256
eif-3.F	Q18967	0.237903	0.482415	0.990324	0.941	0.961	0.969	-0.365	0.212	-0.00362	0.326	-0.252	-0.0355	-0.0391
eif-3.G	Q19706	0.23681	0.334004	0.00968373	0.941	0.952	0.304	0.161	0.13	0.407	0.0133	0.0445	-0.232	0.175
eif-3.H	O01974	0.57484	0.0182411	0.195882	0.971	0.695	0.894	0.0933	0.452	0.223	0.0986	-0.26	-0.0309	0.192
eif-3.I	Q965S8	0.0724128	0.206757	0.0772929	0.84	0.935	0.788	0.294	-0.198	0.289	-0.198	0.294	-0.192	0.0962
eif-3.j	Q9XWP7	0.665593	0.370524	0.961489	0.974	0.955	0.968	-0.0689	0.145	0.00766	0.0899	-0.124	0.0133	0.021
eif-3.K	Q9XUP3	0.664026	0.543117	0.735277	0.974	0.964	0.96	-0.0511	-0.0719	0.0397	0.0303	0.0511	-0.0605	-0.0208
eif-3.L	Q95QW0	0.869415	0.725935	0.458708	0.979	0.97	0.944	0.042	0.0897	-0.192	-0.057	-0.105	0.177	-0.015
eif-6	O62106	0.246128	0.250205	0.6233	0.943	0.942	0.955	0.225	0.223	0.0925	-0.0897	-0.0876	0.0424	0.135
ekl-1	Q19731	0.929018	0.80159	0.969293	0.98	0.972	0.968	-0.0223	-0.0631	-0.00965	-0.00143	0.0393	-0.0141	-0.0238
ekl-6	Q22528	0.60857	0.902324	0.314218	0.972	0.974	0.926	-0.148	0.0352	0.296	0.194	0.0107	-0.251	0.0459
elb-1	G5ECR7	0.493413	0.569853	0.949296	0.967	0.965	0.967	-0.259	-0.214	0.0238	0.147	0.102	-0.136	-0.112
elc-1	Q9BKS1	0.936499	0.15304	0.994975	0.98	0.922	0.969	-0.0136	-0.257	-0.00108	-0.0543	0.189	-0.0669	-0.0679
elo-1	G5EEE5	0.447871	0.209963	0.306325	0.964	0.936	0.924	0.161	0.274	-0.22	-0.108	-0.22	0.274	0.0537
elo-2	Q9XVQ9	0.417637	0.161812	0.460101	0.962	0.925	0.944	-0.744	-1.33	-0.676	0.057	0.641	-0.011	-0.687
elo-5	V6CLH1	0.232052	0.0713976	0.0111812	0.94	0.873	0.331	-0.34	-0.538	-0.826	-0.0861	0.112	0.4	-0.426
elo-6	Q20303	0.201293	0.400066	0.0738501	0.932	0.957	0.78	0.517	-0.332	-0.753	-0.659	0.19	0.611	-0.142
elpc-1	Q9N595	0.929346	0.277837	0.829196	0.98	0.946	0.964	0.0211	-0.266	0.0514	-0.0695	0.218	-0.0998	-0.0484
elpc-2	Q9NEW7	0.0950735	0.17445	0.12012	0.873	0.928	0.847	-0.263	-0.209	-0.243	0.0845	0.0302	0.064	-0.179
elpc-3	Q23651	0.419098	0.673046	0.267008	0.963	0.969	0.916	0.218	0.113	0.304	-0.0594	0.0462	-0.145	0.159
emb-27	G5EG38	0.487844	0.128744	0.0941855	0.967	0.913	0.817	0.181	0.415	0.464	0.0841	-0.15	-0.199	0.265
emb-30	P34441	0.733468	0.867485	0.499972	0.976	0.973	0.947	-0.111	0.0541	0.221	0.152	-0.013	-0.18	0.0411
emb-4	Q9U1Q7	0.21714	0.0656294	0.110462	0.936	0.866	0.837	0.165	0.259	0.219	-0.00432	-0.0979	-0.0585	0.161
emb-5	P34703	0.48581	0.662924	0.365075	0.967	0.968	0.933	-0.0965	-0.0599	-0.127	0.0258	-0.0108	0.0558	-0.0707
emb-8	Q09590	0.254648	0.920086	0.0696867	0.944	0.974	0.771	-0.157	-0.0133	-0.263	0.0484	-0.0948	0.155	-0.108
emb-9	P17139	0.160318	0.880265	0.988393	0.918	0.974	0.968	1.01	-0.103	0.00997	-0.783	0.333	0.22	0.23
emc-1	H2L0C0	0.794783	0.958681	0.129784	0.978	0.975	0.856	0.0382	-0.0076	-0.236	-0.0895	-0.0437	0.185	-0.0513
emc-2	O76630	0.734582	0.812254	0.454607	0.976	0.972	0.943	-0.0545	-0.0381	-0.122	0.000951	-0.0154	0.068	-0.0535
emc-3	Q9U1X6	0.888118	0.645233	0.564531	0.979	0.968	0.952	-0.0328	0.108	0.135	0.0853	-0.0552	-0.0827	0.0525
emo-1	Q19967	0.231382	0.74948	0.494266	0.94	0.971	0.947	0.266	-0.0686	-0.148	-0.254	0.0809	0.16	0.0123
emr-1	O01971	0.992174	0.150217	0.998933	0.981	0.921	0.969	0.00169	-0.261	-0.00023	-0.0666	0.196	-0.0647	-0.0649
enol-1	Q27527	0.0890815	0.036906	0.476829	0.866	0.806	0.945	0.22	0.28	0.0864	-0.073	-0.134	0.0602	0.147
enpl-1	Q22235	0.104168	0.870538	0.0113052	0.882	0.973	0.333	-0.182	-0.017	0.314	0.211	0.0458	-0.285	0.0288
ensa-1	Q9XU56	0.182641	0.196363	0.583066	0.927	0.933	0.953	0.343	0.331	0.136	-0.14	-0.129	0.0666	0.202
epg-3	Q9XWU8	0.525025	0.464395	0.915595	0.969	0.961	0.967	0.243	0.281	0.0402	-0.102	-0.14	0.101	0.141
epi-1	C1P641	0.557982	0.294247	0.836056	0.97	0.948	0.964	-0.0678	-0.124	-0.0238	0.014	0.07	-0.0301	-0.0539
epn-1	Q9BI71	0.0471433	0.364852	0.206509	0.77	0.954	0.898	-0.344	-0.145	-0.206	0.171	-0.029	0.0322	-0.174
eps-8	G5ED33	0.0994525	0.243272	0.603585	0.878	0.941	0.954	-0.201	-0.137	0.0593	0.131	0.0675	-0.129	-0.0696
era-1	O45146	0.642034	0.0329839	0.824298	0.973	0.791	0.964	0.0788	-0.405	0.0375	-0.151	0.333	-0.11	-0.0722
erfa-1	S6EZT6	0.414548	0.275198	0.941258	0.962	0.946	0.967	0.118	-0.16	-0.0105	-0.131	0.147	-0.00264	-0.0131
erfa-3	O45622	0.294856	0.598191	0.595835	0.95	0.966	0.954	0.168	0.0826	0.0832	-0.0843	0.000753	0.000213	0.0834
ergo-1	O61931	0.86064	0.804074	0.776481	0.979	0.972	0.962	0.0427	-0.0603	0.0691	-0.0298	0.0732	-0.0562	0.0129
erl-1	A3QMC6	0.892067	0.186408	0.968319	0.98	0.931	0.968	0.0903	-0.92	0.0264	-0.291	0.719	-0.227	-0.201
erm-1	G5EBK3	0.676347	0.655922	0.475281	0.974	0.968	0.945	-0.0495	-0.0528	-0.0853	0.00256	0.00592	0.0384	-0.0469
erp-1	Q8WT52	0.792305	0.115772	0.769198	0.977	0.907	0.962	0.122	0.779	0.137	0.137	-0.519	0.123	0.259
ers-1	O62431	0.0650837	0.130316	0.711174	0.825	0.914	0.959	0.275	0.219	0.0506	-0.139	-0.0827	0.0853	0.136
evl-14	G5EC05	0.799837	0.1723	0.862476	0.978	0.928	0.965	-0.0538	-0.303	0.0367	-0.0263	0.223	-0.117	-0.08
exc-4	Q8WQA4	0.16586	0.627018	0.415924	0.92	0.967	0.94	-0.203	-0.0682	0.115	0.164	0.0292	-0.154	-0.039
exo-3	G5EBR7	0.136714	0.927151	0.394	0.906	0.974	0.937	0.359	0.0208	0.198	-0.215	0.124	-0.0534	0.144
exoc-7	P91149	0.410948	0.799596	0.0485122	0.962	0.972	0.702	-0.368	-0.112	-0.96	0.0078	-0.248	0.6	-0.36
exoc-8	Q95Q35	0.140757	0.532476	0.0486656	0.909	0.964	0.703	-0.555	-0.224	0.777	0.554	0.224	-0.778	-0.00051
exos-1	Q9XXD2	0.935599	0.901616	0.287283	0.98	0.974	0.921	0.0237	0.0362	0.321	0.0715	0.059	-0.226	0.0952
exos-2	Q95XD0	0.833524	0.157573	0.114153	0.978	0.923	0.841	0.0286	-0.202	-0.229	-0.129	0.101	0.128	-0.101
exos-4.1	Q17533	0.843313	0.241891	0.445334	0.979	0.941	0.943	0.0789	0.483	0.309	0.139	-0.265	-0.0911	0.218
exos-4.2	Q9N4P9	0.385467	0.288229	0.779685	0.96	0.947	0.962	-0.271	0.335	-0.0859	0.266	-0.341	0.0804	-0.00551
exos-8	Q95QG7	0.7918	0.0106344	0.437111	0.977	0.579	0.942	0.0598	0.688	0.179	0.172	-0.456	0.053	0.232
exos-9	Q20128	0.719221	0.00244963	0.122968	0.976	0.282	0.85	0.128	1.38	0.58	0.393	-0.855	-0.0593	0.521
F01F1.9	Q19087	0.0557781	0.608662	0.454082	0.8	0.967	0.943	0.281	-0.0688	0.101	-0.202	0.147	-0.023	0.0783
F01G4.6	G5ECU3	0.968239	0.814505	0.101162	0.981	0.972	0.826	0.0052	-0.0307	-0.229	-0.0689	-0.0331	0.166	-0.0637
F02A9.4	P34384	0.352281	0.875369	0.0900469	0.957	0.973	0.81	0.117	0.0193	-0.225	-0.139	-0.0414	0.202	-0.0221
F02A9.4.1	P34385	0.958082	0.112504	0.23905	0.981	0.905	0.909	0.00791	-0.255	-0.184	-0.116	0.147	0.0759	-0.108
F07F6.4	Q09531	0.481062	0.824785	0.461078	0.966	0.972	0.944	-0.106	-0.0331	0.112	0.0995	0.0261	-0.119	-0.00701
F08B12.4	Q19191	0.861736	0.865774	0.827539	0.979	0.973	0.964	0.0437	-0.0425	0.0547	-0.0297	0.0565	-0.0407	0.014
F08D12.1	P91240	0.808188	0.92829	0.473378	0.978	0.974	0.945	-0.0333	0.0123	0.0994	0.0529	0.0073	-0.0798	0.0196
F09B12.3	O62146	0.221593	0.0131417	0.490226	0.937	0.628	0.947	-0.161	-0.371	-0.0887	0.00606	0.216	-0.0666	-0.155
F09E5.3	Q19264	0.627666	0.598311	0.505845	0.973	0.966	0.948	0.0762	0.0828	-0.105	-0.0627	-0.0693	0.119	0.0135
F09E5.8	P52057	0.290493	0.852109	0.239057	0.95	0.973	0.909	0.444	0.0761	-0.498	-0.438	-0.0706	0.503	0.00554
F10B5.2	Q09305	0.62462	0.175863	0.280827	0.973	0.928	0.919	-0.296	-0.852	0.667	0.176	0.732	-0.788	-0.12
F10C2.4	P90829	0.00430602	0.473948	0.0187477	0.155	0.961	0.456	0.411	0.0838	0.314	-0.209	0.118	-0.112	0.202
F10E9.4	P34398	0.2097	0.647593	0.45826	0.934	0.968	0.944	-0.426	0.15	0.246	0.419	-0.158	-0.253	-0.0077
F10F2.2	Q19311	0.0344807	0.117931	0.172112	0.703	0.908	0.883	-0.553	-0.387	-0.333	0.235	0.069	0.0148	-0.318
F10G2.1	Q22957	0.823019	0.183053	0.859914	0.978	0.93	0.965	-0.0771	0.48	-0.0608	0.163	-0.394	0.146	0.0855
F10G8.6	Q93459	0.0309757	0.0136027	0.545431	0.677	0.635	0.951	-0.478	-0.568	-0.12	0.186	0.277	-0.172	-0.291
F12F6.7	Q19366	0.111472	0.113032	0.895768	0.889	0.906	0.966	-0.241	-0.24	-0.0186	0.116	0.115	-0.106	-0.125
F13E6.1	P55326	0.322162	0.435332	0.998411	0.954	0.959	0.969	-0.2	-0.156	-0.000393	0.111	0.0671	-0.0889	-0.0893
F13H6.3	Q07085	0.184881	0.114398	0.762155	0.927	0.906	0.962	-0.276	0.336	0.0604	0.306	-0.306	-0.0306	0.0299
F14E5.2	Q19459	0.773384	0.586684	0.800717	0.977	0.966	0.963	-0.0707	-0.134	0.062	0.035	0.0985	-0.0977	-0.0357
F15G9.1	Q8I4L0	0.165881	0.169322	0.323213	0.92	0.927	0.927	-0.251	-0.249	0.175	0.17	0.167	-0.256	-0.0813
F16A11.2	P90838	0.284301	0.0391459	0.742286	0.949	0.813	0.961	0.717	1.5	-0.215	-0.217	-1	0.715	0.501
F17A9.2	O16216	0.00495317	0.540633	0.926333	0.178	0.964	0.967	0.604	0.107	0.0161	-0.422	0.0746	0.166	0.182
F21D5.5	Q19683	0.975468	0.236737	0.292214	0.981	0.94	0.922	0.0176	0.701	0.62	0.317	-0.367	-0.285	0.335
F23B12.5	Q19749	0.829479	0.983475	0.668688	0.978	0.975	0.958	0.0281	-0.0027	0.056	-0.00773	0.023	-0.0356	0.0203
F23B12.7	Q19753	0.219866	0.45599	0.699809	0.937	0.96	0.959	0.176	0.104	0.0535	-0.0927	-0.0209	0.0301	0.0835
F25B4.6	P54871	0.615594	0.234156	0.912075	0.972	0.94	0.966	0.242	0.591	0.0529	-0.0206	-0.369	0.168	0.221
F25B5.3	H2KZL8	0.869169	0.863415	0.747975	0.979	0.973	0.961	-0.0398	0.0416	0.0778	0.0597	-0.0217	-0.0579	0.0199
F25B5.6	Q09509	0.581563	0.492441	0.5393	0.971	0.962	0.95	-0.12	-0.15	-0.134	0.019	0.0491	0.0329	-0.101
F25G6.8	O16927	0.127025	0.129174	0.057867	0.9	0.913	0.737	0.662	0.658	0.851	-0.119	-0.115	-0.308	0.543
F26E4.3	P90850	0.918297	0.430895	0.119419	0.98	0.959	0.847	0.0234	-0.182	-0.378	-0.158	0.0482	0.244	-0.134
F26H9.5	P91856	0.602455	0.121806	0.224404	0.972	0.91	0.904	0.0799	0.251	-0.192	-0.0453	-0.216	0.227	0.0346
F27D4.1	Q93615	0.511911	0.826589	0.486987	0.968	0.972	0.946	-0.0988	-0.0327	-0.105	0.0397	-0.0264	0.0458	-0.0591
F27D4.4	Q93618	0.312299	0.999932	0.365053	0.953	0.976	0.933	0.33	2.71e-05	-0.294	-0.321	0.00891	0.303	0.00893
F32A5.3	P52716	0.61711	0.872238	0.0711156	0.972	0.973	0.774	-0.0792	0.0253	-0.309	-0.0116	-0.116	0.219	-0.0908
F32D1.5	O16294	0.870744	0.389354	0.748709	0.979	0.956	0.961	0.026	-0.14	-0.0514	-0.0674	0.0989	0.00996	-0.0414
F33H1.3	Q09556	0.689376	0.208196	0.702973	0.975	0.936	0.959	-0.11	-0.36	-0.105	-0.0336	0.216	-0.0387	-0.144
F33H2.3	O62220	0.891543	0.400683	0.83451	0.979	0.957	0.964	0.049	-0.307	-0.0751	-0.132	0.224	-0.00824	-0.0833
F37C4.5	O44400	0.2128	0.0664658	0.209344	0.935	0.868	0.899	0.158	0.244	0.159	-0.0176	-0.104	-0.0189	0.14
F37F2.2	O61749	0.334833	0.870191	0.459667	0.955	0.973	0.944	0.192	0.0319	-0.146	-0.173	-0.0123	0.166	0.0195
F37H8.5	O17861	0.258364	0.800308	0.743247	0.945	0.972	0.961	0.194	-0.0422	-0.0547	-0.17	0.0666	0.0791	0.0244
F38E1.9	Q20157	0.496927	0.567696	0.359076	0.967	0.965	0.933	0.374	0.314	0.51	-0.0747	-0.0142	-0.211	0.299
F3Y5Q2	F3Y5Q2	0.133544	0.989196	0.706103	0.905	0.976	0.959	0.437	-0.00373	0.104	-0.303	0.138	0.0303	0.134
F40A3.3	O16264	0.525685	0.416797	0.76564	0.969	0.958	0.962	-0.109	-0.14	-0.0508	0.0339	0.0653	-0.0242	-0.075
F40F8.1	Q20230	0.326727	0.0142629	0.802176	0.954	0.646	0.963	-0.218	-0.625	0.0545	0.0213	0.427	-0.252	-0.197
F41C3.5	P52717	0.749027	0.354043	0.167418	0.976	0.953	0.881	-0.0363	-0.107	-0.164	-0.0405	0.0303	0.0871	-0.0768
F42A8.1	Q09321	0.918642	0.879856	0.547945	0.98	0.974	0.951	-0.0362	-0.0536	0.215	0.0675	0.0849	-0.184	0.0313
F42G9.1	Q8MNS3	0.0393711	0.18529	0.161436	0.733	0.931	0.878	0.365	0.22	0.234	-0.161	-0.0151	-0.0289	0.205
F42H10.3	L8E951	0.688385	0.572288	0.0895294	0.975	0.965	0.81	0.215	0.304	0.977	0.159	0.07	-0.603	0.374
F42H10.6	P34419	0.115467	0.00422301	0.0317807	0.892	0.388	0.603	-0.485	-1.03	-0.7	-0.0692	0.477	0.146	-0.554
F44B9.2	P34423	0.705289	0.130827	0.0797513	0.975	0.914	0.792	-0.195	-0.823	-0.974	-0.303	0.325	0.476	-0.498
F44B9.8	P34429	0.986764	0.623364	0.449426	0.981	0.967	0.943	-0.00429	-0.128	0.198	0.0209	0.144	-0.182	0.0166
F44E2.6	Q1W0S5	0.847442	0.957684	0.594076	0.979	0.975	0.954	0.0571	-0.0157	-0.159	-0.0866	-0.0137	0.13	-0.0295
F44E2.8	P34438	0.546699	0.644239	0.493701	0.97	0.968	0.947	0.111	-0.085	0.127	-0.0731	0.123	-0.0885	0.0383
F44G4.1	P54073	0.545466	0.106985	0.680942	0.97	0.902	0.958	0.337	0.953	0.228	0.0424	-0.574	0.151	0.38
F44G4.2	Q20412	0.510236	0.0878874	0.110265	0.968	0.889	0.837	0.136	0.375	0.347	0.0788	-0.16	-0.133	0.214
F45G2.10	O62252	0.869438	0.960037	0.0072323	0.979	0.975	0.248	0.0688	-0.021	1.36	0.284	0.374	-1.01	0.353
F46B6.12	Q9BI88	0.159668	0.543818	0.515821	0.918	0.964	0.949	0.414	-0.171	0.184	-0.307	0.278	-0.0771	0.106
F46H5.3	Q10454	0.115081	0.067181	0.949043	0.892	0.868	0.967	0.278	0.331	-0.0106	-0.129	-0.181	0.16	0.15
F47B10.1	P53588	0.825794	0.939461	0.917277	0.978	0.975	0.967	-0.0317	-0.0109	-0.0149	0.0173	-0.00346	0.000552	-0.0144
F48E8.6	Q09568	0.800479	0.501709	0.0663235	0.978	0.962	0.762	0.033	-0.0887	0.262	0.0185	0.14	-0.21	0.0515
F49C12.11	Q20588	0.395985	0.0816654	0.0887601	0.961	0.884	0.808	-0.185	-0.404	-0.393	-0.0603	0.158	0.148	-0.246
F52B11.2	Q9XUE6	0.667365	0.612797	0.0490727	0.974	0.967	0.704	-0.0824	0.0972	0.416	0.19	0.0104	-0.308	0.108
F52C9.3	Q10123	0.149002	0.448279	0.054002	0.913	0.96	0.724	0.321	-0.162	-0.448	-0.393	0.09	0.375	-0.0722
F52H2.6	O17397	0.63489	0.364097	0.112285	0.973	0.954	0.839	0.237	-0.461	-0.842	-0.504	0.194	0.576	-0.266
F52H3.5	Q20683	0.171035	0.670922	0.625901	0.922	0.969	0.955	0.693	-0.206	0.237	-0.512	0.387	-0.0557	0.181
F53C11.3	Q93761	0.169081	0.952021	0.495387	0.922	0.975	0.947	0.314	-0.0131	-0.15	-0.276	0.0508	0.188	0.0377
F53E10.6	P91318	0.20054	0.903365	0.541846	0.932	0.974	0.95	0.729	-0.0663	-0.336	-0.647	0.148	0.418	0.0816
F53F10.3	O01578	0.161985	0.0952293	0.309104	0.919	0.895	0.925	0.294	0.358	-0.209	-0.183	-0.247	0.319	0.111
F53F4.10	Q20719	0.12254	0.0328515	0.540651	0.897	0.791	0.95	0.194	0.283	-0.0728	-0.0925	-0.182	0.174	0.101
F53F4.3	Q20728	0.795281	0.794028	0.767446	0.978	0.972	0.962	-0.0686	0.069	0.0782	0.0883	-0.0494	-0.0586	0.0197
F54A3.5	Q9N4K0	0.0598924	0.370304	0.538855	0.812	0.955	0.95	0.365	0.162	-0.11	-0.261	-0.0575	0.214	0.104
F54C8.7	E1B6R3	0.0590463	0.474744	0.175062	0.81	0.961	0.885	0.732	0.256	0.502	-0.359	0.117	-0.13	0.372
F54D1.6	Q20762	0.592752	0.810113	0.763389	0.972	0.972	0.962	-0.17	-0.076	0.0953	0.132	0.0383	-0.133	-0.0377
F54D5.7	Q20772	0.23406	0.0909526	0.0508722	0.94	0.892	0.712	0.16	-0.235	-0.279	-0.248	0.147	0.19	-0.0887
F54F2.9	P34454	0.174514	0.0268861	0.840867	0.924	0.762	0.964	0.409	0.723	0.0577	-0.111	-0.426	0.24	0.297
F55C5.8	Q20822	0.456155	0.737932	0.390789	0.965	0.97	0.937	-0.105	0.0467	0.122	0.121	-0.0309	-0.106	0.0158
F55F8.3	P91341	0.737052	0.749466	0.111489	0.976	0.971	0.838	0.0533	0.0507	-0.269	-0.0945	-0.0919	0.228	-0.0412
F55G1.9	Q20848	0.166069	0.942443	0.763928	0.92	0.975	0.962	-0.527	-0.0261	-0.109	0.361	-0.139	-0.0565	-0.165
F56D2.6	Q20875	0.27352	0.311037	0.525722	0.947	0.95	0.949	0.2	0.185	0.114	-0.0757	-0.0599	0.0109	0.125
F56F10.1	P90893	0.433685	0.6713	0.634211	0.964	0.969	0.956	-0.132	-0.0706	0.0793	0.101	0.0399	-0.11	-0.0308
F57C9.1	H1ZUV6	0.988925	0.688367	0.175785	0.981	0.969	0.885	-0.0121	0.35	1.24	0.405	0.0429	-0.842	0.393
F58F12.1	Q09544	0.812023	0.00629448	0.113641	0.978	0.46	0.841	-0.0595	-0.834	-0.422	-0.269	0.505	0.0928	-0.329
F58H1.3	Q21012	0.528999	0.138185	0.707331	0.969	0.917	0.959	0.135	0.334	0.0803	0.00203	-0.197	0.0572	0.137
F59B2.3	P34480	0.428756	0.95649	0.943862	0.963	0.975	0.967	-0.299	0.0203	0.0261	0.236	-0.0833	-0.0892	-0.063
F59E10.3	O17901	0.983732	0.742121	0.976226	0.981	0.97	0.968	0.00543	0.0878	-0.00793	0.0159	-0.0665	0.0292	0.0213
F5GU60	F5GU60	0.581764	0.0117231	0.0706285	0.971	0.602	0.773	0.112	0.601	-0.396	-0.0326	-0.522	0.475	0.0791
F5GUC7	F5GUC7	0.694088	0.518152	0.869707	0.975	0.963	0.965	-0.225	-0.372	-0.0936	0.0524	0.2	-0.0792	-0.173
F5GUG6	F5GUG6	0.176817	0.570374	0.770457	0.925	0.965	0.962	-0.571	-0.231	-0.118	0.341	0.000862	-0.112	-0.23
faah-1	Q17449	0.392396	0.584221	0.636309	0.961	0.966	0.956	-0.156	0.099	-0.0854	0.121	-0.135	0.0497	-0.0357
faah-3	O45089	0.478826	0.925787	0.54926	0.966	0.974	0.951	0.28	0.0363	-0.236	-0.26	-0.0162	0.256	0.0201
faah-4	Q8I4C5	0.596373	0.869998	0.742063	0.972	0.973	0.961	0.114	0.0351	0.0707	-0.0593	0.0199	-0.0157	0.055
fah-1	Q94272	0.506406	0.0962499	0.0620503	0.968	0.896	0.75	0.0963	0.256	-0.293	-0.0814	-0.241	0.308	0.0149
far-1	P34382	0.0456476	0.642519	0.210553	0.764	0.968	0.9	-0.37	0.0777	-0.217	0.242	-0.205	0.0899	-0.127
far-2	P34383	0.414633	0.559099	0.969288	0.962	0.965	0.968	0.203	0.144	-0.00943	-0.119	-0.0598	0.0939	0.0845
far-5	Q19480	0.0447635	0.0712834	0.862433	0.76	0.873	0.965	0.495	0.436	-0.0385	-0.272	-0.213	0.262	0.223
far-6	Q9XUB7	0.313095	0.389703	0.835054	0.953	0.956	0.964	-0.241	0.204	0.0485	0.244	-0.201	-0.0456	0.00289
far-8	Q21152	0.633751	0.317343	0.0863879	0.973	0.95	0.804	0.144	-0.308	0.555	-0.0459	0.405	-0.457	0.0978
fard-1	Q9TZL9	0.113733	0.404915	0.0336742	0.891	0.957	0.617	0.242	0.122	-0.343	-0.237	-0.116	0.348	0.00515
fars-1	Q86B36	0.165579	0.171966	0.142581	0.92	0.927	0.866	0.196	0.193	0.209	-0.0468	-0.0435	-0.0593	0.15
fars-2	G5EEN1	0.518679	0.00947662	0.0519645	0.968	0.551	0.716	-0.115	-0.547	-0.378	-0.145	0.287	0.118	-0.26
fasn-1	P91871	0.97386	0.297301	0.926759	0.981	0.948	0.967	0.00308	0.101	-0.00865	0.0207	-0.077	0.0325	0.0238
fat-1	Q9NEQ0	0.00445414	0.00334643	0.0587481	0.16	0.342	0.74	0.573	0.6	-0.336	-0.364	-0.391	0.545	0.209
fat-3	Q23221	0.407147	0.0813882	0.576957	0.962	0.884	0.953	0.261	0.583	-0.174	-0.0933	-0.416	0.341	0.168
fat-4	G5EG11	0.240191	0.539073	0.0796117	0.941	0.964	0.792	0.206	0.105	-0.321	-0.208	-0.108	0.319	-0.00261
fat-6	G5EGN2	0.84463	0.0534927	0.119184	0.979	0.848	0.846	0.0487	0.528	-0.412	-0.0074	-0.487	0.453	0.0413
fbf-2	Q09312	0.368988	0.81467	0.741864	0.959	0.972	0.961	-0.329	0.0841	-0.118	0.238	-0.175	0.0276	-0.0907
fbl-1	A0A061AIV4	0.0203402	0.0568581	0.609029	0.56	0.853	0.954	0.536	0.42	-0.103	-0.323	-0.207	0.316	0.213
fbp-1	G5EBJ7	0.112678	0.315793	0.654912	0.89	0.95	0.957	0.201	0.122	-0.0533	-0.133	-0.0547	0.121	0.0674
fbxa-64	P91522	0.888308	0.673002	0.39165	0.979	0.969	0.937	0.0997	0.301	-0.619	-0.154	-0.355	0.565	-0.0547
fbxa-65	O45159	0.100164	0.0927235	0.109425	0.878	0.893	0.836	-0.621	-0.637	-0.602	0.156	0.172	0.137	-0.465
fbxa-72	O17135	0.0500368	0.0137067	0.729368	0.781	0.637	0.96	0.567	0.758	-0.0908	-0.258	-0.45	0.4	0.309
fce-1	Q9XVE5	0.927221	0.730543	0.392431	0.98	0.97	0.937	-0.0217	-0.082	0.207	0.0474	0.108	-0.181	0.0258
fcp-1	Q95QG8	0.51204	0.439933	0.307024	0.968	0.959	0.924	0.192	0.228	0.304	-0.0113	-0.0465	-0.123	0.181
fdps-1	O62336	0.264689	0.479444	0.693983	0.946	0.961	0.959	0.543	-0.338	-0.186	-0.539	0.343	0.191	0.00475
fecl-1	G5EBW5	0.789742	0.17496	0.936106	0.977	0.928	0.967	0.212	1.13	-0.0635	0.107	-0.808	0.382	0.319
fem-2	P49594	0.012283	0.353475	0.0875159	0.399	0.953	0.806	0.473	0.152	0.294	-0.243	0.0781	-0.0648	0.23
fgt-1	O44827	0.00749851	0.562995	0.0774839	0.261	0.965	0.788	-1.09	-0.196	-0.642	0.605	-0.285	0.161	-0.481
fib-1	Q22053	0.216496	0.468965	0.666224	0.936	0.961	0.957	0.184	0.105	0.0621	-0.0962	-0.0173	0.0257	0.0878
fip-5	Q20276	0.0746298	0.0364588	0.345961	0.844	0.804	0.931	1	1.21	-0.498	-0.572	-0.783	0.926	0.428
fipp-1	O16293	0.947787	0.651483	0.894662	0.98	0.968	0.966	-0.0463	-0.321	0.0936	-0.0221	0.253	-0.162	-0.0684
fipr-21	Q20277	0.0303348	0.651965	0.809349	0.672	0.968	0.963	0.348	0.0645	-0.0344	-0.254	0.0302	0.129	0.0946
fis-2	Q6AHP8	0.130118	0.327205	0.756816	0.902	0.951	0.961	-0.589	0.368	-0.114	0.506	-0.452	0.0302	-0.0837
fkb-1	Q20107	0.810282	0.327263	0.831939	0.978	0.951	0.964	-0.0462	-0.193	0.0408	-0.00337	0.143	-0.0904	-0.0496
fkb-2	Q9U2Q8	0.376489	0.461458	0.315864	0.959	0.96	0.926	0.201	-0.166	0.229	-0.135	0.232	-0.163	0.066
fkb-3	O16309	0.827878	0.975647	0.534969	0.978	0.975	0.95	-0.0535	0.0075	0.154	0.0804	0.0195	-0.127	0.027
fkb-4	Q23338	0.813618	0.931974	0.0185903	0.978	0.975	0.454	-0.108	0.0391	1.25	0.403	0.256	-0.953	0.295
fkb-5	P91180	0.244577	0.362285	0.744385	0.942	0.954	0.961	-0.204	-0.158	-0.0554	0.0998	0.0534	-0.0489	-0.104
fkb-6	O45418	0.878891	0.863063	0.122889	0.979	0.973	0.85	-0.0237	0.0268	0.255	0.0882	0.0377	-0.19	0.0645
flh-1	D3NQA3	0.298518	0.842873	0.220353	0.951	0.973	0.903	-0.53	0.0984	0.632	0.58	-0.0484	-0.582	0.05
fln-1.1	U4PM01	0.246534	0.412719	0.0156497	0.943	0.958	0.405	0.13	0.0902	0.306	0.00156	0.0412	-0.174	0.131
fln-2	D0VWL6	0.92346	0.0938717	0.413744	0.98	0.894	0.939	-0.0118	-0.221	0.102	-0.0209	0.189	-0.135	-0.0327
flu-2	Q18026	0.240789	0.0104939	0.135027	0.941	0.576	0.86	0.228	0.571	-0.297	-0.102	-0.446	0.422	0.126
fmo-4	G5EDG8	0.33839	0.293255	0.519269	0.956	0.948	0.949	-0.604	0.666	0.401	0.719	-0.55	-0.285	0.116
fmo-5	G5ED43	0.518753	0.408529	0.243117	0.968	0.957	0.91	-0.265	0.341	-0.491	0.161	-0.445	0.387	-0.103
fnta-1	O44501	0.709994	0.201154	0.459041	0.975	0.934	0.944	-0.0965	-0.345	-0.194	-0.0623	0.186	0.0353	-0.159
fntb-1	Q19752	0.0359379	0.00865237	0.449781	0.713	0.529	0.943	0.292	0.392	0.0952	-0.0974	-0.197	0.0997	0.195
folt-2	O45166	0.0775502	0.0883463	0.591808	0.849	0.89	0.953	1.24	1.19	-0.35	-0.721	-0.671	0.871	0.521
fre-1	G5EGH9	0.635274	0.934505	0.111884	0.973	0.975	0.839	-0.319	-0.0549	1.13	0.509	0.245	-0.944	0.19
frg-1	O18282	0.860431	0.82584	0.443425	0.979	0.972	0.942	-0.0927	-0.116	-0.41	-0.062	-0.0386	0.255	-0.155
frh-1	Q9TY03	0.900067	0.0684491	0.203541	0.98	0.87	0.897	-0.0389	-0.615	0.41	-0.022	0.554	-0.471	-0.0609
frl-1	Q9BL72	0.523246	0.109679	0.465764	0.969	0.904	0.944	-0.21	0.557	-0.241	0.237	-0.53	0.267	0.0265
frm-1	G5EEP9	0.949501	0.821205	0.919909	0.981	0.972	0.967	0.00682	0.0244	-0.0108	-0.00173	-0.0193	0.0159	0.00509
frm-4	H2KYZ6	0.329312	0.236415	0.906163	0.955	0.94	0.966	-0.294	-0.361	-0.0347	0.122	0.189	-0.138	-0.172
frm-5.2	Q9N531	0.875985	0.180822	0.815194	0.979	0.93	0.963	-0.0536	-0.481	0.0804	-0.06	0.368	-0.194	-0.114
frs-2	Q19713	0.891093	0.868158	0.678491	0.979	0.973	0.958	-0.0213	-0.0258	-0.0647	-0.00667	-0.00214	0.0368	-0.028
ftn-2	Q9TYS3	0.479183	0.256616	0.731419	0.966	0.943	0.96	0.252	0.413	-0.121	-0.116	-0.277	0.257	0.136
ftt-2	Q20655	0.719335	0.156071	0.47633	0.976	0.923	0.945	0.0558	0.231	0.112	0.0439	-0.132	-0.012	0.0997
fum-1	O17214	0.136644	0.0987768	0.410727	0.906	0.897	0.939	0.169	0.19	-0.0898	-0.102	-0.123	0.157	0.0673
fust-1	Q18265	0.319584	0.599054	0.530837	0.953	0.966	0.95	-0.48	-0.249	0.298	0.372	0.141	-0.405	-0.108
fut-3	G5EFP5	0.726786	0.329764	0.695601	0.976	0.951	0.959	0.137	-0.389	0.153	-0.161	0.364	-0.178	-0.0249
fzo-1	Q23424	0.952199	0.578085	0.289265	0.981	0.965	0.921	-0.0153	-0.143	0.279	0.0454	0.173	-0.249	0.03
fzy-1	Q09373	0.493375	0.701562	0.501634	0.967	0.969	0.947	0.159	-0.0883	0.156	-0.102	0.145	-0.0993	0.0567
G4RYA5	G4RYA5	0.977988	0.21932	0.953246	0.981	0.938	0.968	-0.00383	0.177	-0.00814	0.0451	-0.136	0.0494	0.0413
G4S1A4	G4S1A4	0.277852	0.556126	0.243966	0.948	0.965	0.91	-0.265	-0.141	-0.286	0.0922	-0.0322	0.113	-0.173
G4SF15	G4SF15	0.232826	0.825198	0.073771	0.94	0.972	0.78	-0.214	-0.0383	-0.336	0.067	-0.109	0.189	-0.147
G4SF79	G4SF79	0.90166	0.0120754	0.830009	0.98	0.609	0.964	-0.0399	0.958	-0.0694	0.252	-0.746	0.282	0.212
G4SLU9	G4SLU9	0.39635	0.890327	0.0582411	0.961	0.974	0.739	0.202	0.0323	0.487	-0.0219	0.148	-0.307	0.18
G4SP89	G4SP89	0.499787	0.627824	0.925376	0.967	0.967	0.967	0.437	0.312	0.06	-0.235	-0.11	0.142	0.202
G4SPY0	G4SPY0	0.354945	0.842013	0.949574	0.957	0.973	0.967	-0.186	-0.0391	-0.0124	0.126	-0.0201	-0.0469	-0.0593
G4SRU7	G4SRU7	0.234302	0.247563	0.50899	0.94	0.942	0.948	0.208	0.202	0.113	-0.0773	-0.0712	0.018	0.131
G5EBF4	G5EBF4	0.399225	0.240704	0.2257	0.961	0.941	0.905	-0.581	0.822	0.851	0.854	-0.549	-0.578	0.273
G5EBG1	G5EBG1	0.574616	0.0712024	0.536363	0.971	0.873	0.95	-0.225	-0.78	-0.248	-0.0885	0.467	-0.0652	-0.313
G5EBJ8	G5EBJ8	0.505812	0.0102315	0.315118	0.968	0.57	0.926	-0.117	-0.532	0.179	-0.000566	0.415	-0.297	-0.118
G5EBP5	G5EBP5	0.0419407	0.111669	0.128716	0.747	0.905	0.855	0.263	-0.197	0.187	-0.2	0.26	-0.124	0.0632
G5EBU3	G5EBU3	0.70356	0.000866163	0.102645	0.975	0.108	0.828	-0.134	1.59	0.616	0.653	-1.07	-0.0971	0.518
G5EBU8	G5EBU8	0.00429137	0.0135859	0.41768	0.155	0.635	0.94	0.85	0.693	0.197	-0.415	-0.258	0.238	0.435
G5EBW2	G5EBW2	0.245711	0.0533214	0.217611	0.942	0.847	0.902	-0.432	-0.766	0.461	0.248	0.581	-0.645	-0.184
G5EC22	G5EC22	0.0121637	0.236687	0.187682	0.396	0.94	0.891	0.976	0.404	0.454	-0.518	0.0545	0.00481	0.458
G5EC87	G5EC87	0.719564	0.649916	0.785531	0.976	0.968	0.962	-0.0852	0.108	0.0645	0.107	-0.0862	-0.0427	0.0218
G5EC96	G5EC96	0.00846564	0.00614957	0.689328	0.285	0.456	0.959	-0.823	-0.87	-0.104	0.373	0.421	-0.345	-0.449
G5ECA2	G5ECA2	0.379132	0.833912	0.318163	0.959	0.973	0.926	-0.274	0.0641	-0.313	0.143	-0.195	0.182	-0.131
G5ECA7	G5ECA7	0.614933	0.391015	0.952835	0.972	0.956	0.968	0.1	0.173	0.0117	-0.029	-0.102	0.0595	0.0712
G5ECC1	G5ECC1	0.423717	0.119076	0.857477	0.963	0.909	0.965	0.167	0.34	0.0368	-0.0307	-0.204	0.0991	0.136
G5ECC9	G5ECC9	0.812605	0.311111	0.481137	0.978	0.95	0.946	0.0329	0.144	-0.099	-0.0134	-0.125	0.119	0.0196
G5ECE7	G5ECE7	0.834039	0.284401	0.631742	0.978	0.947	0.956	-0.0491	-0.258	-0.113	-0.0559	0.153	0.00786	-0.105
G5ECF8	G5ECF8	0.756026	0.075257	0.529566	0.977	0.878	0.949	-0.0596	-0.37	0.122	-0.0173	0.293	-0.199	-0.077
G5ECL1	G5ECL1	0.431353	0.651615	0.809117	0.963	0.968	0.963	-0.242	-0.137	0.0732	0.165	0.0609	-0.15	-0.0765
G5ECR0	G5ECR0	0.672061	0.316653	0.51937	0.974	0.95	0.949	-0.0671	-0.162	-0.103	-0.0159	0.0791	0.0198	-0.083
G5ECR6	G5ECR6	0.995168	0.738786	0.0230868	0.981	0.97	0.516	0.00278	0.153	1.19	0.335	0.184	-0.856	0.337
G5ECY7	G5ECY7	0.438845	0.103257	0.577271	0.964	0.9	0.953	0.267	-0.593	-0.191	-0.397	0.464	0.0617	-0.129
G5EDA6	G5EDA6	0.511935	0.16525	0.173919	0.968	0.926	0.884	0.45	0.989	0.967	0.152	-0.388	-0.366	0.602
G5EDA7	G5EDA7	0.840167	0.65712	0.388431	0.978	0.968	0.936	-0.0947	0.209	-0.412	0.0203	-0.284	0.338	-0.0745
G5EDL4	G5EDL4	0.923149	0.945736	0.25756	0.98	0.975	0.914	-0.043	-0.0304	0.522	0.155	0.142	-0.41	0.112
G5EDM5	G5EDM5	0.518691	0.00333814	0.0199734	0.968	0.341	0.474	0.291	1.65	1.2	0.495	-0.869	-0.413	0.786
G5EDP0	G5EDP0	0.758048	0.0651599	0.838677	0.977	0.866	0.964	0.0445	-0.29	0.0294	-0.0986	0.236	-0.0835	-0.0541
G5EDV0	G5EDV0	0.2067	0.0393988	0.343214	0.934	0.814	0.93	-0.352	-0.615	0.259	0.175	0.438	-0.436	-0.177
G5EDV7	G5EDV7	0.53585	0.0204644	0.278339	0.969	0.716	0.919	-0.153	-0.652	-0.273	-0.117	0.383	0.00333	-0.269
G5EDW8	G5EDW8	0.0098944	0.0413047	0.0766151	0.331	0.82	0.786	0.445	0.329	0.278	-0.182	-0.0659	-0.0147	0.263
G5EE11	G5EE11	0.283576	0.534123	0.210944	0.949	0.964	0.9	0.256	-0.146	-0.302	-0.304	0.0978	0.254	-0.0479
G5EE16	G5EE16	0.408121	0.00468276	0.726067	0.962	0.408	0.96	-0.258	-1.08	-0.108	-0.102	0.715	-0.253	-0.36
G5EE42	G5EE42	0.0295333	0.0403106	0.0904409	0.665	0.817	0.811	-0.567	-0.527	-0.419	0.189	0.148	0.0412	-0.378
G5EE46	G5EE46	0.153829	0.628672	0.178426	0.915	0.967	0.887	0.349	0.113	-0.327	-0.315	-0.0793	0.361	0.0336
G5EE62	G5EE62	0.214021	0.773587	0.766704	0.936	0.971	0.962	-0.267	-0.0595	0.0614	0.201	-0.00674	-0.128	-0.0663
G5EE73	G5EE73	0.329188	0.0549501	0.885921	0.955	0.85	0.966	-0.404	-0.855	-0.0581	0.0751	0.526	-0.271	-0.329
G5EE80	G5EE80	0.860933	0.902144	0.379876	0.979	0.974	0.935	0.0405	0.0284	0.207	0.0285	0.0406	-0.138	0.069
G5EE90	G5EE90	0.0272204	0.0116336	0.649802	0.643	0.6	0.957	-0.757	-0.902	0.138	0.377	0.521	-0.518	-0.38
G5EE96	G5EE96	0.0777111	0.0324269	0.84736	0.849	0.789	0.965	0.294	0.371	-0.0296	-0.135	-0.212	0.188	0.159
G5EE97	G5EE97	0.500439	0.901159	0.96637	0.967	0.974	0.968	-0.202	0.0369	0.0125	0.164	-0.0751	-0.0507	-0.0382
G5EEF4	G5EEF4	0.0732484	0.231537	0.102663	0.841	0.94	0.828	0.875	0.557	0.785	-0.32	-0.00309	-0.231	0.554
G5EEG6	G5EEG6	0.594445	0.859742	0.273711	0.972	0.973	0.918	-0.17	-0.0562	0.358	0.203	0.0891	-0.325	0.033
G5EEK2	G5EEK2	0.205277	0.392843	0.111079	0.933	0.956	0.838	-0.186	-0.123	-0.24	0.0488	-0.0144	0.103	-0.137
G5EEN7	G5EEN7	0.37581	0.413006	0.0917225	0.959	0.958	0.813	0.228	0.21	0.457	-0.00393	0.0139	-0.234	0.224
G5EEP7	G5EEP7	0.133323	0.437886	0.200684	0.904	0.959	0.896	-0.597	-0.296	-0.501	0.249	-0.0528	0.152	-0.348
G5EEQ8	G5EEQ8	0.249375	0.027402	0.810844	0.943	0.765	0.963	0.145	0.305	-0.0291	-0.0397	-0.2	0.134	0.105
G5EEX7	G5EEX7	0.752887	0.0753606	0.0483991	0.977	0.878	0.701	0.0925	-0.566	0.641	-0.0507	0.608	-0.599	0.0418
G5EEZ0	G5EEZ0	0.695516	0.189277	0.00841297	0.975	0.932	0.277	-0.245	0.856	-1.98	-0.0971	-1.2	1.64	-0.342
G5EEZ1	G5EEZ1	0.754363	0.0913607	0.0656594	0.977	0.892	0.76	0.143	0.827	0.915	0.328	-0.356	-0.444	0.471
G5EF26	G5EF26	0.325221	0.944771	0.970638	0.954	0.975	0.968	0.287	0.0197	0.0105	-0.208	0.0596	0.0689	0.0793
G5EF46	G5EF46	0.0153015	0.226752	0.890281	0.47	0.939	0.966	1.11	0.493	-0.0542	-0.725	-0.105	0.442	0.388
G5EF57	G5EF57	0.95324	0.112954	0.208713	0.981	0.906	0.899	0.0217	-0.627	0.485	-0.0517	0.597	-0.515	-0.03
G5EF83	G5EF83	0.585214	0.508652	0.278116	0.971	0.963	0.919	0.492	0.598	1	0.0305	-0.0754	-0.477	0.522
G5EF86	G5EF86	0.742074	0.645093	0.72518	0.976	0.968	0.96	0.0343	0.0481	-0.0366	-0.0229	-0.0367	0.0481	0.0114
G5EF90	G5EF90	0.310525	0.148027	0.0983875	0.952	0.92	0.823	-0.821	-1.2	-1.4	-0.0349	0.348	0.543	-0.856
G5EFC4	G5EFC4	0.191268	0.665454	0.895503	0.929	0.968	0.966	-0.271	-0.0864	0.0261	0.189	0.00344	-0.109	-0.0829
G5EFC7	G5EFC7	0.194834	0.823328	0.5471	0.93	0.972	0.951	-1.88	0.31	-0.843	1.28	-0.913	0.24	-0.603
G5EFD7	G5EFD7	0.360886	0.0582912	0.184304	0.958	0.856	0.889	0.153	0.341	0.228	0.0274	-0.16	-0.0473	0.18
G5EFE3	G5EFE3	0.123281	0.134367	0.281412	0.898	0.915	0.919	-0.432	-0.418	-0.292	0.146	0.132	0.00684	-0.285
G5EFF8	G5EFF8	0.754687	0.202934	0.201466	0.977	0.935	0.896	-0.0505	-0.214	-0.215	-0.0693	0.0941	0.0949	-0.12
G5EFH0	G5EFH0	0.946556	0.0809808	0.719314	0.98	0.883	0.96	-0.0103	0.289	0.0551	0.0937	-0.205	0.0283	0.0834
G5EFM7	G5EFM7	0.200669	0.603507	0.609474	0.932	0.966	0.955	-0.642	0.251	0.247	0.606	-0.287	-0.283	-0.0357
G5EFP2	G5EFP2	0.837538	0.531899	0.517143	0.978	0.964	0.949	0.04	0.123	-0.128	-0.0312	-0.114	0.137	0.00887
G5EG28	G5EG28	0.0117413	0.0762989	0.106609	0.385	0.879	0.833	0.917	0.591	0.53	-0.407	-0.0814	-0.0208	0.51
G5EG50	G5EG50	0.288713	0.237045	0.265401	0.949	0.94	0.916	-0.582	-0.653	0.613	0.426	0.497	-0.768	-0.156
G5EGA2	G5EGA2	0.669387	0.440228	0.358092	0.974	0.959	0.933	-0.0887	-0.162	0.194	0.0746	0.148	-0.208	-0.0141
G5EGD0	G5EGD0	0.938286	0.731232	0.802131	0.98	0.97	0.963	0.0207	-0.0919	0.067	-0.0217	0.0909	-0.068	-0.00107
G5EGL2	G5EGL2	0.585653	0.989706	0.861041	0.971	0.976	0.965	0.0907	0.00213	0.0289	-0.0602	0.0283	0.00151	0.0304
gale-1	O62107	0.196081	0.0391832	0.318608	0.931	0.813	0.926	0.216	0.369	0.164	-0.0288	-0.182	0.0234	0.187
gana-1	Q21801	0.550078	0.610458	0.707081	0.97	0.967	0.959	-1.06	0.905	0.666	1.19	-0.779	-0.539	0.127
gars-1	Q8I711	0.268171	0.408773	0.49234	0.946	0.957	0.947	0.123	0.0908	-0.075	-0.0886	-0.056	0.11	0.0348
gas-1	Q93873	0.0168976	0.0362553	0.00491646	0.502	0.804	0.175	0.476	0.402	0.596	-0.107	-0.0337	-0.227	0.368
gba-4	Q9UB00	0.0162744	0.371444	0.0292508	0.49	0.955	0.581	-0.722	-0.235	-0.637	0.323	-0.163	0.238	-0.399
gbf-1	G5EGS5	0.693914	0.571615	0.681782	0.975	0.965	0.958	0.068	0.0982	0.0709	-0.00875	-0.0389	-0.0116	0.0593
gck-1	Q6ABW4	0.414252	0.33792	0.136234	0.962	0.952	0.861	0.229	0.27	0.435	0.00466	-0.0369	-0.201	0.234
gck-3	B5QSI7	0.125201	0.527422	0.36289	0.899	0.963	0.933	0.726	-0.285	-0.414	-0.72	0.291	0.421	0.00687
gcn-1	B3CJ34	0.891654	0.587261	0.971149	0.98	0.966	0.968	0.0138	0.0552	0.00365	0.0044	-0.0371	0.0145	0.0182
gcp-2.1	G8JYE4	0.0548393	0.0618486	0.199362	0.797	0.861	0.896	-0.469	-0.454	-0.297	0.164	0.149	-0.00792	-0.305
gcs-1	Q20117	0.0304126	0.220705	0.560271	0.673	0.938	0.952	0.371	0.193	-0.0891	-0.252	-0.0742	0.208	0.119
gcsh-1	O62122	0.0741542	0.398197	0.0043555	0.843	0.957	0.154	0.489	0.217	-0.894	-0.536	-0.264	0.847	-0.0473
gcst-1	Q22968	0.122885	0.931436	0.56762	0.898	0.975	0.952	0.224	0.0118	-0.0788	-0.185	0.0275	0.118	0.0393
gdh-1	Q23621	0.779776	0.805402	0.823378	0.977	0.972	0.964	0.0404	-0.0356	-0.0322	-0.0472	0.0287	0.0254	-0.00685
gdi-1	G5EBR1	0.309332	0.410951	0.236722	0.952	0.957	0.908	0.136	0.109	0.159	-0.0347	-0.00777	-0.0585	0.101
gei-15	G4SI07	0.858462	0.0280539	0.00876085	0.979	0.768	0.285	0.0282	-0.393	0.497	0.00476	0.426	-0.464	0.0329
gei-17	Q94361	0.353029	0.155293	0.933677	0.957	0.923	0.967	-0.377	-0.594	-0.033	0.126	0.343	-0.218	-0.251
ger-1	G5EER4	0.198286	0.00965056	0.44935	0.931	0.556	0.943	-0.311	-0.716	-0.178	0.00947	0.415	-0.124	-0.301
ges-1	Q04457	0.77402	0.378689	0.00876891	0.977	0.955	0.285	0.132	0.411	1.44	0.364	0.0851	-0.945	0.496
gex-2	O44518	0.256763	0.0481315	0.19228	0.944	0.837	0.893	-0.512	-0.956	-0.595	-0.00379	0.44	0.0792	-0.516
gex-3	P55163	0.589695	0.866347	0.0450871	0.971	0.973	0.686	-0.253	0.0785	-1.04	-0.0499	-0.382	0.735	-0.303
gfat-1	Q95QM8	0.0328793	0.0276064	0.0298135	0.692	0.766	0.586	0.519	0.541	0.531	-0.122	-0.143	-0.133	0.398
gfi-1	Q94247	0.129097	0.74103	0.566495	0.902	0.97	0.952	-0.455	0.0936	-0.163	0.324	-0.225	0.0321	-0.131
gfm-1	Q9XV52	0.197919	0.44392	0.0895976	0.931	0.959	0.81	-0.208	0.12	-0.283	0.115	-0.213	0.191	-0.0927
ggtb-1	P41992	0.915075	0.62967	0.951944	0.98	0.967	0.968	-0.043	0.196	0.0243	0.0872	-0.151	0.0199	0.0442
gip-1	O61208	0.322393	0.470941	0.0474602	0.954	0.961	0.697	0.403	0.291	0.874	-0.0116	0.101	-0.482	0.392
gip-2	G5EF84	0.829907	0.201396	0.533656	0.978	0.934	0.95	0.145	0.901	-0.425	0.00989	-0.745	0.58	0.155
glb-1	P30627	0.270483	0.620494	0.0309871	0.947	0.967	0.596	-0.242	0.106	0.519	0.338	-0.0103	-0.424	0.0958
gld-1	Q17339	0.0779112	0.0556779	0.495074	0.849	0.851	0.947	0.271	0.299	0.098	-0.104	-0.132	0.069	0.167
gld-2	O17087	0.481968	0.416495	0.914839	0.966	0.958	0.967	0.12	-0.139	0.018	-0.12	0.139	-0.0183	-0.000307
gld-3	Q95ZK7	0.0767534	0.00445083	0.120392	0.847	0.398	0.848	1.05	1.94	0.906	-0.0778	-0.965	0.0685	0.974
glh-1	P34689	0.0123339	0.055187	0.183816	0.401	0.851	0.889	0.398	0.284	0.187	-0.181	-0.0668	0.0301	0.217
glh-2	Q966L9	0.562296	0.155388	0.0312658	0.97	0.923	0.598	0.102	0.261	0.424	0.0948	-0.0641	-0.227	0.197
gln-1	Q95YD1	0.942842	0.831861	0.223971	0.98	0.973	0.904	-0.0187	0.0556	-0.33	-0.0546	-0.129	0.257	-0.0734
gln-2	P34497	0.11389	0.00726175	0.234267	0.891	0.484	0.908	-0.613	-1.18	-0.448	0.0516	0.622	-0.113	-0.561
gln-3.1	Q9U307	0.564469	0.288928	0.733027	0.97	0.947	0.96	0.0966	-0.181	-0.0569	-0.132	0.146	0.0214	-0.0354
gln-5	Q9XVU2	0.0114547	0.173396	0.0072848	0.377	0.928	0.249	0.593	0.282	0.644	-0.213	0.0974	-0.264	0.38
gln-6	O02225	0.75532	0.57127	0.788454	0.977	0.965	0.963	0.0689	0.126	-0.0593	-0.035	-0.092	0.0932	0.0339
glna-1	B0M0N9	0.39404	0.680316	0.358177	0.961	0.969	0.933	-0.42	0.2	-0.454	0.251	-0.368	0.285	-0.168
glod-4	Q09253	0.0150136	0.984852	0.882966	0.464	0.975	0.966	-0.477	-0.00318	0.0247	0.363	-0.111	-0.138	-0.114
glrx-10	Q9N456	0.148557	0.924782	0.746118	0.913	0.974	0.961	-0.365	-0.0226	0.0776	0.287	-0.0548	-0.155	-0.0774
glrx-21	Q9N4P2	0.88839	0.041956	0.980957	0.979	0.821	0.968	0.0453	0.732	0.00771	0.151	-0.536	0.189	0.196
glrx-22	Q3Y400	0.766671	0.322382	0.638917	0.977	0.951	0.956	0.048	-0.164	0.0761	-0.0579	0.154	-0.086	-0.0099
glrx-3	H2KZJ5	0.547575	0.159688	0.133899	0.97	0.924	0.859	0.0775	0.189	0.203	0.0398	-0.0717	-0.0856	0.117
glrx-5	Q9XTU9	0.682206	0.824798	0.209524	0.975	0.972	0.899	-0.0903	-0.0487	-0.287	-0.0162	-0.0578	0.18	-0.106
gls-1	Q8I4M5	0.152737	0.256667	0.130614	0.915	0.943	0.857	0.252	0.196	0.268	-0.0729	-0.017	-0.089	0.179
glt-1	Q10901	0.753456	0.14005	0.612381	0.977	0.918	0.955	0.0698	0.346	0.113	0.0624	-0.214	0.0192	0.132
gly-10	S6FN25	0.987377	0.791605	0.763461	0.981	0.972	0.962	-0.00556	0.093	0.106	0.0539	-0.0447	-0.0576	0.0484
gly-3	P34678	0.981691	0.655441	0.758893	0.981	0.968	0.961	-0.0137	0.268	-0.184	0.0313	-0.25	0.201	0.0176
gly-4	Q8I136	0.193929	0.0606067	0.570137	0.93	0.859	0.952	-0.98	-1.49	-0.414	0.26	0.766	-0.306	-0.72
gly-5	Q95ZJ1	0.139884	0.0489828	0.443141	0.908	0.839	0.942	-0.371	-0.518	-0.185	0.103	0.249	-0.0835	-0.269
gly-7	O61397	0.433423	0.397293	0.517841	0.964	0.957	0.949	0.508	0.55	-0.417	-0.348	-0.39	0.577	0.16
gly-8	O45293	0.261504	0.0105915	0.252892	0.945	0.578	0.913	0.22	0.578	0.225	0.0354	-0.322	0.0311	0.256
gmps-1	Q09580	0.0407336	0.173955	0.645954	0.741	0.928	0.956	0.284	0.177	0.0574	-0.154	-0.0476	0.0722	0.13
gna-1	Q17427	0.327762	0.368215	0.0860503	0.954	0.955	0.804	-0.881	-0.807	-1.63	0.052	-0.022	0.799	-0.829
gna-2	G5EC27	0.435397	0.467321	0.0962978	0.964	0.961	0.82	0.359	0.333	0.809	0.0166	0.0417	-0.434	0.375
goa-1	P51875	0.268553	0.02779	0.265846	0.946	0.767	0.916	-0.193	-0.423	0.194	0.0877	0.318	-0.3	-0.105
gop-1	P46578	0.209654	0.114381	0.0143574	0.934	0.906	0.383	-1.12	-1.44	-2.46	-0.136	0.187	1.2	-1.25
gop-2	P46577	0.747304	0.203175	0.627625	0.976	0.935	0.955	0.0575	0.236	0.0869	0.0377	-0.141	0.00827	0.0952
gop-3	P46576	0.827546	0.927726	0.385324	0.978	0.974	0.936	-0.0486	0.0202	-0.197	-0.0078	-0.0766	0.141	-0.0564
got-1.2	Q22067	0.16631	0.493174	0.0928819	0.921	0.962	0.815	-0.192	0.0918	-0.239	0.107	-0.177	0.154	-0.085
got-2.1	O01804	0.190965	0.115983	0.325413	0.929	0.907	0.928	0.188	0.231	-0.139	-0.118	-0.161	0.209	0.0701
got-2.2	Q17994	0.573401	0.0675418	0.287113	0.971	0.869	0.921	-0.079	-0.278	0.153	0.028	0.227	-0.204	-0.051
gpa-16	Q9N2V6	0.490206	0.178273	0.361685	0.967	0.929	0.933	0.407	0.822	0.543	0.036	-0.379	-0.1	0.443
gpa-17	Q9N4F4	0.793416	0.745453	0.584778	0.977	0.971	0.953	-0.106	-0.131	0.222	0.102	0.127	-0.226	-0.00375
gpb-1	P17343	0.0106569	0.0794686	0.869308	0.354	0.882	0.965	-0.535	-0.335	-0.029	0.311	0.11	-0.196	-0.225
gpc-2	G5ECT6	0.400471	0.0711084	0.0159928	0.961	0.873	0.411	-0.145	-0.334	-0.477	-0.0937	0.0945	0.238	-0.239
gpd-2	P17329	0.269739	0.280521	0.851605	0.947	0.946	0.965	0.142	0.139	-0.0234	-0.0779	-0.0745	0.0879	0.0645
gpd-3	P17330	0.141548	0.173142	0.0035203	0.909	0.928	0.12	1.18	1.09	-2.8	-1.32	-1.22	2.67	-0.132
gpd-4	P17331	0.143412	0.983753	0.0401573	0.91	0.975	0.66	0.203	-0.00267	0.3	-0.0775	0.128	-0.175	0.125
gpdh-2	A7LPE6	0.764542	0.401718	0.756489	0.977	0.957	0.961	-0.0434	-0.123	0.0449	0.0129	0.0929	-0.0754	-0.0304
gpi-1.1	Q9U1Q2	0.422432	0.634228	0.474258	0.963	0.967	0.945	0.105	0.0614	-0.093	-0.0864	-0.0431	0.111	0.0182
gpx-1	O02621	0.71412	0.977764	0.0210656	0.975	0.975	0.49	-0.197	-0.0149	1.42	0.5	0.318	-1.12	0.303
gpx-2	O62327	0.156513	0.00685839	0.658119	0.916	0.475	0.957	-0.26	-0.574	0.0775	0.0711	0.384	-0.267	-0.189
gpx-5	Q93204	0.0171651	0.818071	0.616427	0.507	0.972	0.955	0.429	0.0357	-0.0781	-0.333	0.061	0.175	0.0967
gpx-7	A8WFK6	0.110526	0.244444	0.862274	0.888	0.942	0.965	-0.563	0.398	-0.0573	0.507	-0.453	0.00176	-0.0555
grd-10	O44471	0.729458	0.249227	0.533616	0.976	0.942	0.95	-0.128	-0.438	-0.231	-0.0717	0.239	0.0319	-0.199
grd-13	Q7Z2A9	0.304315	0.924383	0.244343	0.952	0.974	0.91	0.273	0.0246	0.312	-0.121	0.128	-0.16	0.152
grd-14	O02153	0.525642	0.991833	0.28065	0.969	0.976	0.919	0.21	-0.00336	0.365	-0.0674	0.146	-0.222	0.143
grd-3	Q9TYW7	0.389704	0.572356	0.18668	0.96	0.965	0.89	0.218	-0.142	-0.344	-0.285	0.0748	0.277	-0.0668
grd-5	O16462	0.0925238	0.752803	0.0988384	0.87	0.971	0.823	0.45	0.0785	0.44	-0.208	0.164	-0.198	0.242
grd-6	Q22551	0.710093	0.0572988	0.21078	0.975	0.854	0.9	0.0641	-0.359	0.224	-0.0819	0.341	-0.242	-0.0178
grl-16	Q9N2Z3	0.232461	0.00146015	0.820297	0.94	0.183	0.964	-0.258	-0.876	0.0474	-0.0135	0.604	-0.319	-0.272
grld-1	H2KYB9	0.77507	0.238232	0.418957	0.977	0.941	0.94	0.0737	0.315	-0.212	-0.0295	-0.27	0.256	0.0442
grsp-4	P91207	0.0929306	0.0331982	0.350124	0.87	0.792	0.931	0.757	1	0.4	-0.217	-0.464	0.14	0.54
gsa-1	Q7KPV0	0.0263476	0.345901	0.735602	0.635	0.953	0.96	2.7	-1.03	-0.361	-2.37	1.36	0.688	0.327
gsk-3	Q9U2Q9	0.657364	0.236859	0.38626	0.974	0.94	0.936	0.075	0.206	0.149	0.0325	-0.0988	-0.0411	0.107
gsnl-1	Q21253	0.597671	0.752952	0.679418	0.972	0.971	0.958	0.1	-0.0593	0.0781	-0.0703	0.089	-0.0484	0.0297
gsp-1	G3MU14	0.00891885	0.0302107	0.352723	0.3	0.779	0.932	0.712	0.556	0.215	-0.341	-0.185	0.155	0.371
gsp-2	P48727	0.241164	0.23135	0.169205	0.942	0.94	0.882	0.227	0.233	0.27	-0.0448	-0.05	-0.0877	0.183
gsp-4	P91420	0.18614	0.0205453	0.316354	0.928	0.717	0.926	-0.424	-0.818	-0.315	0.0346	0.429	-0.0742	-0.389
gspd-1	Q27464	0.387231	0.388432	0.871175	0.96	0.956	0.965	0.103	0.103	-0.019	-0.0563	-0.0561	0.0657	0.0467
gsr-1	Q86DB5	0.968495	0.0939889	0.169645	0.981	0.894	0.882	-0.00406	0.185	0.148	0.0865	-0.103	-0.0659	0.0824
gss-1	Q21549	0.978431	0.967014	0.696445	0.981	0.975	0.959	-0.00501	-0.00766	-0.0726	-0.0163	-0.0136	0.0513	-0.0213
gst-1	P10299	0.91606	0.238754	0.508594	0.98	0.941	0.948	-0.0145	0.167	0.0917	0.0756	-0.106	-0.0305	0.0612
gst-10	Q9N4X8	0.969453	0.519435	0.721517	0.981	0.963	0.96	0.0113	0.193	0.106	0.0661	-0.115	-0.0284	0.0775
gst-13	Q22814	0.0181525	0.204058	0.365816	0.525	0.935	0.934	-0.512	0.248	-0.173	0.403	-0.357	0.0633	-0.109
gst-20	G5EC71	0.0162885	0.00603259	0.647938	0.49	0.453	0.957	-0.857	-1.03	-0.141	0.35	0.523	-0.366	-0.507
gst-24	Q93694	0.730712	0.585252	0.376798	0.976	0.966	0.935	-0.099	-0.158	-0.259	-0.0298	0.0289	0.13	-0.129
gst-26	Q9NAB4	0.251832	0.375071	0.134348	0.944	0.955	0.86	-0.245	0.187	-0.329	0.149	-0.284	0.232	-0.0966
gst-27	Q9NAB3	0.401749	0.84856	0.00857174	0.961	0.973	0.281	-0.121	-0.0271	-0.448	-0.0281	-0.122	0.299	-0.149
gst-28	Q9NAB2	0.126184	0.063782	0.0174933	0.9	0.864	0.436	0.201	0.251	-0.342	-0.174	-0.224	0.37	0.0276
gst-36	Q09607	0.298085	0.996975	0.708897	0.951	0.976	0.959	-0.136	0.000483	0.0477	0.114	-0.0225	-0.0697	-0.022
gst-38	O45451	0.745638	0.574233	0.0315181	0.976	0.965	0.6	-0.129	0.224	-0.96	-0.0876	-0.44	0.744	-0.216
gst-39	Q9NAB0	0.198385	0.491161	0.0570092	0.931	0.962	0.734	-0.155	0.0805	-0.242	0.076	-0.159	0.163	-0.079
gst-4	Q21355	0.721811	0.160597	0.749925	0.976	0.924	0.961	-0.0889	0.367	-0.0795	0.139	-0.318	0.129	0.0497
gst-42	Q18938	0.881605	0.0830412	0.705598	0.979	0.885	0.959	0.0308	0.387	-0.0783	0.0541	-0.302	0.163	0.0848
gst-43	Q9N4H6	0.163716	0.986348	0.692479	0.92	0.975	0.959	-0.41	-0.0048	-0.111	0.279	-0.127	-0.0203	-0.132
gst-5	Q09596	0.137262	0.867462	0.470372	0.907	0.973	0.945	-0.401	0.0425	0.186	0.358	-0.0855	-0.229	-0.043
gst-6	P91252	0.993239	0.630533	0.717138	0.981	0.967	0.96	0.00166	-0.0948	-0.0713	-0.0428	0.0537	0.0301	-0.0411
gst-7	P91253	0.0438156	0.0411114	0.671054	0.756	0.819	0.958	-0.34	-0.346	-0.0648	0.153	0.158	-0.123	-0.188
gstk-1	Q09652	0.1065	0.0948562	0.516202	0.885	0.895	0.949	0.596	0.62	-0.226	-0.349	-0.372	0.474	0.247
gsy-1	Q9U2D9	0.353051	0.774871	0.366182	0.957	0.971	0.934	0.134	-0.0405	0.131	-0.0782	0.0966	-0.0745	0.0561
gta-1	Q21217	0.0399693	0.646171	0.896814	0.737	0.968	0.966	0.279	0.056	-0.0158	-0.199	0.0237	0.0955	0.0797
gtbp-1	Q21351	0.831257	0.767655	0.205018	0.978	0.971	0.898	-0.0263	0.0365	0.163	0.0696	0.00676	-0.12	0.0433
guk-1	A5HU98	0.203528	0.655355	0.527051	0.933	0.968	0.949	-0.222	-0.075	0.107	0.174	0.0276	-0.154	-0.0474
gut-2	P92022	0.585994	0.387619	0.0121545	0.971	0.956	0.346	-0.123	-0.198	0.667	0.21	0.284	-0.58	0.0863
gyg-1	H2KYQ5	0.140585	0.566819	0.146927	0.909	0.965	0.869	0.181	-0.0671	0.178	-0.108	0.14	-0.105	0.073
gyg-2	O45819	0.907472	0.88713	0.238865	0.98	0.974	0.909	0.0205	0.025	0.215	0.0447	0.0402	-0.15	0.0652
H1UBJ9	H1UBJ9	0.768847	0.153309	0.777375	0.977	0.922	0.962	-0.165	-0.841	0.158	-0.0472	0.629	-0.37	-0.212
H24K24.3	Q17335	0.624552	0.185047	0.825445	0.973	0.931	0.964	-0.0726	-0.205	-0.0326	-0.0048	0.127	-0.0449	-0.0774
H28O16.1	Q9XXK1	0.927438	0.259368	0.507433	0.98	0.944	0.948	0.0124	-0.158	-0.0911	-0.0716	0.0991	0.0318	-0.0593
H2FLK1	H2FLK1	0.707399	0.0612065	0.225952	0.975	0.86	0.905	-0.0711	-0.387	-0.237	-0.103	0.213	0.0634	-0.174
H2KMK6	H2KMK6	0.541748	0.47486	0.390842	0.969	0.961	0.937	-0.0891	0.105	0.126	0.125	-0.0692	-0.0909	0.0355
H2KML5	H2KML5	0.277112	0.440535	0.539919	0.948	0.959	0.95	-0.339	-0.237	0.187	0.242	0.14	-0.285	-0.0973
H2KML7	H2KML7	0.25524	0.0888922	0.114366	0.944	0.89	0.842	0.491	0.766	0.704	-0.00106	-0.276	-0.213	0.49
H2KY87	H2KY87	0.0328053	0.396549	0.853586	0.691	0.957	0.965	0.426	0.153	-0.0327	-0.29	-0.0163	0.169	0.137
H2KY88	H2KY88	0.421714	0.649627	0.578011	0.963	0.968	0.953	-0.135	0.0753	-0.0924	0.0967	-0.113	0.0545	-0.0379
H2KYH5	H2KYH5	0.670673	0.695535	0.372326	0.974	0.969	0.934	-0.0618	0.0569	0.132	0.0935	-0.0252	-0.1	0.0317
H2KYM1	H2KYM1	0.883566	0.451939	0.117722	0.979	0.96	0.845	0.0292	-0.152	0.332	0.0231	0.204	-0.28	0.0523
H2KYP5	H2KYP5	0.29487	0.223746	0.825078	0.95	0.938	0.964	-0.389	0.456	-0.0799	0.386	-0.46	0.0768	-0.00315
H2KYQ2	H2KYQ2	0.0460591	0.25439	0.186643	0.766	0.943	0.89	-0.551	-0.293	-0.344	0.254	-0.00374	0.0467	-0.297
H2KYV1	H2KYV1	0.150696	0.290069	0.435866	0.914	0.947	0.942	0.374	0.268	0.195	-0.164	-0.0591	0.0142	0.209
H2KYX4	H2KYX4	0.307157	0.778599	0.387091	0.952	0.971	0.936	-0.269	0.0722	-0.226	0.163	-0.178	0.12	-0.106
H2KYX8	H2KYX8	0.881532	0.0628251	0.691629	0.979	0.863	0.959	0.0638	0.871	0.17	0.212	-0.595	0.106	0.276
H2KZ05	H2KZ05	0.402187	0.0209092	0.435184	0.961	0.72	0.942	-0.446	-1.39	0.414	0.0903	1.03	-0.769	-0.355
H2KZ41	H2KZ41	0.785463	0.347013	0.551045	0.977	0.953	0.951	0.0806	0.284	-0.178	-0.0338	-0.237	0.224	0.0468
H2KZ48	H2KZ48	0.363319	0.117633	0.0860116	0.958	0.908	0.804	-0.147	-0.264	0.294	0.118	0.235	-0.323	-0.0294
H2KZ95	H2KZ95	0.991018	0.175928	0.549406	0.981	0.928	0.951	0.00424	-0.534	-0.227	-0.194	0.345	0.0381	-0.189
H2KZA5	H2KZA5	0.740444	0.267198	0.528676	0.976	0.945	0.949	0.0488	0.168	0.0934	0.0288	-0.0905	-0.0159	0.0776
H2KZD9	H2KZD9	0.952524	0.973727	0.0458507	0.981	0.975	0.69	-0.0171	-0.00946	0.636	0.17	0.162	-0.484	0.152
H2KZL1	H2KZL1	0.358394	0.434569	0.514318	0.958	0.959	0.948	0.264	-0.224	-0.186	-0.301	0.187	0.149	-0.0362
H2KZP2	H2KZP2	0.252269	0.392858	0.943644	0.944	0.956	0.967	-0.493	-0.362	0.0294	0.286	0.156	-0.236	-0.206
H2KZQ9	H2KZQ9	0.162846	0.447437	0.512444	0.919	0.96	0.948	-0.39	-0.205	0.176	0.285	0.1	-0.28	-0.105
H2KZS2	H2KZS2	0.159865	0.822537	0.00574151	0.918	0.972	0.204	0.222	0.0336	0.508	-0.0307	0.157	-0.317	0.191
H2KZV5	H2KZV5	0.0425861	0.319632	0.49006	0.75	0.95	0.947	-0.648	-0.293	-0.2	0.363	0.00754	-0.0848	-0.285
H2KZV6	H2KZV6	0.487929	0.010375	0.199968	0.967	0.573	0.896	0.227	0.985	0.431	0.184	-0.575	-0.0205	0.411
H2KZW7	H2KZW7	0.656011	0.815853	0.648688	0.974	0.972	0.957	-0.194	0.101	-0.199	0.121	-0.174	0.126	-0.073
H2KZX4	H2KZX4	0.14488	0.00965626	0.508428	0.911	0.556	0.948	0.371	0.746	0.161	-0.0516	-0.426	0.158	0.32
H2KZY6	H2KZY6	0.906713	0.510782	0.940299	0.98	0.963	0.967	-0.0355	-0.201	0.0227	-0.018	0.148	-0.0762	-0.0535
H2L048	H2L048	0.564709	0.411184	0.346843	0.97	0.957	0.931	-0.0903	0.13	0.15	0.138	-0.0827	-0.102	0.0473
H2L0A4	H2L0A4	0.890326	0.38583	0.404621	0.979	0.956	0.938	0.0258	0.165	0.159	0.0617	-0.0779	-0.0712	0.0875
H2L0A8	H2L0A8	0.747104	0.804779	0.303358	0.976	0.972	0.924	-0.0741	-0.0567	-0.242	-0.0192	-0.0365	0.149	-0.0932
H2L0D1	H2L0D1	0.403433	0.71669	0.325979	0.961	0.97	0.928	0.353	0.151	0.418	-0.123	0.0794	-0.187	0.231
H2L0D8	H2L0D8	0.92766	0.794468	0.693494	0.98	0.972	0.959	0.0751	0.216	0.327	0.0794	-0.0613	-0.173	0.154
H2L0E1	H2L0E1	0.303108	0.0194769	0.581913	0.951	0.707	0.953	-0.277	-0.708	0.145	0.0675	0.498	-0.355	-0.21
H2L0K4	H2L0K4	0.354855	0.0328816	0.160681	0.957	0.791	0.877	0.463	1.18	0.723	0.128	-0.587	-0.132	0.591
H2L0N5	H2L0N5	0.0649255	0.331366	0.904364	0.824	0.951	0.966	-0.529	-0.261	-0.0315	0.323	0.0556	-0.174	-0.205
H2L0N9	H2L0N9	0.467525	0.062371	0.00854124	0.966	0.862	0.28	-0.0894	-0.248	-0.384	-0.091	0.0674	0.204	-0.18
H2L0R7	H2L0R7	0.862372	0.606856	0.291714	0.979	0.966	0.921	0.0491	-0.147	-0.307	-0.15	0.0455	0.206	-0.101
H2L297	H2L297	0.468575	0.623081	0.585536	0.966	0.967	0.953	-0.165	-0.111	-0.124	0.0653	0.0112	0.0236	-0.1
H2L2A1	H2L2A1	0.0132159	0.513919	0.131276	0.423	0.963	0.857	-0.743	-0.168	-0.407	0.413	-0.162	0.0779	-0.33
H8ESE9	H8ESE9	0.906978	0.0574465	0.465439	0.98	0.854	0.944	0.0615	1.1	-0.389	0.131	-0.905	0.582	0.193
H8ESH7	H8ESH7	0.0944688	0.57058	0.480324	0.872	0.965	0.946	-0.708	0.225	-0.281	0.517	-0.416	0.0903	-0.191
H9G2Z8	H9G2Z8	0.848298	0.272124	0.0535466	0.979	0.945	0.722	0.0522	0.309	0.58	0.183	-0.0735	-0.345	0.235
haao-1	Q19341	0.0176999	0.0692859	0.271206	0.517	0.871	0.917	0.355	0.255	-0.146	-0.239	-0.139	0.262	0.116
hacd-1	O44608	0.386483	0.2048	0.416227	0.96	0.935	0.94	-0.37	0.553	0.346	0.502	-0.421	-0.214	0.132
haf-3	O17895	0.316309	0.161931	0.794873	0.953	0.925	0.963	-0.177	-0.254	-0.0449	0.0584	0.135	-0.0741	-0.119
haf-4	V6CLE7	0.936917	0.0126481	0.0227714	0.98	0.619	0.512	0.0112	-0.418	-0.371	-0.206	0.224	0.177	-0.194
haf-6	V6CKC7	0.930658	0.0486025	0.0238825	0.98	0.838	0.525	0.0372	-0.934	-1.11	-0.538	0.433	0.605	-0.501
haf-9	O44897	0.0293921	0.0852669	0.539932	0.664	0.887	0.95	-0.422	-0.318	-0.106	0.21	0.106	-0.106	-0.211
haly-1	Q20502	0.0935897	0.920272	0.939239	0.871	0.974	0.967	0.271	-0.0151	0.0115	-0.204	0.082	0.0555	0.067
hat-1	Q21484	0.677697	0.850122	0.286958	0.974	0.973	0.92	-0.0665	-0.0301	0.175	0.086	0.0496	-0.155	0.0195
hcf-1	G5EC23	0.618747	0.364096	0.952357	0.973	0.954	0.968	-0.0578	0.107	-0.00689	0.0683	-0.0964	0.0175	0.0106
hcp-1	O76447	0.514604	0.120525	0.391333	0.968	0.909	0.937	-0.0871	-0.218	0.115	0.0396	0.171	-0.163	-0.0475
hcp-2	Q22257	0.383665	0.77715	0.00313608	0.96	0.971	0.109	0.114	0.0363	0.479	0.0436	0.121	-0.322	0.157
hcp-6	Q9N583	0.590541	0.249698	0.330171	0.971	0.942	0.928	-0.128	0.281	0.236	0.225	-0.184	-0.138	0.0973
hda-1	O17695	0.071649	0.635658	0.997336	0.838	0.967	0.969	-0.384	-0.0933	-0.000654	0.264	-0.0261	-0.119	-0.119
hda-3	G5ECH0	0.300312	0.816449	0.157949	0.951	0.972	0.876	-0.341	-0.0744	-0.476	0.118	-0.148	0.253	-0.223
hda-5	Q8I4I9	0.915342	0.83203	0.129728	0.98	0.973	0.856	-0.0895	-0.179	-1.35	-0.316	-0.227	0.948	-0.406
hecd-1	V6CIS8	0.453297	0.812366	0.313073	0.965	0.972	0.925	-0.0871	0.0272	-0.119	0.0425	-0.0718	0.074	-0.0446
heh-1	O17271	0.0958925	0.360806	0.51614	0.874	0.954	0.949	0.957	-0.499	0.351	-0.755	0.701	-0.149	0.202
hel-1	Q18212	0.509424	0.0837596	0.0858948	0.968	0.886	0.804	-0.0851	-0.238	0.237	0.0633	0.217	-0.258	-0.0217
herc-1	Q9BL11	0.311961	0.228873	0.129895	0.953	0.939	0.856	-0.579	-0.697	-0.896	0.036	0.154	0.353	-0.543
hex-1	Q22492	0.168803	0.484443	0.698939	0.922	0.962	0.959	0.384	0.188	-0.103	-0.267	-0.0709	0.22	0.117
hex-2	G5EFL1	0.111571	0.554851	0.714649	0.889	0.965	0.96	-0.42	0.147	0.0907	0.375	-0.193	-0.136	-0.0455
hex-3	G5EDG9	0.370595	0.412652	0.223391	0.959	0.958	0.904	0.343	-0.313	0.475	-0.217	0.439	-0.348	0.126
hgo-1	Q9Y041	0.640949	0.0326896	0.195786	0.973	0.79	0.894	0.0837	0.43	-0.241	-0.0156	-0.362	0.309	0.0681
hgrs-1	Q17796	0.752117	0.563145	0.973836	0.976	0.965	0.968	0.0565	0.104	-0.00586	-0.0178	-0.0654	0.0446	0.0387
hid-1	G5EG65	0.972334	0.905745	0.180033	0.981	0.974	0.887	0.0163	0.0556	0.659	0.167	0.127	-0.477	0.183
hil-2	P15796	0.00752054	0.00969995	0.890102	0.262	0.557	0.966	-0.84	-0.803	-0.0359	0.42	0.383	-0.384	-0.42
hil-4	O17536	0.575717	0.474742	0.0248387	0.971	0.961	0.536	0.177	-0.227	0.803	0.0115	0.415	-0.615	0.188
hil-5	O01833	0.118982	0.0345283	0.123086	0.895	0.797	0.85	0.292	0.418	0.288	-0.0423	-0.168	-0.0387	0.249
him-1	O01789	0.399699	0.914609	0.997734	0.961	0.974	0.969	-0.127	-0.0159	-0.000422	0.0914	-0.02	-0.0355	-0.0359
him-10	Q21952	0.820691	0.0939685	0.494385	0.978	0.894	0.947	0.0525	0.417	-0.16	0.0248	-0.34	0.237	0.0774
him-3	G5EBG0	0.0987955	0.0574048	0.0728757	0.877	0.854	0.778	0.369	0.435	0.406	-0.0665	-0.132	-0.104	0.303
him-4	G5ED27	0.0284338	0.230409	0.745114	0.655	0.939	0.961	0.299	0.149	0.0392	-0.177	-0.0276	0.0827	0.122
hint-1	P53795	0.863864	0.334788	0.47833	0.979	0.952	0.946	-0.045	0.259	0.188	0.146	-0.158	-0.0877	0.101
hint-3	Q18227	0.78317	0.136883	0.200441	0.977	0.916	0.896	-0.157	0.899	0.762	0.533	-0.523	-0.386	0.376
hip-1	G5EE04	0.727365	0.66675	0.220516	0.976	0.968	0.903	-0.0527	-0.0652	0.192	0.0712	0.0838	-0.174	0.0185
hipr-1	Q02328	0.381088	0.975202	0.597693	0.96	0.975	0.954	-0.14	-0.00488	0.0835	0.125	-0.0105	-0.0989	-0.0154
his-1	P62784	0.04451	0.0340537	0.693695	0.759	0.795	0.959	-0.305	-0.326	0.054	0.161	0.182	-0.198	-0.144
his-35	Q27485	0.521728	0.502276	0.28395	0.969	0.962	0.92	0.264	0.276	-0.449	-0.241	-0.254	0.472	0.0227
his-40	K7ZUH9	0.729527	0.800767	0.399793	0.976	0.972	0.938	-0.125	-0.0913	-0.31	-0.00629	-0.0402	0.178	-0.132
his-48	Q27876	0.0062391	0.0916248	0.41822	0.224	0.892	0.94	-0.523	-0.284	-0.129	0.289	0.05	-0.105	-0.234
his-74	Q27532	0.162488	0.191345	0.66722	0.919	0.932	0.957	-0.501	-0.466	-0.147	0.223	0.187	-0.131	-0.279
hmg-1.1	G5EFV4	0.756428	0.468768	0.759901	0.977	0.961	0.961	-0.124	-0.293	0.122	0.0504	0.22	-0.196	-0.0738
hmg-1.2	Q09390	0.579987	0.260177	0.536489	0.971	0.944	0.95	0.119	0.249	0.134	0.00611	-0.124	-0.00812	0.126
hmg-11	G5EEL9	0.0881231	0.0793347	0.161272	0.864	0.882	0.878	-0.496	-0.512	0.397	0.343	0.36	-0.55	-0.153
hmg-12	G5EDQ2	0.608985	0.197953	0.649705	0.972	0.934	0.957	-0.0834	-0.218	0.074	0.0266	0.161	-0.131	-0.0568
hmg-3	O01683	0.785746	0.903202	0.498912	0.977	0.974	0.947	-0.0479	-0.0214	0.12	0.0606	0.0341	-0.108	0.0127
hmg-4	P41848	0.154235	0.584238	0.654969	0.915	0.966	0.957	-0.373	-0.137	0.112	0.273	0.0374	-0.211	-0.0996
hmg-5	Q94234	0.241016	0.473534	0.148128	0.942	0.961	0.87	-0.407	-0.243	-0.512	0.117	-0.0471	0.221	-0.291
hmp-2	H2L2I2	0.988389	0.282892	0.440196	0.981	0.947	0.942	-0.0102	-0.777	0.55	-0.0489	0.717	-0.609	-0.0591
hmt-1	G5EFD4	0.700197	0.975814	0.157387	0.975	0.975	0.875	-0.0624	-0.0049	0.241	0.106	0.0482	-0.197	0.0433
hoe-1	O44476	0.437867	0.547359	0.00344746	0.964	0.964	0.118	-0.113	-0.0869	-0.528	-0.0691	-0.0949	0.346	-0.182
homt-1	Q9N4D9	0.420787	0.505458	0.124933	0.963	0.962	0.852	-0.215	-0.177	-0.427	0.00991	-0.0281	0.223	-0.205
hpo-11	G5ED17	0.581301	0.360434	0.845735	0.971	0.954	0.964	0.234	0.393	-0.0819	-0.0976	-0.257	0.218	0.136
hpo-18	O16298	0.904975	0.0865274	0.951447	0.98	0.888	0.968	0.0192	0.297	-0.00977	0.0574	-0.22	0.0863	0.0765
hpo-19	O16521	0.660358	0.10312	0.184209	0.974	0.9	0.889	0.0642	0.254	-0.202	-0.0352	-0.225	0.231	0.029
hpo-27	K8ERU3	0.0265292	0.0843214	0.087683	0.636	0.886	0.807	0.462	0.341	-0.337	-0.346	-0.225	0.454	0.117
hpo-29	Q8WTL6	0.312812	0.116245	0.939927	0.953	0.907	0.967	0.122	0.198	-0.0089	-0.0446	-0.12	0.0867	0.0778
hpo-31	Q93795	0.794751	0.133387	0.593116	0.978	0.915	0.954	-0.0971	0.593	0.201	0.271	-0.419	-0.0265	0.174
hpo-32	P91017	0.922443	0.741396	0.371836	0.98	0.97	0.934	0.0219	0.0745	-0.205	-0.0491	-0.102	0.178	-0.0272
hpo-34	Q6A2D2	0.713209	0.870686	0.111493	0.975	0.973	0.838	0.111	0.0489	-0.51	-0.198	-0.136	0.422	-0.0876
hpo-34.1	Q93636	0.41688	0.522679	0.00424212	0.962	0.963	0.15	-0.118	-0.0924	-0.51	-0.0621	-0.0878	0.33	-0.18
hpo-34.2	Q93637	0.659601	0.309397	0.739632	0.974	0.949	0.961	-0.127	-0.299	-0.0953	-0.00351	0.168	-0.0348	-0.13
hpo-35	Q93726	0.104334	0.120331	0.40003	0.882	0.909	0.938	0.537	0.51	0.264	-0.209	-0.182	0.0634	0.328
hpo-40	Q23647	0.740774	0.313347	0.137036	0.976	0.95	0.862	0.0677	0.211	0.321	0.0823	-0.0611	-0.171	0.15
hpo-6	Q95Y17	0.00973835	0.277129	0.0754497	0.326	0.946	0.784	-1.86	-0.676	-1.16	0.938	-0.25	0.238	-0.926
hpo-8	O17040	0.0667907	0.257751	0.231133	0.828	0.943	0.907	-0.686	0.401	-0.426	0.509	-0.579	0.248	-0.178
hrp-1	Q22037	0.819254	0.561193	0.752772	0.978	0.965	0.961	0.0394	0.101	-0.0544	-0.0179	-0.0795	0.0759	0.0215
hrp-2	Q9NLD1	0.904157	0.436411	0.142042	0.98	0.959	0.865	-0.0137	-0.0902	0.177	0.032	0.109	-0.159	0.0183
hrpf-1	Q9BIB7	0.260608	0.165736	0.673372	0.945	0.926	0.958	-0.168	-0.21	-0.0611	0.058	0.1	-0.0487	-0.11
hrpf-2	Q8MXR2	0.609685	0.456179	0.222031	0.972	0.96	0.904	0.104	0.153	0.257	0.0245	-0.0246	-0.129	0.129
hrs-1	P34183	0.667248	0.995245	0.17283	0.974	0.976	0.884	0.0767	0.00106	0.254	0.00622	0.0818	-0.171	0.0829
hsb-1	Q9U3B7	0.362276	0.0358083	0.295526	0.958	0.802	0.922	-0.361	-0.915	-0.418	-0.0622	0.492	-0.00582	-0.424
hsp-1	P09446	0.706524	0.396502	0.854667	0.975	0.957	0.965	0.0432	-0.0988	0.021	-0.0519	0.0901	-0.0296	-0.00865
hsp-12.2	P34328	0.246435	0.493415	0.161594	0.943	0.962	0.878	0.295	-0.171	0.362	-0.174	0.292	-0.241	0.122
hsp-17	Q7JP52	0.00493587	0.0216113	0.101401	0.178	0.726	0.827	-0.783	-0.594	0.395	0.538	0.349	-0.641	-0.246
hsp-25	Q86GU1	0.409081	0.17868	0.0506755	0.962	0.929	0.711	0.116	0.194	0.298	0.0362	-0.0424	-0.146	0.152
hsp-3	P27420	0.115499	0.836174	0.727326	0.892	0.973	0.96	-0.231	-0.0285	-0.0481	0.154	-0.0484	-0.0287	-0.0768
hsp-4	P20163	0.156584	0.901107	0.00340799	0.916	0.974	0.117	-0.215	0.0179	0.533	0.299	0.066	-0.449	0.0839
hsp-43	H2KYS1	0.364505	0.0223373	0.652523	0.958	0.732	0.957	-0.157	-0.444	0.0767	0.0258	0.313	-0.208	-0.131
hsp-6	P11141	0.459975	0.651473	0.128512	0.965	0.968	0.855	-0.11	0.0666	-0.237	0.0399	-0.137	0.167	-0.07
hsp-60	P50140	0.934268	0.505059	0.386506	0.98	0.962	0.936	0.0102	0.0836	-0.11	-0.0141	-0.0875	0.106	-0.00391
hsp-70	G5ECU5	0.956381	0.276937	0.132849	0.981	0.946	0.858	0.0143	-0.294	0.417	0.0202	0.328	-0.383	0.0345
hsr-9	Q7JKP6	0.0823711	0.0447752	0.377679	0.856	0.829	0.935	-0.234	-0.278	0.112	0.134	0.178	-0.212	-0.1
htp-1	Q20305	0.245788	0.624168	0.0216001	0.942	0.967	0.497	0.256	0.105	0.564	-0.0251	0.126	-0.332	0.231
htp-3	O01820	0.453582	0.414518	0.916071	0.965	0.958	0.967	0.333	0.363	0.0461	-0.147	-0.178	0.139	0.186
htz-1	Q27511	0.269549	0.334742	0.646627	0.947	0.952	0.956	0.288	0.25	0.116	-0.124	-0.0861	0.047	0.163
hum-1	Q19901	0.368385	0.795082	0.955146	0.958	0.972	0.968	-0.277	-0.0784	0.0169	0.192	-0.00614	-0.101	-0.0845
hum-5	G5ECZ0	0.334926	0.111838	0.714053	0.955	0.905	0.96	-0.193	-0.332	0.0718	0.0797	0.218	-0.185	-0.113
hum-8	H2L0I7	0.00296419	0.0829536	0.0226668	0.108	0.885	0.511	-0.72	-0.358	-0.499	0.326	-0.0366	0.104	-0.394
I2HA81	I2HA81	0.299677	0.164697	0.943125	0.951	0.925	0.967	-0.299	-0.41	0.02	0.127	0.238	-0.192	-0.172
I2HA90	I2HA90	0.0471289	0.00395127	0.609641	0.77	0.375	0.955	-0.882	-1.45	-0.206	0.249	0.813	-0.428	-0.634
I2HA91	I2HA91	0.358815	0.150383	0.0430795	0.958	0.921	0.676	-0.135	0.219	-0.325	0.075	-0.28	0.265	-0.0604
I2HAJ8	I2HAJ8	0.0980218	0.424499	0.0881886	0.876	0.958	0.807	-0.588	-0.269	0.609	0.526	0.207	-0.671	-0.062
I7J4C6	I7J4C6	0.186729	0.608361	0.571034	0.928	0.967	0.952	-0.73	-0.273	-0.302	0.404	-0.0534	-0.0242	-0.326
iars-2	E2JL04	0.474602	0.224436	0.237635	0.966	0.938	0.908	0.601	1.05	-1.02	-0.443	-0.889	1.17	0.158
icd-1	Q18885	0.985637	0.315964	0.968276	0.981	0.95	0.968	0.00428	0.245	0.00947	0.0604	-0.18	0.0552	0.0647
icd-2	V6CKR1	0.531178	0.924257	0.358001	0.969	0.974	0.933	-0.454	-0.0683	0.674	0.492	0.106	-0.636	0.038
icl-1	Q10663	0.659772	0.262929	0.0901572	0.974	0.944	0.811	-0.0706	-0.184	0.291	0.0796	0.193	-0.282	0.00906
icln-1	G5EFZ5	0.620051	0.241297	0.329993	0.973	0.941	0.928	0.121	0.295	0.242	0.0434	-0.13	-0.0778	0.165
icp-1	G5EE37	0.749681	0.437742	0.257178	0.976	0.959	0.914	0.103	-0.253	-0.376	-0.235	0.122	0.245	-0.132
idh-1	Q21032	0.591488	0.184548	0.381141	0.972	0.931	0.936	-0.0714	-0.183	-0.118	-0.0218	0.0902	0.0248	-0.0932
idh-2	O17643	0.220902	0.699014	0.123774	0.937	0.969	0.851	-0.177	0.0541	-0.228	0.0894	-0.142	0.14	-0.0878
idha-1	Q93714	0.0864851	0.708446	0.898323	0.862	0.97	0.966	0.256	-0.0519	0.0177	-0.201	0.107	0.0378	0.0555
idhb-1	Q93353	0.539788	0.320612	0.861516	0.969	0.951	0.965	-0.139	-0.228	-0.0391	0.0372	0.127	-0.0624	-0.102
idhg-1	Q20049	0.396846	0.35427	0.267058	0.961	0.953	0.916	0.139	0.152	-0.184	-0.112	-0.126	0.211	0.0267
idhg-2	Q95YD8	0.87014	0.538039	0.387426	0.979	0.964	0.936	-0.0391	0.149	-0.211	0.0138	-0.174	0.185	-0.0253
ifa-1	P90901	0.435059	0.23094	0.553081	0.964	0.94	0.951	-0.125	-0.196	0.0944	0.0684	0.139	-0.151	-0.0567
ifa-2	O02365	0.540564	0.045327	0.462417	0.969	0.83	0.944	-0.0726	-0.261	0.0875	0.011	0.2	-0.149	-0.0616
ifa-3	Q21065	0.64793	0.313302	0.00289599	0.974	0.95	0.102	0.107	0.241	0.882	0.201	0.0666	-0.575	0.307
ifa-4	P90900	0.985725	0.772736	0.477846	0.981	0.971	0.946	-0.00363	-0.0587	0.146	0.0245	0.0796	-0.125	0.0209
ifb-1	Q19289	0.17467	0.0883382	0.829817	0.924	0.89	0.964	-0.234	-0.303	-0.0354	0.0913	0.16	-0.108	-0.143
ifb-2	M1Z854	0.00733357	0.00232	0.69719	0.256	0.271	0.959	-0.414	-0.499	-0.0497	0.173	0.259	-0.191	-0.241
ifc-1	O45168	0.123407	0.0187701	0.305113	0.898	0.701	0.924	-0.302	-0.501	0.194	0.15	0.349	-0.346	-0.152
ifd-1	Q86DC6	0.03615	0.084867	0.68681	0.714	0.887	0.958	-0.474	-0.375	-0.0815	0.241	0.142	-0.151	-0.233
ifd-2	Q19782	0.0140493	0.0587815	0.773503	0.443	0.857	0.962	-0.545	-0.392	-0.0545	0.297	0.144	-0.193	-0.248
ife-1	O45551	0.43277	0.493125	0.370739	0.963	0.962	0.934	0.192	-0.167	-0.221	-0.241	0.119	0.172	-0.0489
ife-2	Q21693	0.0641277	0.01088	0.717968	0.822	0.585	0.96	-0.53	-0.792	-0.0948	0.175	0.438	-0.259	-0.354
ife-3	O61955	0.523503	0.865367	0.0320046	0.969	0.973	0.604	0.0854	-0.0225	0.321	0.0105	0.118	-0.225	0.0959
ife-4	Q22888	0.260062	0.650891	0.841751	0.945	0.968	0.964	-0.577	-0.226	0.0991	0.401	0.0497	-0.275	-0.176
ifet-1	Q20898	0.0760072	0.0261848	0.1013	0.846	0.758	0.826	0.294	0.386	0.268	-0.0567	-0.149	-0.0309	0.237
iff-1	G1K0V8	0.534183	0.329521	0.285138	0.969	0.951	0.92	-0.108	0.171	0.189	0.171	-0.108	-0.126	0.0631
iff-2	Q20751	0.239805	0.325615	0.13689	0.941	0.951	0.862	0.19	0.157	0.245	-0.0417	-0.00896	-0.0974	0.148
iffb-1	G5EGT7	0.195951	0.0107987	0.663842	0.931	0.583	0.957	0.157	0.353	-0.0509	-0.0424	-0.238	0.166	0.115
ifg-1	Q7JMF0	0.329937	0.16982	0.532031	0.955	0.927	0.95	0.114	0.165	0.0723	-0.0264	-0.0772	0.0156	0.088
ifo-1	Q20330	0.0862898	0.222186	0.964583	0.862	0.938	0.968	-0.465	-0.319	-0.0112	0.267	0.12	-0.188	-0.199
ifp-1	Q09501	0.00393449	0.00700387	0.70021	0.143	0.478	0.959	-0.564	-0.512	0.0603	0.31	0.258	-0.314	-0.254
igcm-3	Q22096	0.454045	0.956566	0.634352	0.965	0.975	0.956	-0.412	-0.0295	0.259	0.366	-0.016	-0.305	-0.0455
ikke-1	Q5FC85	0.771755	0.0294355	0.770208	0.977	0.775	0.962	-0.0878	-0.745	0.0884	-0.0984	0.559	-0.275	-0.186
ile-1	G5EDE8	0.762141	0.142519	0.243001	0.977	0.918	0.91	-0.0507	-0.259	0.202	0.0238	0.232	-0.229	-0.0269
ile-2	Q22170	0.374462	0.978768	0.607609	0.959	0.975	0.954	-0.161	-0.00472	-0.0917	0.0965	-0.0596	0.0274	-0.0643
ilys-5	Q19698	0.992035	0.0659397	0.0681368	0.981	0.867	0.767	-0.00365	0.734	-0.727	0.00447	-0.733	0.728	0.000821
ima-2	P91276	0.0392596	0.091275	0.17351	0.733	0.892	0.884	0.313	0.247	0.194	-0.124	-0.0584	-0.00541	0.188
ima-3	Q19969	0.658031	0.696484	0.521751	0.974	0.969	0.949	-0.0801	-0.0705	0.117	0.0716	0.062	-0.125	-0.00851
imb-1	Q9BIB8	0.0580526	0.691238	0.978266	0.807	0.969	0.968	0.285	0.0545	0.00372	-0.199	0.0312	0.082	0.0857
imb-2	O62332	0.617697	0.998957	0.276796	0.972	0.976	0.918	0.109	-0.000283	0.243	-0.021	0.0883	-0.155	0.088
imb-3	Q9N5V3	0.168525	0.751669	0.838236	0.921	0.971	0.964	0.173	0.0379	-0.0244	-0.126	0.00865	0.071	0.0465
immt-1	Q22505	0.561808	0.312448	0.511556	0.97	0.95	0.948	0.0799	0.142	-0.0906	-0.0472	-0.109	0.123	0.0327
imp-1	Q564X1	0.173054	0.265346	0.999825	0.923	0.944	0.969	0.33	0.265	5.07e-05	-0.181	-0.117	0.149	0.149
imp-2	P49049	0.40932	0.843809	0.300902	0.962	0.973	0.923	-0.186	0.0436	0.235	0.209	-0.0204	-0.212	0.0233
inf-1	P27639	0.901273	0.151616	0.141754	0.98	0.922	0.865	0.0164	-0.199	-0.205	-0.113	0.102	0.108	-0.097
inos-1	G5ED01	0.216657	0.0230809	0.511037	0.936	0.737	0.948	0.185	0.376	-0.0959	-0.0691	-0.26	0.212	0.116
inx-12	O01634	0.137356	0.120179	0.924013	0.907	0.909	0.967	-0.491	-0.516	-0.0298	0.232	0.257	-0.229	-0.259
inx-13	O44887	0.794583	0.777504	0.185929	0.977	0.971	0.89	-0.108	-0.117	-0.573	-0.0915	-0.0823	0.373	-0.199
inx-14	O62136	0.0108303	0.244681	0.401103	0.359	0.942	0.938	0.984	0.391	0.278	-0.571	0.0221	0.136	0.413
inx-15	O61786	0.772792	0.0996001	0.163984	0.977	0.898	0.879	0.0677	-0.414	-0.343	-0.24	0.242	0.17	-0.172
inx-16	O61787	0.00719271	0.031013	0.796669	0.253	0.783	0.963	-0.623	-0.465	-0.0492	0.338	0.181	-0.235	-0.284
inx-2	Q9U3K5	0.00751028	0.262647	0.122553	0.261	0.944	0.85	-5.05	1.8	2.56	4.88	-1.97	-2.73	-0.171
inx-3	Q19746	0.808638	0.690007	0.0204487	0.978	0.969	0.481	0.0844	-0.139	0.93	0.134	0.358	-0.711	0.219
inx-5	Q23027	0.831864	0.357857	0.698017	0.978	0.954	0.959	-0.107	0.474	0.196	0.248	-0.333	-0.0557	0.141
inx-8	Q23593	0.0215164	0.290756	0.153285	0.577	0.947	0.873	-0.429	-0.177	-0.244	0.217	-0.036	0.0319	-0.213
ipgm-1	G5EFZ1	0.728557	0.700357	0.968792	0.976	0.969	0.968	0.0468	0.052	-0.00526	-0.0235	-0.0286	0.0287	0.0234
ipla-1	Q8WQE0	0.662367	0.944796	0.905836	0.974	0.975	0.966	0.0752	0.0119	0.0203	-0.0484	0.015	0.00656	0.0268
ipla-3	G5EC56	0.869523	0.956978	0.687755	0.979	0.975	0.958	-0.0751	-0.0246	0.184	0.0962	0.0458	-0.163	0.0211
ipp-5	Q17848	0.648164	0.478099	0.696081	0.974	0.961	0.959	0.0884	-0.138	-0.0755	-0.12	0.107	0.0441	-0.0314
irg-1	O16327	0.966157	0.725705	0.0119626	0.981	0.97	0.343	-0.0143	-0.119	-1.01	-0.27	-0.166	0.721	-0.285
irs-1	Q21926	0.421797	0.379714	0.433541	0.963	0.955	0.941	0.0899	-0.0987	-0.0876	-0.114	0.0746	0.0635	-0.0241
isp-1	O44512	0.242069	0.200693	0.79179	0.942	0.934	0.963	0.183	0.202	0.04	-0.0771	-0.0957	0.0664	0.106
istr-1	G5EDV6	0.554905	0.144425	0.228763	0.97	0.919	0.906	-0.0932	-0.241	0.195	0.0584	0.207	-0.23	-0.0348
isw-1	P41877	0.958642	0.34742	0.299503	0.981	0.953	0.923	-0.00866	0.161	0.178	0.0912	-0.078	-0.0957	0.0825
itr-1	Q9Y0A1	0.464133	0.353449	0.550669	0.965	0.953	0.951	-0.469	0.6	-0.381	0.407	-0.663	0.318	-0.0626
itsn-1	Q9U2T9	0.886315	0.612225	0.144062	0.979	0.967	0.867	0.0276	-0.0983	0.298	0.0291	0.155	-0.241	0.0567
itx-1	H1ZUX6	0.760051	0.434808	0.293265	0.977	0.959	0.922	-0.0691	-0.179	-0.244	-0.0539	0.056	0.121	-0.123
ivd-1	G5EEH6	0.104237	0.455403	0.0534446	0.882	0.96	0.722	0.234	0.102	-0.287	-0.222	-0.0896	0.299	0.0124
iws-1	Q19375	0.761998	0.401511	0.297867	0.977	0.957	0.923	-0.15	0.421	0.527	0.349	-0.221	-0.328	0.2
jmjd-5	Q17765	0.172698	0.905486	0.930146	0.923	0.974	0.967	-0.386	-0.0321	0.0237	0.287	-0.0666	-0.122	-0.0986
K01G5.5	O17919	0.44023	0.0604818	0.696553	0.964	0.859	0.959	0.115	0.302	-0.0574	-0.0251	-0.212	0.147	0.0898
K02A11.3	Q21109	0.679648	0.986727	0.157559	0.975	0.975	0.875	-0.22	-0.00882	0.789	0.36	0.149	-0.649	0.14
K02C4.3	Q09931	0.298146	0.646015	0.186997	0.951	0.968	0.891	0.401	-0.173	-0.517	-0.473	0.101	0.445	-0.0724
K02D10.1	P34492	0.125731	0.968441	0.0983332	0.9	0.975	0.823	0.224	0.00546	-0.245	-0.228	-0.00918	0.241	-0.00372
K02F3.2	Q21153	0.198467	0.592608	0.319072	0.931	0.966	0.927	0.152	-0.0612	-0.116	-0.159	0.055	0.11	-0.00622
K04G2.1	Q21230	0.813638	0.314752	0.317668	0.978	0.95	0.926	0.0587	-0.256	0.255	-0.0444	0.271	-0.241	0.0143
K05C4.2	Q9XUU9	0.251968	0.721475	0.437534	0.944	0.97	0.942	-0.784	0.237	-0.522	0.517	-0.504	0.255	-0.267
K07C11.7	G8JY31	0.185934	0.192802	0.553788	0.928	0.932	0.951	0.304	0.299	0.131	-0.12	-0.115	0.0523	0.184
K07C5.4	Q21276	0.358012	0.0734978	0.362807	0.958	0.876	0.933	0.121	0.251	0.12	0.00185	-0.128	0.0031	0.123
K07C5.6	Q21278	0.33837	0.132462	0.379278	0.956	0.915	0.935	1.28	2.09	1.17	-0.147	-0.952	-0.0377	1.14
K11H12.1	P91375	0.602347	0.0214117	0.431468	0.972	0.724	0.941	-0.33	1.66	-0.503	0.538	-1.46	0.711	0.208
K11H3.3	P34519	0.174575	0.0561882	0.343682	0.924	0.852	0.93	0.169	0.249	-0.115	-0.0932	-0.174	0.191	0.0759
K12D12.1	Q23670	0.287573	0.0780569	0.191137	0.949	0.881	0.892	-0.142	-0.249	0.178	0.0891	0.195	-0.231	-0.0533
K12H4.3	P34524	0.216037	0.249578	0.163298	0.936	0.942	0.879	-0.143	-0.132	-0.163	0.0335	0.0228	0.0534	-0.11
K12H4.4	P34525	0.60033	0.437299	0.232429	0.972	0.959	0.907	-0.0784	-0.117	-0.184	-0.0165	0.0223	0.0891	-0.0949
K12H4.5	P34526	0.0176353	0.272282	0.0293637	0.515	0.945	0.582	0.56	0.23	0.502	-0.237	0.0929	-0.179	0.323
K12H4.7	P34528	0.0503019	0.00443027	0.286766	0.782	0.397	0.92	-0.44	-0.721	-0.223	0.0943	0.375	-0.123	-0.346
K8ESM2	K8ESM2	0.101145	0.003934	0.382075	0.879	0.374	0.936	-0.248	-0.509	-0.126	0.0271	0.288	-0.095	-0.221
K8F7V7	K8F7V7	0.177278	0.570999	0.0165216	0.925	0.965	0.42	0.172	0.0695	0.34	-0.0267	0.0758	-0.194	0.145
K8FDY8	K8FDY8	0.748299	0.358225	0.0447764	0.976	0.954	0.685	-0.127	0.369	-0.877	-0.0321	-0.528	0.718	-0.159
kat-1	Q22100	0.00410958	0.00914477	0.368761	0.149	0.543	0.934	0.556	0.485	0.142	-0.26	-0.189	0.154	0.296
kcc-1	S6FWN4	0.585651	0.214206	0.177743	0.971	0.937	0.886	-0.101	-0.238	-0.26	-0.0486	0.0881	0.11	-0.15
kcc-2	V6CJH3	0.694252	0.0194661	0.983291	0.975	0.707	0.968	0.151	1.03	-0.00802	0.143	-0.74	0.302	0.294
kdin-1	Q27GQ4	0.474695	0.480748	0.791926	0.966	0.961	0.963	-0.187	-0.184	-0.0682	0.077	0.0744	-0.0416	-0.11
kgb-1	O44408	0.501238	0.0705496	0.704375	0.968	0.873	0.959	-0.128	-0.369	0.0714	0.0212	0.263	-0.178	-0.106
kin-1	P21137	0.263199	0.23566	0.19555	0.946	0.94	0.894	-0.264	-0.281	0.309	0.205	0.222	-0.368	-0.0591
kin-10	P28548	0.861314	0.611515	0.267863	0.979	0.967	0.916	0.0557	0.163	0.364	0.09	-0.0172	-0.219	0.146
kin-19	P42168	0.592231	0.0464175	0.632946	0.972	0.833	0.956	0.0959	0.393	0.0854	0.0476	-0.249	0.0581	0.143
kin-2	P30625	0.306693	0.477011	0.575841	0.952	0.961	0.953	-0.177	-0.121	0.0949	0.126	0.0704	-0.146	-0.0507
kin-3	P18334	0.309232	0.101636	0.951512	0.952	0.899	0.968	0.142	0.238	0.00825	-0.0447	-0.141	0.0888	0.097
klc-1	Q21592	0.20707	0.179695	0.803509	0.934	0.929	0.963	0.715	0.764	0.136	-0.311	-0.361	0.268	0.404
klc-2	P46822	0.91358	0.548084	0.101595	0.98	0.964	0.827	-0.0164	-0.0914	0.265	0.0556	0.131	-0.225	0.0392
klo-1	Q18758	0.174063	0.23135	0.981081	0.924	0.94	0.968	-0.292	-0.254	0.00486	0.157	0.119	-0.14	-0.135
klp-12	G5EFJ0	0.0283526	0.216567	0.317513	0.654	0.937	0.926	-0.736	-0.38	-0.303	0.381	0.0253	-0.0516	-0.355
klp-15	P91400	0.115845	0.0218187	0.0858293	0.892	0.728	0.804	0.389	0.611	0.43	-0.0312	-0.254	-0.0725	0.357
klp-18	G5EBX0	0.107234	0.909199	0.131255	0.885	0.974	0.857	-0.264	-0.0175	0.245	0.255	0.00844	-0.254	-0.00905
klp-19	O45935	0.521877	0.471217	0.214645	0.969	0.961	0.901	-0.158	0.178	0.315	0.241	-0.0942	-0.231	0.0837
klp-7	G5ED75	0.36873	0.329645	0.0249702	0.959	0.951	0.538	-0.107	0.117	0.299	0.184	-0.0395	-0.222	0.077
kmo-1	Q21795	0.432969	0.727922	0.288079	0.964	0.97	0.921	0.359	0.157	-0.493	-0.353	-0.152	0.499	0.00586
knl-1	P34278	0.966731	0.168952	0.163702	0.981	0.927	0.879	0.0201	0.695	0.704	0.335	-0.34	-0.349	0.355
krs-1	Q22099	0.598715	0.22902	0.378301	0.972	0.939	0.935	0.0713	0.168	0.121	0.0187	-0.0779	-0.0309	0.09
kup-1	P34705	0.711976	0.0700751	0.730316	0.975	0.872	0.96	0.0927	0.494	0.0866	0.0756	-0.326	0.0818	0.168
L8E6I4	L8E6I4	0.0180069	0.0899457	0.0324708	0.522	0.891	0.608	1.22	0.812	1.07	-0.443	-0.0362	-0.296	0.776
L8E6W9	L8E6W9	0.174146	0.00209525	0.81542	0.924	0.251	0.963	0.263	0.735	-0.0431	-0.0243	-0.496	0.282	0.239
L8E712	L8E712	0.698177	0.357104	0.622719	0.975	0.954	0.955	-0.0826	-0.2	0.105	0.0383	0.155	-0.149	-0.0443
L8E833	L8E833	0.059375	0.287964	0.463659	0.81	0.947	0.944	-0.819	-0.433	-0.294	0.432	0.0465	-0.0924	-0.386
lact-1	Q20489	0.385736	0.34416	0.0736822	0.96	0.953	0.78	-0.515	-0.564	-1.13	-0.0378	0.011	0.58	-0.553
laf-1	D0PV95	0.985605	0.306962	0.310629	0.981	0.949	0.925	-0.00268	-0.156	0.155	0.0017	0.155	-0.156	-0.00098
lam-1	O44565	0.0526011	0.0351217	0.426357	0.79	0.8	0.941	-0.344	-0.381	-0.13	0.13	0.167	-0.0836	-0.214
lam-2	Q18823	0.403832	0.411559	0.213653	0.961	0.957	0.901	-0.11	-0.108	0.168	0.0975	0.0956	-0.18	-0.0127
lap-1	P34629	0.16892	0.159296	0.545883	0.922	0.924	0.951	0.162	0.167	-0.0685	-0.0973	-0.101	0.134	0.0651
lap-2	Q27245	0.876731	0.105374	0.256954	0.979	0.901	0.914	0.0272	0.304	0.206	0.107	-0.17	-0.0713	0.134
larp-1	D5MCN2	0.310227	0.113062	0.570413	0.952	0.906	0.952	0.118	0.191	-0.0646	-0.0566	-0.13	0.125	0.0609
larp-5	H2KZU0	0.81453	0.943914	0.863289	0.978	0.975	0.965	0.1	0.03	0.0736	-0.0493	0.0209	-0.0226	0.051
lbp-1	Q20223	0.146494	0.0101461	0.636126	0.912	0.568	0.956	-0.309	-0.619	0.096	0.101	0.411	-0.304	-0.208
lbp-2	Q20224	0.0297957	0.836117	0.992357	0.667	0.973	0.969	0.412	-0.0347	0.00161	-0.318	0.13	0.0932	0.0948
lbp-3	Q27GU2	0.601967	0.292261	0.0243005	0.972	0.948	0.53	-0.0612	0.126	-0.3	0.00244	-0.185	0.241	-0.0588
lbp-4	Q23092	0.277909	0.0293911	0.429373	0.948	0.775	0.941	0.228	0.502	-0.163	-0.086	-0.361	0.305	0.142
lbp-5	O01814	0.170958	0.0549415	0.00298812	0.922	0.85	0.105	-0.258	-0.379	-0.676	-0.0706	0.0507	0.348	-0.328
lbp-6	O01812	0.603453	0.0123603	0.0171448	0.972	0.614	0.43	-0.0894	-0.505	-0.474	-0.178	0.238	0.207	-0.267
lbp-7	O02323	0.576193	0.167242	0.297972	0.971	0.926	0.923	0.129	-0.331	0.244	-0.118	0.342	-0.234	0.0104
lbp-9	Q3LFN1	0.467104	0.233406	0.100609	0.966	0.94	0.826	-0.17	-0.284	0.405	0.157	0.272	-0.417	-0.0122
ldh-1	Q27888	0.587789	0.996242	0.125187	0.971	0.976	0.852	0.114	-0.000986	-0.341	-0.171	-0.0559	0.284	-0.0569
lea-1	H2FLK3	0.60684	0.211184	0.222848	0.972	0.936	0.904	-0.381	-0.956	0.931	0.279	0.855	-1.03	-0.102
lec-1	O45904	0.254742	0.00270787	0.916896	0.944	0.301	0.967	0.133	-0.432	0.0118	-0.205	0.36	-0.0836	-0.0719
lec-10	G5EBV4	0.698749	0.00988199	0.236204	0.975	0.562	0.908	0.143	-1.13	-0.452	-0.503	0.773	0.091	-0.361
lec-12	Q5ZR27	0.431612	0.0656416	0.110817	0.963	0.866	0.838	-0.228	-0.574	-0.486	-0.094	0.252	0.164	-0.322
lec-2.1	Q20684	0.179436	0.0537826	0.101343	0.925	0.848	0.826	0.187	-0.282	0.233	-0.152	0.317	-0.199	0.0345
lec-3	Q95ZI4	0.1094	0.0146611	0.0980844	0.887	0.651	0.822	-0.199	-0.333	0.207	0.118	0.252	-0.288	-0.0814
lec-4	Q18625	0.810852	0.788005	0.95738	0.978	0.972	0.968	-0.0432	-0.0486	-0.00964	0.0179	0.0232	-0.0157	-0.0254
lec-5	G5EFI4	0.854865	0.00826584	0.0565774	0.979	0.517	0.733	0.0224	-0.39	0.257	-0.0501	0.362	-0.284	-0.0277
lec-6	Q9N384	0.114885	0.601789	0.577697	0.892	0.966	0.953	-0.392	-0.122	-0.131	0.231	-0.0388	-0.0305	-0.161
lec-9	G5EC10	0.14629	0.0420763	0.00544324	0.912	0.822	0.194	-0.278	-0.41	-0.62	-0.0492	0.0833	0.293	-0.327
lem-2	Q9XTB5	0.0932021	0.0152658	0.713267	0.871	0.66	0.96	-0.354	-0.556	-0.0722	0.108	0.31	-0.173	-0.245
leo-1	Q17431	0.293621	0.868693	0.10434	0.95	0.973	0.83	-0.329	-0.0504	-0.53	0.102	-0.177	0.303	-0.227
let-2	P17140	0.615225	0.987203	0.628106	0.972	0.975	0.956	-0.126	0.00399	0.121	0.126	-0.00415	-0.121	-0.000158
let-268	Q20679	0.85583	0.738109	0.91032	0.979	0.97	0.966	-0.0685	-0.126	-0.0425	0.00919	0.067	-0.0169	-0.0593
let-363	Q95Q95	0.805452	0.0268807	0.104632	0.978	0.762	0.831	-0.0519	-0.53	0.366	-0.00216	0.476	-0.42	-0.0541
let-413	O61967	0.642291	0.180683	0.847425	0.973	0.93	0.965	-0.113	-0.34	0.0466	0.0116	0.238	-0.148	-0.102
let-418	G5EBZ4	0.199644	0.944098	0.843549	0.932	0.975	0.964	-0.164	0.00859	0.0242	0.131	-0.0414	-0.057	-0.0328
let-502	P92199	0.426027	0.331727	0.82702	0.963	0.952	0.964	-0.152	0.186	0.041	0.171	-0.167	-0.0221	0.0189
let-504	Q966L6	0.669217	0.996352	0.936389	0.974	0.976	0.967	-0.282	0.003	0.0524	0.225	-0.0595	-0.109	-0.0565
let-526	P91019	0.482774	0.169978	0.194931	0.967	0.927	0.894	0.206	0.417	0.392	0.0479	-0.163	-0.138	0.254
let-60	P22981	0.308616	0.226541	0.763403	0.952	0.939	0.962	0.545	-0.654	-0.157	-0.611	0.587	0.0905	-0.0667
let-630	Q9N584	0.537477	0.0852535	0.0219278	0.969	0.887	0.501	-0.079	0.236	-0.334	0.0347	-0.28	0.29	-0.0443
let-70	P35129	0.922924	0.586918	0.172253	0.98	0.966	0.884	0.0987	0.558	1.46	0.431	-0.0289	-0.931	0.53
let-711	Q20937	0.114725	0.168858	0.0460649	0.892	0.927	0.691	0.204	0.175	0.268	-0.042	-0.0133	-0.106	0.162
let-716	Q18038	0.927023	0.948981	0.277062	0.98	0.975	0.918	0.0104	0.00725	-0.127	-0.0377	-0.0346	0.0996	-0.0273
let-721	Q11190	0.151633	0.63274	0.452825	0.914	0.967	0.943	0.258	0.082	0.13	-0.14	0.0355	-0.0125	0.117
let-754	P34346	0.0983107	0.197227	0.509997	0.876	0.933	0.948	0.277	0.21	-0.104	-0.182	-0.114	0.2	0.0959
let-767	C1P622	0.0444437	0.388743	0.553823	0.759	0.956	0.951	0.342	0.135	0.0916	-0.2	0.00752	0.0506	0.142
let-858	Q17336	0.63679	0.15295	0.0715636	0.973	0.922	0.775	-0.0841	0.267	-0.347	0.0429	-0.308	0.306	-0.0411
let-92	G5EGK8	0.640028	0.318027	0.149135	0.973	0.95	0.87	0.0719	-0.157	0.233	-0.0349	0.194	-0.196	0.037
letm-1.1	Q9XVM0	0.709953	0.475418	0.912057	0.975	0.961	0.966	0.0732	0.142	0.0217	-0.014	-0.0827	0.0375	0.0592
lev-11.1	K8FDX2	0.791769	0.563086	0.852664	0.977	0.965	0.965	-0.0903	-0.199	-0.0635	0.00208	0.111	-0.0248	-0.0882
lev-11.3	Q27249	0.942769	0.867971	0.0110541	0.98	0.973	0.329	-0.0124	0.0288	0.522	0.147	0.106	-0.387	0.135
lex-1	P54816	0.870199	0.706058	0.915058	0.979	0.97	0.967	-0.0316	0.0732	0.0206	0.0472	-0.0576	-0.00508	0.0156
lfi-1.1	H2L0I3	0.796713	0.00603461	0.281876	0.978	0.453	0.919	0.0374	0.487	-0.161	0.0536	-0.396	0.251	0.091
lgc-34	O17274	0.292992	0.464209	0.937483	0.95	0.96	0.967	0.257	0.177	-0.0187	-0.154	-0.0727	0.122	0.104
lgg-1	Q09490	0.933425	0.536565	0.920438	0.98	0.964	0.967	-0.0301	-0.225	0.036	-0.0247	0.17	-0.0908	-0.0548
lig-1	Q27474	0.811091	0.362829	0.342818	0.978	0.954	0.93	-0.0429	-0.167	0.174	0.034	0.158	-0.183	-0.00888
lim-8	Q95QI3	0.768098	0.517314	0.236055	0.977	0.963	0.908	-0.147	0.326	0.611	0.344	-0.128	-0.414	0.197
lim-9	G5EEA4	0.0148492	0.00319167	0.688748	0.461	0.333	0.958	-0.651	-0.852	-0.0918	0.252	0.453	-0.307	-0.399
lin-10	B3WFX4	0.78391	0.86748	0.109944	0.977	0.973	0.837	0.181	0.11	1.12	0.173	0.244	-0.77	0.354
lin-23	Q09990	0.441033	0.280377	0.76237	0.964	0.946	0.962	0.441	-0.627	-0.171	-0.53	0.538	0.0816	-0.0892
lin-33	Q9TYQ5	0.01444	0.813341	0.9082	0.452	0.972	0.966	-0.617	-0.0509	-0.0248	0.444	-0.122	-0.148	-0.173
lin-35	G5EDT1	0.779651	0.909527	0.455549	0.977	0.974	0.944	-0.1	-0.0406	-0.27	-0.00264	-0.0622	0.168	-0.103
lin-40	Q86S28	0.251132	0.920165	0.828336	0.943	0.974	0.964	-0.171	-0.0144	0.0312	0.132	-0.024	-0.0696	-0.0384
lin-41	Q9U489	0.161	0.889781	0.606402	0.918	0.974	0.954	0.211	0.0199	0.0744	-0.135	0.0565	0.00204	0.0764
lin-5	P45970	0.265121	0.798166	0.0735083	0.946	0.972	0.78	-0.175	-0.0389	0.296	0.195	0.0594	-0.275	0.0205
lin-53	P90916	0.0596041	0.0780678	0.00288717	0.811	0.881	0.102	0.29	0.268	0.532	-0.0174	0.00451	-0.26	0.273
lin-61	B2D6M2	0.263226	0.908164	0.958936	0.946	0.974	0.968	-0.838	0.0837	-0.0373	0.64	-0.282	-0.161	-0.198
lin-66	A0A061AL58	0.548478	0.621314	0.296598	0.97	0.967	0.922	-0.253	0.208	0.449	0.354	-0.107	-0.348	0.101
lin-9	P30630	0.4744	0.621233	0.177501	0.966	0.967	0.886	-0.335	0.23	-0.653	0.145	-0.419	0.464	-0.19
lipl-5	O61866	0.336842	0.308708	0.511893	0.955	0.949	0.948	-0.618	0.657	-0.416	0.523	-0.751	0.322	-0.0944
lis-1	Q9NDC9	0.860757	0.618854	0.999275	0.979	0.967	0.969	0.0369	-0.105	-0.000191	-0.054	0.0881	-0.0169	-0.0171
lmd-3	Q3Y409	0.753305	0.85692	0.648345	0.977	0.973	0.957	0.0506	0.029	-0.0736	-0.0491	-0.0275	0.0751	0.00149
lmn-1	Q21443	0.444535	0.635705	0.246155	0.964	0.967	0.911	-0.0837	-0.0514	0.129	0.0823	0.05	-0.131	-0.0014
lmp-1	Q11117	0.98004	0.715017	0.389528	0.981	0.97	0.937	0.00771	0.113	0.27	0.09	-0.0152	-0.173	0.0977
lnp-1	Q17667	0.768813	0.67289	0.789227	0.977	0.969	0.963	0.0849	0.122	-0.0772	-0.0524	-0.0898	0.11	0.0325
lntl-1	H2KYP1	0.745147	0.180178	0.909816	0.976	0.93	0.966	-0.0788	-0.339	0.0274	-0.0189	0.242	-0.125	-0.0977
lpd-2	Q8IG68	0.303999	0.147626	0.279539	0.952	0.92	0.919	-0.276	-0.4	-0.292	0.0344	0.158	0.0496	-0.242
lpd-5	Q9N4L8	0.175705	0.63887	0.177762	0.924	0.968	0.886	0.229	-0.0762	0.228	-0.134	0.172	-0.133	0.0953
lpd-6	O44991	0.801642	0.630201	0.51711	0.978	0.967	0.949	-0.0653	0.126	-0.17	0.0379	-0.153	0.142	-0.0274
lpd-7	Q95Y89	0.0576859	0.00600051	0.959664	0.806	0.452	0.968	0.264	0.426	0.0064	-0.0897	-0.252	0.168	0.174
lpd-8	Q21915	0.386238	0.393117	0.381342	0.96	0.956	0.936	0.503	0.496	0.509	-0.126	-0.119	-0.132	0.377
lpd-9	Q22641	0.115664	0.655987	0.1214	0.892	0.968	0.849	0.251	-0.0671	0.247	-0.143	0.175	-0.139	0.108
lpin-1	Q9XXT5	0.273109	0.400571	0.359466	0.947	0.957	0.933	0.237	0.18	0.197	-0.0839	-0.0263	-0.0432	0.153
lpl-1	G5EFZ7	0.130792	0.0845869	0.690508	0.903	0.887	0.959	0.413	0.48	0.103	-0.164	-0.231	0.146	0.249
lpr-3	G5EEA2	0.00290853	0.0378713	0.813523	0.106	0.809	0.963	-1.89	-1.16	0.118	1.16	0.426	-0.849	-0.732
lron-7	H2L0D5	0.940873	0.0272101	0.129577	0.98	0.763	0.856	0.0135	0.457	-0.292	0.0309	-0.412	0.337	0.0444
lrp-1	Q04833	0.198367	0.614554	0.595487	0.931	0.967	0.954	-0.235	-0.0887	0.0936	0.177	0.0312	-0.151	-0.0575
lrs-1	Q09996	0.939445	0.419798	0.0748644	0.98	0.958	0.783	-0.00868	0.0937	-0.221	-0.0253	-0.128	0.187	-0.034
lrs-2	G5EBH2	0.467931	0.442969	0.0211702	0.966	0.959	0.491	-0.162	-0.171	-0.583	-0.0672	-0.0578	0.354	-0.229
lsm-3	Q9U1W8	0.598341	0.877614	0.0343193	0.972	0.973	0.622	-0.123	-0.0358	0.553	0.222	0.134	-0.454	0.0985
lsm-4	Q19952	0.41414	0.636678	0.11409	0.962	0.967	0.841	-0.144	0.0825	0.293	0.202	-0.0248	-0.235	0.0577
lsm-5	O18694	0.754139	0.944002	0.354502	0.977	0.975	0.932	-0.109	0.0245	-0.329	0.00572	-0.128	0.226	-0.104
lsm-6	Q95XN6	0.200529	0.782857	0.378008	0.932	0.971	0.935	-0.29	-0.06	-0.195	0.154	-0.0763	0.059	-0.136
lsm-7	Q23543	0.561539	0.126147	0.0249134	0.97	0.912	0.537	0.309	-0.857	1.35	-0.108	1.06	-1.15	0.201
lsm-8	Q95XD4	0.591694	0.540619	0.0365025	0.972	0.964	0.637	0.142	0.162	0.614	0.0879	0.0676	-0.385	0.229
lst-3	H2KMJ3	0.203976	0.446078	0.610368	0.933	0.96	0.955	-0.216	0.126	0.0836	0.214	-0.128	-0.0851	-0.00154
lst-4	Q8I4E2	0.324057	0.719206	0.720803	0.954	0.97	0.96	0.356	0.127	0.126	-0.203	0.0253	0.026	0.152
lys-1	O62415	0.76454	0.375904	0.607444	0.977	0.955	0.954	-0.102	0.307	0.176	0.197	-0.212	-0.0805	0.0951
lys-4	Q20964	0.0590456	0.266128	0.816134	0.81	0.945	0.963	-1.06	-0.587	0.119	0.677	0.205	-0.501	-0.382
lys-7	O16202	0.643421	0.150934	0.315756	0.973	0.921	0.926	-0.29	-0.943	-0.641	-0.179	0.475	0.172	-0.468
lys-8	Q09975	0.965903	0.172119	0.247293	0.981	0.928	0.911	0.0122	0.408	-0.341	0.00762	-0.388	0.361	0.0198
M01F1.3	Q21452	0.924375	0.927068	0.292061	0.98	0.974	0.922	-0.0559	-0.0539	0.638	0.188	0.186	-0.506	0.132
M03C11.8	G5EDG2	0.320917	0.465115	0.8756	0.954	0.961	0.965	-0.193	-0.14	0.0297	0.117	0.0644	-0.105	-0.0758
M142.8	Q5WRN3	0.332997	0.461613	0.829981	0.955	0.96	0.964	0.74	-0.557	0.16	-0.654	0.643	-0.0746	0.0858
M1Z859	M1Z859	0.949915	0.010882	0.0837952	0.981	0.585	0.8	-0.0213	1.03	-0.635	0.114	-0.936	0.728	0.0931
M28.5	Q21568	0.601533	0.5113	0.77161	0.972	0.963	0.962	0.092	0.116	-0.0509	-0.0527	-0.0768	0.0902	0.0393
mac-1	Q9NAG4	0.666269	0.324453	0.16804	0.974	0.951	0.881	-0.0935	0.218	-0.312	0.0465	-0.265	0.265	-0.047
madd-3	G5EDB2	0.183384	0.0781034	0.52467	0.927	0.881	0.949	0.796	1.09	0.368	-0.232	-0.528	0.196	0.564
mag-1	P49029	0.323272	0.132435	0.381199	0.954	0.915	0.936	-0.155	-0.244	-0.137	0.0211	0.11	0.00272	-0.134
mage-1	O01549	0.00653621	0.288198	0.880962	0.233	0.947	0.966	-0.992	-0.327	-0.0448	0.651	-0.0141	-0.296	-0.341
mai-2	O44441	0.615413	0.112043	0.904081	0.972	0.905	0.966	0.114	0.384	-0.0273	0.00334	-0.266	0.145	0.118
mak-2	Q965G5	0.976939	0.774893	0.0250251	0.981	0.971	0.538	-0.0127	-0.126	1.12	0.259	0.372	-0.878	0.246
mans-1	P90787	0.411523	0.77705	0.458214	0.962	0.971	0.944	0.238	-0.0807	0.214	-0.145	0.173	-0.121	0.0927
mans-3	Q22120	0.134742	0.684849	0.0176825	0.905	0.969	0.439	-0.368	-0.0946	-0.639	0.0923	-0.181	0.364	-0.275
maoc-1	Q19058	0.828093	0.748647	0.143595	0.978	0.971	0.866	-0.0388	0.0573	-0.276	-0.0255	-0.122	0.211	-0.0643
map-1	Q965Y1	0.633994	0.952674	0.587316	0.973	0.975	0.953	0.152	0.0189	-0.174	-0.153	-0.0195	0.173	-0.000682
map-2	Q9U2V9	0.706536	0.0599493	0.594084	0.975	0.858	0.954	0.0523	0.285	0.0742	0.0507	-0.182	0.0287	0.103
marb-1	Q20062	0.119982	0.735813	0.708519	0.896	0.97	0.959	0.281	-0.0575	0.0638	-0.209	0.129	0.00813	0.0719
mat-1	Q9N593	0.988607	0.921529	0.402315	0.981	0.974	0.938	-0.00609	0.042	0.363	0.106	0.0578	-0.264	0.0998
mat-2	O18191	0.453947	0.00113577	0.089284	0.965	0.145	0.809	0.141	0.807	0.339	0.181	-0.485	-0.0175	0.322
mat-3	Q19294	0.397211	0.0888293	0.161627	0.961	0.89	0.878	0.251	0.535	0.429	0.0525	-0.231	-0.125	0.304
math-33	G3MU81	0.428826	0.509861	0.0616943	0.963	0.963	0.749	0.0938	0.0778	0.239	0.00879	0.0248	-0.136	0.103
mbf-1	Q9XTV4	0.506563	0.135152	0.731971	0.968	0.916	0.96	0.113	-0.266	0.0577	-0.137	0.242	-0.0815	-0.0238
mboa-6	O01925	0.98328	0.407662	0.992932	0.981	0.957	0.969	-0.0109	0.439	-0.00462	0.117	-0.333	0.111	0.106
mca-1	G5EC39	0.833889	0.329604	0.0658828	0.978	0.951	0.761	-0.0871	-0.414	0.833	0.17	0.497	-0.75	0.083
mca-2	Q9TYP9	0.627192	0.244007	0.231923	0.973	0.942	0.907	0.0782	-0.193	0.198	-0.0573	0.214	-0.178	0.0209
mca-3	Q95XP5	0.834536	0.415273	0.357817	0.978	0.958	0.932	-0.0344	-0.136	0.154	0.0303	0.132	-0.158	-0.00403
mca-3.1	Q95XP6	0.636776	0.767771	0.451136	0.973	0.971	0.943	-0.0948	0.0591	0.153	0.124	-0.0298	-0.123	0.0292
mccc-1	O45430	0.75098	0.352824	0.409516	0.976	0.953	0.939	0.0349	0.104	-0.0921	-0.0232	-0.0925	0.104	0.0118
mce-1	G5EEG4	0.341747	0.697754	0.606819	0.956	0.969	0.954	-0.183	-0.0734	-0.0976	0.0947	-0.0151	0.00902	-0.0886
mcm-2	Q9XXI9	0.523733	0.989669	0.193298	0.969	0.976	0.893	0.0821	-0.00165	0.173	-0.0187	0.065	-0.11	0.0634
mcm-3	Q9XVR7	0.0525773	0.41757	0.00313239	0.79	0.958	0.109	0.32	0.123	0.561	-0.0691	0.128	-0.31	0.251
mcm-4	Q95XQ8	0.331251	0.688553	0.228633	0.955	0.969	0.906	0.174	0.0704	0.219	-0.0583	0.0454	-0.103	0.116
mcm-5	Q21902	0.740144	0.867015	0.109816	0.976	0.973	0.837	0.0451	-0.0227	0.232	0.0184	0.0863	-0.168	0.0636
mcm-6	P34647	0.784988	0.188163	0.699181	0.977	0.931	0.959	0.0382	0.193	0.0543	0.033	-0.121	0.017	0.0713
mcm-7	O16297	0.0287919	0.210184	0.0641347	0.658	0.936	0.756	0.286	0.151	0.234	-0.119	0.017	-0.066	0.168
mct-2	Q9UAT3	0.413839	0.243545	0.730151	0.962	0.941	0.96	-0.321	-0.466	-0.134	0.0907	0.236	-0.0966	-0.23
mct-3	Q93896	0.711127	0.450119	0.696341	0.975	0.96	0.959	0.101	0.209	-0.107	-0.0504	-0.158	0.158	0.0508
mct-4	H2L0E5	0.606091	0.104191	0.648518	0.972	0.901	0.957	-0.0877	-0.294	-0.0774	-0.027	0.179	-0.0373	-0.115
mct-6	O17328	0.663359	0.156936	0.576078	0.974	0.923	0.953	0.128	0.436	0.165	0.0542	-0.254	0.0173	0.182
mdf-2	Q9NGT3	0.726733	0.135686	0.299309	0.976	0.916	0.923	0.0686	0.309	0.209	0.078	-0.163	-0.0621	0.147
mdh-1	Q9UAV5	0.683617	0.265863	0.916813	0.975	0.945	0.967	0.0522	-0.146	0.0133	-0.0724	0.126	-0.0335	-0.0202
mdh-2	O02640	0.167411	0.859282	0.830099	0.921	0.973	0.964	0.23	-0.0282	-0.0341	-0.188	0.0702	0.0762	0.042
mdt-15	Q21955	0.282686	0.0758131	0.692244	0.949	0.878	0.959	0.744	1.3	-0.267	-0.301	-0.853	0.711	0.443
mdt-17	Q9NAL4	0.937982	0.00420892	0.0616848	0.98	0.387	0.749	0.0196	0.901	0.516	0.34	-0.542	-0.157	0.359
mdt-18	Q966M5	0.101807	0.467126	0.0118318	0.88	0.961	0.341	0.312	0.131	0.531	-0.0687	0.112	-0.287	0.244
mdt-28	Q65ZB1	0.815239	0.264274	0.345636	0.978	0.944	0.931	0.0317	0.156	0.131	0.0479	-0.0765	-0.051	0.0796
mdt-4	Q23523	0.29877	0.814667	0.878812	0.951	0.972	0.965	-0.513	-0.113	0.0733	0.375	-0.0254	-0.212	-0.138
mdt-9	D5SGZ9	0.9458	0.162514	0.286995	0.98	0.925	0.92	-0.0162	0.351	-0.262	0.0344	-0.333	0.28	0.0182
mdt-9.1	Q0KHC0	0.796526	0.652609	0.0477625	0.978	0.968	0.699	-0.13	0.228	1.11	0.431	0.0728	-0.804	0.301
mec-12	P91910	0.955252	0.877929	0.301147	0.981	0.973	0.923	0.0125	-0.0344	0.238	0.0414	0.0883	-0.184	0.0539
mec-17	O45100	0.677363	0.269801	0.25309	0.974	0.945	0.913	0.21	0.571	0.593	0.134	-0.228	-0.25	0.344
mec-7	P12456	0.522203	0.91311	0.89177	0.969	0.974	0.966	0.161	-0.0272	-0.0339	-0.136	0.0521	0.0588	0.025
meg-1	Q21126	0.849487	0.0509611	0.833754	0.979	0.843	0.964	-0.0631	0.717	-0.0699	0.209	-0.571	0.216	0.146
mei-1	P34808	0.0714384	0.00178826	0.00297658	0.838	0.221	0.104	0.509	1.06	0.979	0.128	-0.422	-0.343	0.637
mek-1	Q21307	0.771983	0.681453	0.586034	0.977	0.969	0.953	-0.0569	0.0808	0.107	0.0897	-0.0479	-0.0747	0.0328
mek-2	Q10664	0.76925	0.802654	0.955234	0.977	0.972	0.968	0.0989	0.0842	0.0189	-0.0484	-0.0337	0.0316	0.0505
mel-11	G5EG29	0.133396	0.152421	0.454754	0.904	0.922	0.943	-0.314	-0.298	-0.15	0.124	0.108	-0.0407	-0.191
mel-28	Q18508	0.718053	0.375706	0.616972	0.976	0.955	0.955	-0.0691	-0.172	-0.0961	-0.0153	0.0881	0.0116	-0.0844
mel-32	P50432	0.225995	0.633872	0.91556	0.938	0.967	0.967	0.232	-0.0884	0.0196	-0.191	0.129	0.0212	0.0408
mel-46	G5ED26	0.314145	0.993196	0.0936423	0.953	0.976	0.816	-0.209	0.00173	-0.366	0.0661	-0.145	0.222	-0.143
mel-47	Q09293	0.189817	0.897224	0.246008	0.929	0.974	0.911	0.208	-0.0196	0.182	-0.115	0.112	-0.0894	0.0925
men-1	Q9U296	0.388576	0.0916977	0.348625	0.96	0.892	0.931	0.114	0.236	0.125	0.00449	-0.117	-0.00589	0.119
mep-1	Q21502	0.368496	0.59051	0.20281	0.958	0.966	0.897	-0.168	-0.0991	0.243	0.162	0.0931	-0.249	-0.00605
metr-1	Q09582	0.0662431	0.791689	0.610445	0.827	0.972	0.955	0.321	0.0424	-0.0822	-0.251	0.028	0.153	0.0704
mev-1	P41956	0.989911	0.563315	0.405368	0.981	0.965	0.938	0.00431	0.198	-0.288	-0.0257	-0.22	0.267	-0.0214
mex-1	G5ECB9	0.27622	0.00763996	0.0436019	0.948	0.497	0.679	0.243	0.699	0.486	0.114	-0.342	-0.129	0.357
mex-3	Q95R07	0.842052	0.867021	0.0120855	0.979	0.973	0.345	-0.105	0.0881	1.56	0.491	0.298	-1.17	0.386
mex-5	Q9XUB2	0.477088	0.534664	0.659093	0.966	0.964	0.957	0.135	0.117	0.083	-0.051	-0.0336	0.000804	0.0838
mex-6	Q09436	0.272334	0.0669902	0.0313936	0.947	0.868	0.599	0.289	0.51	0.62	0.0659	-0.155	-0.265	0.355
mfap-1	Q93712	0.565309	0.699076	0.673906	0.97	0.969	0.958	0.194	-0.13	-0.142	-0.214	0.111	0.122	-0.0193
mif-1	Q9U228	0.580842	0.381476	0.0643248	0.971	0.955	0.757	0.124	0.198	-0.449	-0.156	-0.23	0.418	-0.0319
mif-2	G3MU38	0.347058	0.039409	0.593071	0.956	0.814	0.954	0.632	1.51	0.354	-0.00733	-0.888	0.271	0.625
mig-22	P45895	0.0527497	0.285874	0.777008	0.791	0.947	0.962	1.11	0.573	-0.148	-0.729	-0.188	0.532	0.385
mig-6	O76840	0.658277	0.8527	0.316681	0.974	0.973	0.926	0.116	0.0487	0.269	-0.00788	0.0599	-0.161	0.109
misc-1	P90992	0.339906	0.227303	0.581688	0.956	0.939	0.953	0.196	0.251	0.111	-0.0561	-0.111	0.0283	0.139
mix-1	Q09591	0.813435	0.167436	0.0579335	0.978	0.926	0.738	-0.0375	-0.23	0.331	0.0533	0.246	-0.315	0.0157
mlc-1	P19625	0.781874	0.388258	0.425012	0.977	0.956	0.941	-0.147	-0.466	-0.429	-0.114	0.205	0.169	-0.261
mlc-2	P19626	0.0276458	0.850895	0.232547	0.648	0.973	0.907	0.27	0.0203	0.134	-0.164	0.0857	-0.0276	0.106
mlc-3	P53014	0.375555	0.546093	0.139652	0.959	0.964	0.864	0.112	0.0757	0.194	-0.0168	0.0198	-0.0986	0.0955
mlc-4	Q09510	0.457055	0.217943	0.115372	0.965	0.937	0.843	-0.112	-0.191	0.25	0.0991	0.178	-0.263	-0.0133
mlc-5	Q9XVI9	0.277144	0.730514	0.0664877	0.948	0.97	0.763	0.232	0.0715	0.415	-0.0523	0.108	-0.235	0.179
mlc-7	Q69Z12	0.17779	0.176951	0.167197	0.925	0.929	0.881	0.352	0.353	0.362	-0.0855	-0.0862	-0.0951	0.267
mlp-1	H2KZV8	0.938744	0.561307	0.358733	0.98	0.965	0.933	-0.0104	0.079	-0.126	-0.00409	-0.0934	0.112	-0.0145
mmaa-1	Q22111	0.679589	0.362056	0.117495	0.975	0.954	0.845	-0.0915	-0.205	-0.368	-0.0747	0.0392	0.202	-0.166
mmab-1	Q18218	0.885679	0.432428	0.952854	0.979	0.959	0.968	0.0429	-0.238	-0.0176	-0.0961	0.185	-0.0355	-0.0532
mmcm-1	Q23381	0.923549	0.152899	0.208453	0.98	0.922	0.899	0.0101	-0.159	-0.138	-0.0821	0.0874	0.0666	-0.0719
mms-19	O76384	0.752998	0.771786	0.502725	0.977	0.971	0.948	-0.0551	-0.0508	0.118	0.0582	0.0539	-0.115	0.00313
mnp-1	P46557	0.985247	0.88454	0.500165	0.981	0.974	0.947	0.0112	-0.0877	0.412	0.0727	0.172	-0.328	0.0838
moag-4	Q9BKU8	0.21138	0.916739	0.519251	0.935	0.974	0.949	-0.582	-0.0468	-0.292	0.352	-0.183	0.0614	-0.23
mog-1	P34498	0.433267	0.437948	0.143414	0.964	0.959	0.866	0.368	0.365	0.716	-0.00625	-0.00239	-0.354	0.362
mog-2	Q9BLB6	0.350904	0.828835	0.59961	0.957	0.972	0.954	-0.186	-0.0423	0.103	0.155	0.011	-0.135	-0.0314
mog-4	O45244	0.827771	0.787348	0.866501	0.978	0.972	0.965	0.0864	0.107	0.0667	-0.0213	-0.0421	-0.00165	0.0651
mog-5	Q09530	0.788641	0.529794	0.746732	0.977	0.964	0.961	-0.102	-0.24	-0.123	-0.0145	0.124	0.00646	-0.116
mogs-1	A5JYS7	0.543363	0.704944	0.366618	0.97	0.969	0.934	-0.132	0.0818	-0.198	0.0699	-0.144	0.136	-0.0622
moma-1	Q21154	0.983343	0.0395035	0.542601	0.981	0.814	0.95	0.00321	-0.354	-0.0945	-0.114	0.242	-0.0168	-0.111
mon-2	Q19338	0.632441	0.0557991	0.761535	0.973	0.852	0.962	0.235	1.03	0.148	0.118	-0.674	0.204	0.353
mop-25.1	Q7Z2A5	0.940913	0.2374	0.634616	0.98	0.941	0.956	-0.037	0.612	0.239	0.24	-0.409	-0.0354	0.203
mop-25.2	O18211	0.810763	0.877322	0.690665	0.978	0.973	0.959	-0.0624	-0.0402	0.104	0.0628	0.0406	-0.104	0.000346
morc-1	Q23243	0.0628526	0.321279	0.0187989	0.819	0.951	0.457	0.403	0.201	0.539	-0.117	0.0844	-0.253	0.286
mos-2	Q21924	0.535215	0.727028	0.534176	0.969	0.97	0.95	-0.209	-0.117	-0.209	0.0751	-0.017	0.0756	-0.134
mpk-1	P39745	0.481747	0.920328	0.761709	0.966	0.974	0.962	0.112	-0.0157	0.0476	-0.0757	0.0516	-0.0117	0.0359
mppa-1	Q95XN2	0.167018	0.408516	0.0586922	0.921	0.957	0.74	-0.309	-0.179	-0.442	0.0766	-0.0534	0.209	-0.232
mppb-1	Q23295	0.782426	0.278212	0.129232	0.977	0.946	0.855	0.0544	0.22	-0.317	-0.065	-0.23	0.306	-0.0106
mpst-1	O17730	0.552973	0.248861	0.0403673	0.97	0.942	0.661	-0.0764	0.152	-0.292	0.0223	-0.206	0.238	-0.054
mpst-3	Q9XTW9	0.303195	0.147405	0.217578	0.951	0.92	0.902	-0.754	-1.09	-0.914	0.0646	0.401	0.224	-0.69
mpst-6	G5ECA0	0.380812	0.101414	0.0467197	0.96	0.899	0.694	-0.396	-0.779	0.978	0.347	0.73	-1.03	-0.0492
mre-11	Q23255	0.148208	0.428514	0.406727	0.913	0.959	0.939	1.49	0.785	0.824	-0.715	-0.0105	-0.0494	0.774
mrg-1	Q9XWW2	0.777326	0.813543	0.88733	0.977	0.972	0.966	0.058	0.0484	0.029	-0.0242	-0.0145	0.00483	0.0339
mrp-3	Q19048	0.12435	0.181303	0.889343	0.899	0.93	0.966	-0.991	-0.849	0.0844	0.552	0.41	-0.523	-0.439
mrp-4	G5EFP3	0.0217797	0.0621961	0.461887	0.58	0.862	0.944	0.499	0.387	0.141	-0.243	-0.13	0.116	0.257
mrp-5	G5EE72	0.521889	0.114872	0.0430636	0.969	0.907	0.676	-0.0852	-0.221	-0.297	-0.0656	0.0706	0.146	-0.151
mrpl-1	Q7KPW7	0.86326	0.2704	0.0408759	0.979	0.945	0.664	0.043	0.284	0.569	0.181	-0.0597	-0.345	0.224
mrpl-10	Q21083	0.36171	0.0577079	0.364684	0.958	0.855	0.933	0.324	0.725	0.322	0.0188	-0.383	0.0208	0.343
mrpl-11	P34264	0.993829	0.478615	0.421767	0.981	0.961	0.94	0.00229	0.213	0.242	0.112	-0.0985	-0.128	0.114
mrpl-12	O18180	0.491056	0.866377	0.770143	0.967	0.973	0.962	0.137	0.0332	0.0577	-0.0803	0.0239	-0.000645	0.0571
mrpl-13	Q95QL2	0.181975	0.194888	0.348029	0.926	0.933	0.931	-0.499	-0.483	-0.342	0.168	0.152	0.0115	-0.331
mrpl-14.1	Q20430	0.549833	0.888973	0.061391	0.97	0.974	0.748	0.42	0.0972	1.43	0.0659	0.389	-0.94	0.486
mrpl-15	Q9BPN6	0.310058	0.284173	0.183223	0.952	0.947	0.889	0.162	0.172	0.217	-0.0246	-0.034	-0.0793	0.138
mrpl-16	Q22140	0.0546965	0.00498151	0.0726396	0.797	0.419	0.778	0.469	-0.77	0.433	-0.436	0.803	-0.4	0.0329
mrpl-17	Q9N3F3	0.295258	0.0717506	0.628785	0.95	0.874	0.956	0.264	0.481	-0.119	-0.108	-0.325	0.276	0.156
mrpl-18	P34378	0.463668	0.0761443	0.698314	0.965	0.879	0.959	-0.197	-0.51	-0.103	-0.00564	0.308	-0.0994	-0.203
mrpl-19	Q95Y83	0.104972	0.524145	0.377656	0.883	0.963	0.935	0.442	-0.164	0.229	-0.315	0.291	-0.102	0.127
mrpl-2	O45110	0.271061	0.400273	0.635487	0.947	0.957	0.956	-0.27	0.203	0.113	0.281	-0.192	-0.101	0.0118
mrpl-20	Q9NAG2	0.354043	0.0579148	0.74072	0.957	0.855	0.961	0.149	0.327	-0.0522	-0.0429	-0.221	0.158	0.106
mrpl-22	Q9XX18	0.181417	0.867222	0.0175586	0.926	0.973	0.437	0.312	0.0373	0.615	-0.0709	0.204	-0.374	0.241
mrpl-23	Q9GYS9	0.862352	0.237944	0.215208	0.979	0.941	0.901	0.0493	-0.348	-0.366	-0.215	0.181	0.2	-0.166
mrpl-24	P91353	0.576933	0.990537	0.73517	0.971	0.976	0.96	-0.121	-0.00255	-0.0729	0.0718	-0.0465	0.0238	-0.0491
mrpl-28	O76606	0.916413	0.689219	0.509321	0.98	0.969	0.948	-0.0156	-0.0598	0.0994	0.0216	0.0658	-0.0934	0.00599
mrpl-30	Q9UA63	0.295426	0.472638	0.560745	0.95	0.961	0.952	0.411	0.278	0.224	-0.183	-0.0497	0.00415	0.228
mrpl-32	Q04907	0.0530696	0.201764	0.0495988	0.792	0.934	0.707	0.643	0.401	0.655	-0.218	0.0235	-0.23	0.425
mrpl-34	O02220	0.671183	0.775791	0.258863	0.974	0.971	0.914	0.0731	0.0489	-0.2	-0.0926	-0.0684	0.181	-0.0195
mrpl-37	O18199	0.947359	0.0377238	0.400837	0.98	0.809	0.938	-0.00903	0.318	-0.117	0.0571	-0.27	0.165	0.048
mrpl-38	Q9BL86	0.0925027	0.035789	0.178658	0.87	0.802	0.887	0.421	0.548	0.328	-0.0968	-0.224	-0.00346	0.324
mrpl-39	Q4W5T0	0.417373	0.514416	0.553995	0.962	0.963	0.951	-0.173	0.138	-0.125	0.133	-0.178	0.085	-0.0399
mrpl-4	O17005	0.604473	0.0907579	0.906686	0.972	0.892	0.966	0.143	0.5	0.0322	0.0257	-0.331	0.137	0.169
mrpl-40	Q9TZ90	0.983685	0.356235	0.716077	0.981	0.954	0.96	-0.006	0.276	0.107	0.1	-0.182	-0.0126	0.0944
mrpl-41	P90993	0.984872	0.0257336	0.0438069	0.981	0.755	0.68	0.003	-0.403	-0.355	-0.192	0.214	0.166	-0.189
mrpl-45	Q95Y71	0.685476	0.156925	0.159712	0.975	0.923	0.877	0.0715	-0.262	0.26	-0.0541	0.279	-0.243	0.0174
mrpl-46	C0VXV6	0.414666	0.782018	0.153291	0.962	0.971	0.873	0.36	0.12	-0.653	-0.403	-0.163	0.61	-0.0432
mrpl-47	Q2L6V1	0.772064	0.119746	0.36809	0.977	0.909	0.934	0.0662	0.378	-0.209	-0.0076	-0.319	0.268	0.0586
mrpl-49	Q21939	0.706853	0.654178	0.869287	0.975	0.968	0.965	-0.104	-0.124	0.0452	0.0581	0.0781	-0.0907	-0.0455
mrpl-50	Q22623	0.813703	0.603141	0.890802	0.978	0.966	0.966	-0.0545	0.121	-0.0317	0.0632	-0.112	0.0404	0.00867
mrpl-51	Q22438	0.788501	0.0372988	0.731879	0.977	0.807	0.96	0.131	1.14	0.168	0.228	-0.78	0.192	0.36
mrpl-53	Q7YX52	0.320604	0.497207	0.831637	0.954	0.962	0.964	0.268	0.18	0.0559	-0.142	-0.0545	0.0701	0.126
mrpl-54	O17839	0.126546	0.699859	0.109932	0.9	0.969	0.837	-0.33	0.0788	-0.348	0.181	-0.229	0.198	-0.15
mrpl-55	Q9TYJ8	0.114634	0.182433	0.00345048	0.891	0.93	0.118	0.361	0.299	0.79	0.00189	0.0634	-0.428	0.362
mrpl-9	Q95X39	0.757005	0.256291	0.495654	0.977	0.943	0.947	0.0743	-0.281	-0.165	-0.167	0.188	0.0722	-0.093
mrps-10	Q9XWV5	0.364969	0.453692	0.235261	0.958	0.96	0.908	-0.182	0.149	-0.242	0.113	-0.218	0.173	-0.0686
mrps-11	Q23155	0.744294	0.337348	0.340527	0.976	0.952	0.93	0.089	0.267	-0.266	-0.0663	-0.245	0.288	0.0227
mrps-14	P49391	0.828869	0.0380762	0.83127	0.978	0.81	0.964	0.144	1.54	-0.142	0.242	-1.15	0.527	0.386
mrps-15	Q9NAP9	0.322661	0.0318204	0.202206	0.954	0.786	0.897	-0.147	0.351	-0.193	0.15	-0.349	0.196	0.00289
mrps-16	Q10129	0.82125	0.714479	0.326945	0.978	0.97	0.928	-0.0835	0.135	-0.371	0.00379	-0.215	0.291	-0.0797
mrps-17	Q11189	0.522243	0.406112	0.805437	0.969	0.957	0.963	0.104	0.136	-0.0397	-0.0539	-0.0859	0.0897	0.0501
mrps-18a	Q95PY4	0.720006	0.986661	0.319566	0.976	0.975	0.927	-0.14	0.00651	0.397	0.206	0.0595	-0.331	0.066
mrps-18b	Q22470	0.572918	0.343639	0.439467	0.971	0.953	0.942	0.128	0.218	-0.177	-0.0856	-0.176	0.219	0.0423
mrps-18C	P49404	0.521338	0.537217	0.65964	0.969	0.964	0.957	-0.085	-0.0817	0.058	0.0578	0.0545	-0.0852	-0.0272
mrps-2	O17004	0.968362	0.179711	0.259077	0.981	0.929	0.914	0.00577	0.204	-0.17	0.00437	-0.194	0.18	0.0101
mrps-21	Q9GYI2	0.566173	0.522446	0.287892	0.971	0.963	0.921	0.212	0.237	0.402	0.000426	-0.0244	-0.189	0.213
mrps-22	Q9U3Q0	0.422068	0.815062	0.513736	0.963	0.972	0.948	-0.188	0.0541	-0.152	0.117	-0.126	0.0807	-0.0717
mrps-23	P34748	0.76888	0.2179	0.232626	0.977	0.937	0.907	0.0708	-0.308	-0.297	-0.204	0.174	0.164	-0.134
mrps-25	Q9N361	0.711184	0.352312	0.291027	0.975	0.953	0.921	0.0819	-0.21	-0.24	-0.174	0.118	0.148	-0.0918
mrps-26	Q95QS3	0.735157	0.0135432	0.852615	0.976	0.634	0.965	0.0872	0.747	0.0478	0.133	-0.526	0.173	0.22
mrps-28	Q9XWP0	0.502136	0.173454	0.444722	0.968	0.928	0.943	0.14	0.295	-0.16	-0.0715	-0.226	0.229	0.0687
mrps-30	O61818	0.490159	0.787817	0.961097	0.967	0.972	0.968	0.136	-0.0523	-0.00947	-0.117	0.0708	0.0279	0.0184
mrps-31	Q09261	0.710647	0.563557	0.0757696	0.975	0.965	0.784	-0.0551	0.0861	-0.285	-0.00844	-0.15	0.222	-0.0635
mrps-33	Q19685	0.19315	0.0693796	0.478177	0.93	0.871	0.946	-0.242	0.353	0.128	0.302	-0.293	-0.0685	0.0597
mrps-34	Q21601	0.389689	0.78845	0.327574	0.96	0.972	0.928	0.166	-0.051	-0.19	-0.185	0.0322	0.171	-0.0187
mrps-35	Q9NEI6	0.969436	0.0593983	0.0581637	0.981	0.858	0.738	-0.00458	0.247	-0.249	0.00307	-0.249	0.247	-0.00151
mrps-5	Q93425	0.663018	0.0256404	0.584385	0.974	0.754	0.953	-0.05	0.29	-0.0629	0.0944	-0.246	0.107	0.0444
mrps-6	O61791	0.225323	0.439887	0.79085	0.938	0.959	0.963	0.233	0.145	0.0491	-0.126	-0.0383	0.0576	0.107
mrps-7	Q95Q11	0.913469	0.219324	0.944866	0.98	0.938	0.967	-0.0247	0.29	-0.0157	0.0872	-0.228	0.0782	0.0625
mrps-9	P34388	0.626272	0.180098	0.740715	0.973	0.93	0.961	0.0959	0.275	0.065	0.013	-0.166	0.044	0.109
mrrf-1	P91478	0.176128	0.123765	0.884167	0.924	0.911	0.966	-0.252	0.29	0.0259	0.268	-0.274	-0.00971	0.0161
mrs-1	Q20970	0.968693	0.758152	0.46898	0.981	0.971	0.945	-0.00456	0.0358	-0.0852	-0.00892	-0.0493	0.0717	-0.0135
msd-2	G5EEJ7	0.194644	0.00607649	0.45663	0.93	0.454	0.944	-0.372	-0.924	-0.208	-0.00355	0.548	-0.168	-0.376
msh-2	Q9TXR4	0.501746	0.887615	0.525573	0.968	0.974	0.949	0.193	-0.0402	-0.182	-0.201	0.0329	0.175	-0.00734
msh-6	Q9N3T8	0.0800707	0.143099	0.261056	0.853	0.919	0.915	0.262	0.214	0.16	-0.103	-0.0548	-0.00137	0.159
msi-1	G5EFS2	0.826145	0.637702	0.189742	0.978	0.968	0.892	-0.0484	0.104	-0.302	-0.0131	-0.166	0.24	-0.0615
msp-49	Q18461	0.741105	0.312211	0.396598	0.976	0.95	0.937	-0.503	-1.58	1.31	0.311	1.38	-1.5	-0.192
mspn-1	P54815	0.923746	0.708749	0.993943	0.98	0.97	0.969	-0.0263	0.103	-0.00209	0.045	-0.0845	0.0208	0.0187
msra-1	O02089	0.593345	0.337838	0.490571	0.972	0.952	0.947	0.246	-0.448	-0.319	-0.376	0.318	0.188	-0.13
mtch-1	H2KYJ5	0.78153	0.150382	0.293097	0.977	0.921	0.922	0.0597	0.326	0.232	0.0948	-0.171	-0.0779	0.154
mthf-1.1	Q17693	0.627674	0.413789	0.743801	0.973	0.958	0.961	0.0864	-0.147	0.058	-0.0871	0.147	-0.0587	-0.000693
mtm-3	Q22712	0.0584132	0.0113633	0.10266	0.808	0.595	0.828	0.755	1.09	0.635	-0.135	-0.471	-0.015	0.62
mtr-4	Q23223	0.906166	0.270795	0.86794	0.98	0.945	0.965	-0.0147	-0.142	-0.0208	-0.0296	0.0974	-0.0235	-0.0443
mtss-1	P34496	0.886289	0.118279	0.145153	0.979	0.908	0.868	-0.0275	0.32	0.296	0.175	-0.173	-0.149	0.147
mtx-1	O45503	0.443362	0.538882	0.00531146	0.964	0.964	0.189	-0.139	-0.111	-0.614	-0.077	-0.105	0.398	-0.216
mtx-2	P34599	0.376588	0.765181	0.0422134	0.959	0.971	0.671	-0.109	0.0362	0.274	0.159	0.014	-0.223	0.0502
mua-3	P34576	0.72274	0.737181	0.0821379	0.976	0.97	0.797	-0.0845	0.0799	0.446	0.195	0.0306	-0.336	0.11
mup-2	Q27371	0.791109	0.631377	0.109702	0.977	0.967	0.837	-0.0359	-0.0653	0.231	0.0684	0.0978	-0.199	0.0325
mup-4	Q21281	0.296858	0.00184472	0.0893207	0.951	0.227	0.809	-0.154	-0.581	0.262	0.0354	0.463	-0.38	-0.118
mut-16	Q9U3S5	0.858623	0.0419737	0.59272	0.979	0.821	0.954	-0.0706	0.898	-0.213	0.224	-0.744	0.367	0.153
mut-7	P34607	0.499562	0.595523	0.767337	0.967	0.966	0.962	-0.326	-0.255	-0.141	0.145	0.0744	-0.0391	-0.181
mvb-12	Q17687	0.232683	0.857096	0.0431998	0.94	0.973	0.677	0.663	-0.0965	1.21	-0.22	0.539	-0.762	0.443
mvk-1	Q9N4Z7	0.996234	0.228514	0.854575	0.981	0.939	0.965	-0.0007	-0.185	-0.0272	-0.0526	0.132	-0.0261	-0.0533
myo-1	P02567	0.824184	0.482527	0.0424211	0.978	0.961	0.673	0.0271	-0.0867	0.276	0.0269	0.141	-0.222	0.054
myo-2	P12845	0.644089	0.224994	0.220871	0.973	0.939	0.903	-0.063	-0.171	0.172	0.0476	0.156	-0.188	-0.0153
myo-5	Q21000	0.426843	0.0171768	0.0191867	0.963	0.684	0.463	-0.11	-0.378	0.37	0.0806	0.349	-0.399	-0.0297
myo-6	O62244	0.149256	0.236348	0.284225	0.913	0.94	0.92	-0.65	-0.524	-0.471	0.239	0.113	0.0597	-0.411
N1NTN5	N1NTN5	0.274512	0.130045	0.730734	0.947	0.914	0.96	0.127	0.181	0.039	-0.0403	-0.0945	0.0479	0.0869
N1NVC2	N1NVC2	0.518455	0.00513537	0.0180989	0.968	0.425	0.446	-0.161	-0.85	-0.674	-0.261	0.429	0.253	-0.421
nap-1	Q19007	0.723227	0.841144	0.0183825	0.976	0.973	0.45	0.0386	-0.0218	-0.297	-0.109	-0.0482	0.227	-0.07
nape-2	Q965X9	0.166692	0.675595	0.350598	0.921	0.969	0.931	-0.709	-0.205	-0.466	0.364	-0.14	0.121	-0.345
nas-11	Q21432	0.0940801	0.418109	0.00930764	0.872	0.958	0.297	0.346	0.158	0.599	-0.0703	0.118	-0.323	0.276
nas-20	Q22396	0.0851086	0.00261723	0.698336	0.86	0.295	0.959	-0.668	-1.38	-0.14	0.12	0.835	-0.408	-0.547
nasp-1	Q17886	0.0144541	0.0449689	0.835203	0.452	0.829	0.964	-0.959	-0.745	-0.0697	0.516	0.302	-0.374	-0.444
nasp-2	O17687	0.964993	0.858545	0.942508	0.981	0.973	0.967	-0.0055	0.0223	0.00904	0.012	-0.0159	-0.00257	0.00647
natc-1	O17003	0.600812	0.370413	0.513725	0.972	0.955	0.948	0.192	0.334	0.241	-0.00057	-0.142	-0.0492	0.192
natc-2	O16486	0.397151	0.786433	0.615802	0.961	0.972	0.955	-0.118	-0.0373	-0.0693	0.0621	-0.019	0.0131	-0.0562
nbet-1	G5EEU1	0.378817	0.823388	0.222566	0.959	0.972	0.904	0.283	0.0705	0.4	-0.0948	0.118	-0.211	0.188
ncam-1	Q8T3E5	0.11583	0.00829118	0.428813	0.892	0.518	0.941	-0.593	-1.13	0.284	0.234	0.767	-0.643	-0.358
ncbp-1	O01763	0.417099	0.307978	0.192687	0.962	0.949	0.893	0.115	0.146	0.189	-0.00236	-0.0332	-0.0769	0.112
ncbp-2	Q93594	0.534686	0.059267	0.985668	0.969	0.857	0.968	0.163	0.537	-0.00466	0.0111	-0.363	0.179	0.174
nck-1	Q95PW9	0.398294	0.293803	0.850758	0.961	0.948	0.965	-0.176	-0.221	-0.0385	0.0671	0.112	-0.0704	-0.109
ncl-1	P34611	0.549063	0.849517	0.336407	0.97	0.973	0.929	-0.263	0.0826	-0.428	0.111	-0.235	0.276	-0.152
ncs-2	P36609	0.235539	0.499455	0.370909	0.94	0.962	0.934	-0.228	-0.127	-0.169	0.097	-0.00433	0.0383	-0.131
ncx-1	Q1RPT9	0.217833	0.465724	0.559941	0.936	0.961	0.952	0.198	0.114	-0.0908	-0.143	-0.0589	0.146	0.0553
ncx-2.1	H2KYP3	0.601073	0.847411	0.785534	0.972	0.973	0.962	-0.155	-0.0566	-0.0802	0.0819	-0.0163	0.00726	-0.0729
nd5	P24896	0.280931	0.820377	0.00666175	0.948	0.972	0.232	0.225	0.0461	0.671	0.0102	0.189	-0.435	0.236
ndc-80	Q17635	0.813662	0.802206	0.604431	0.978	0.972	0.954	-0.165	-0.175	0.365	0.171	0.181	-0.358	0.00605
ndk-1	Q93576	0.0463071	0.223566	0.809183	0.767	0.938	0.963	0.426	0.244	-0.0466	-0.271	-0.0879	0.203	0.156
nduf-2.2	Q22800	0.336233	0.437988	0.884465	0.955	0.959	0.966	0.182	0.146	-0.0269	-0.107	-0.0704	0.102	0.0752
nduf-5	Q9N3D9	0.0506291	0.86086	0.0143202	0.783	0.973	0.382	0.431	0.035	0.574	-0.171	0.225	-0.314	0.26
nduf-6	Q19724	0.0666416	0.0280297	0.426222	0.828	0.768	0.941	0.819	1.02	0.331	-0.276	-0.478	0.212	0.542
ndx-4	Q9U2M7	0.481914	0.161147	0.738202	0.966	0.924	0.961	0.172	-0.356	0.081	-0.198	0.33	-0.107	-0.0258
ndx-6	Q09297	0.84878	0.478791	0.719205	0.979	0.961	0.96	-0.0996	0.374	0.188	0.215	-0.259	-0.0725	0.116
ndx-9	B3GWC0	0.876001	0.527445	0.0533789	0.979	0.963	0.722	0.0342	-0.14	-0.467	-0.177	-0.00321	0.324	-0.143
ned-8	Q93725	0.277395	0.877682	0.219491	0.948	0.973	0.903	-0.282	-0.0388	0.321	0.282	0.0389	-0.321	0.000178
nep-1	Q18673	0.128835	0.295862	0.161258	0.902	0.948	0.878	-0.975	-0.65	0.891	0.791	0.467	-1.07	-0.183
nep-17	O45569	0.778168	0.922283	0.184568	0.977	0.974	0.889	-0.0442	0.0153	-0.217	-0.0174	-0.0769	0.156	-0.0616
nep-2	O44857	0.372287	0.173707	0.0952727	0.959	0.928	0.818	0.229	0.358	0.451	0.0307	-0.099	-0.191	0.259
nep-22	Q22763	0.797702	0.761909	0.117545	0.978	0.971	0.845	0.0627	0.0741	-0.407	-0.13	-0.142	0.339	-0.0675
nex-1	G5EEA8	0.296563	0.0266075	0.0446143	0.951	0.76	0.684	-0.132	-0.31	0.274	0.0899	0.268	-0.316	-0.0419
nex-2	Q27512	0.346623	0.0651343	0.0656453	0.956	0.866	0.76	-0.334	-0.699	0.697	0.25	0.615	-0.781	-0.0839
nex-3	Q27473	0.268916	0.106582	0.620811	0.947	0.902	0.955	-0.197	-0.298	-0.0858	0.0516	0.153	-0.0592	-0.145
nft-1	O76463	0.810447	0.257186	0.0507798	0.978	0.943	0.711	0.0444	0.216	-0.399	-0.0789	-0.251	0.364	-0.0345
ngp-1	Q9U365	0.943758	0.467985	0.651909	0.98	0.961	0.957	-0.0108	0.113	-0.0696	0.0189	-0.105	0.0777	0.00812
nhl-2	Q19818	0.57925	0.198605	0.347775	0.971	0.934	0.931	-0.11	0.263	0.188	0.195	-0.178	-0.103	0.0854
nhx-2	Q8T5S1	0.358819	0.870534	0.787136	0.958	0.973	0.962	-0.579	-0.101	-0.167	0.368	-0.111	-0.0447	-0.212
nid-1	C7FZU4	0.840874	0.157987	0.559415	0.979	0.924	0.952	-0.0376	-0.278	-0.11	-0.0688	0.171	0.00369	-0.106
nkat-3	Q5FC69	0.530574	0.055418	0.119348	0.969	0.851	0.847	-0.0906	0.302	-0.237	0.084	-0.308	0.231	-0.00656
nkb-1	Q93235	0.994901	0.769663	0.428854	0.981	0.971	0.941	0.00124	-0.057	0.156	0.0238	0.082	-0.131	0.0251
nkb-3	Q9XUY5	0.692318	0.619431	0.472904	0.975	0.967	0.945	-0.0681	-0.0856	0.125	0.0608	0.0784	-0.132	-0.00728
nlp-26	Q9XWN4	0.303631	0.27732	0.966897	0.952	0.946	0.968	0.994	1.05	0.0391	-0.473	-0.532	0.483	0.522
nlp-40	Q9N4D8	0.479335	0.298365	0.189181	0.966	0.948	0.891	-0.206	-0.308	-0.395	-0.021	0.0804	0.168	-0.227
nlt-1	Q23655	0.0454584	0.218893	0.252452	0.763	0.938	0.913	-0.371	-0.214	-0.198	0.176	0.0179	0.00213	-0.196
nmt-1	Q95ZN7	0.448565	0.962454	0.938038	0.965	0.975	0.967	0.106	-0.00651	0.0107	-0.0787	0.0341	0.0169	0.0276
nmy-1	Q20641	0.526707	0.156062	0.510306	0.969	0.923	0.948	-0.0795	-0.186	0.0828	0.0339	0.14	-0.128	-0.0456
nmy-2	G5EBY3	0.685021	0.408	0.180458	0.975	0.957	0.888	0.053	0.11	0.182	0.0333	-0.0233	-0.0962	0.0862
noah-2	Q9XUE5	0.0112989	0.00542991	0.59978	0.373	0.435	0.954	-0.976	-1.11	0.172	0.497	0.633	-0.651	-0.479
nol-1	Q9TYV5	0.150891	0.0686192	0.0620257	0.914	0.87	0.75	0.173	0.226	-0.233	-0.131	-0.185	0.275	0.0415
nol-10	Q19974	0.874397	0.116772	0.598328	0.979	0.908	0.954	0.0703	0.743	0.236	0.192	-0.481	0.0265	0.262
nol-5	O45012	0.0762919	0.0459251	0.139621	0.847	0.832	0.864	0.2	0.23	0.162	-0.0517	-0.0819	-0.0142	0.148
nol-6	Q95XY4	0.851898	0.549137	0.736881	0.979	0.964	0.961	-0.0337	0.109	-0.0608	0.0374	-0.105	0.0644	0.00364
nola-3	Q9XVR8	0.0276731	0.0271238	0.487832	0.648	0.763	0.946	0.5	0.503	-0.14	-0.285	-0.287	0.356	0.216
nono-1	Q8I7K5	0.258304	0.0695822	0.0720714	0.945	0.871	0.776	0.158	0.267	0.264	0.0145	-0.0947	-0.092	0.172
nos-3	O18218	0.866385	0.489457	0.496551	0.979	0.962	0.947	0.0689	0.286	0.282	0.0903	-0.127	-0.122	0.159
npa-1	G5EF32	0.0734853	0.400677	0.480211	0.842	0.957	0.946	-0.303	-0.133	0.111	0.222	0.052	-0.192	-0.0811
npl-4.1	Q95QZ7	0.65343	0.78899	0.884685	0.974	0.972	0.966	0.0991	0.0589	0.0319	-0.0517	-0.0114	0.0156	0.0475
npp-1	Q9U3C1	0.831897	0.913262	0.285221	0.978	0.974	0.92	0.0393	-0.0201	0.203	0.0163	0.0757	-0.148	0.0556
npp-10	G5EEH9	0.823882	0.0615383	0.798555	0.978	0.861	0.963	-0.0253	-0.232	-0.029	-0.0464	0.161	-0.0427	-0.0717
npp-11	O01576	0.289295	0.895287	0.882515	0.95	0.974	0.966	0.274	0.0331	0.0372	-0.188	0.053	0.049	0.0861
npp-12	P91495	0.835431	0.294005	0.238169	0.978	0.948	0.909	0.0214	-0.111	0.126	-0.0124	0.12	-0.117	0.00905
npp-13	Q9BKT9	0.705412	0.168552	0.954049	0.975	0.927	0.968	0.0541	0.206	-0.00822	0.00891	-0.143	0.0712	0.063
npp-14	Q17602	0.276978	0.264837	0.32849	0.948	0.944	0.928	0.143	0.147	0.128	-0.0387	-0.0426	-0.0234	0.105
npp-15	P34343	0.977166	0.303337	0.0404709	0.981	0.949	0.662	-0.00377	0.139	0.301	0.113	-0.0301	-0.192	0.109
npp-16	Q7K6X4	0.335271	0.115076	0.923541	0.955	0.907	0.967	-0.135	-0.23	0.0132	0.0472	0.142	-0.101	-0.0882
npp-17	Q93454	0.472947	0.481356	0.448837	0.966	0.961	0.943	-0.112	0.11	0.118	0.141	-0.0808	-0.0893	0.029
npp-18	O45933	0.921657	0.417488	0.161933	0.98	0.958	0.878	-0.0138	-0.116	0.207	0.0331	0.135	-0.188	0.0193
npp-19	Q09601	0.487976	0.924448	0.662343	0.967	0.974	0.957	-0.147	-0.0199	-0.0921	0.0826	-0.045	0.0273	-0.0649
npp-2	Q22078	0.966176	0.385624	0.547537	0.981	0.956	0.951	0.0141	0.294	0.202	0.113	-0.166	-0.0743	0.127
npp-20	Q9N4A7	0.893468	0.275377	0.667449	0.98	0.946	0.957	-0.0263	-0.221	0.0849	-0.0143	0.18	-0.126	-0.0406
npp-21	Q5WRT8	0.199407	0.281085	0.738338	0.932	0.946	0.961	-0.143	-0.118	0.0357	0.0864	0.062	-0.0921	-0.0563
npp-22	Q8I4N3	0.956231	0.48399	0.0208258	0.981	0.961	0.486	0.0144	0.185	0.697	0.21	0.0386	-0.472	0.224
npp-23	Q17872	0.640564	0.101918	0.0742318	0.973	0.899	0.781	0.0915	0.342	0.378	0.111	-0.139	-0.175	0.203
npp-3	Q21436	0.580693	0.5208	0.327777	0.971	0.963	0.928	0.115	-0.135	-0.208	-0.172	0.0778	0.151	-0.0568
npp-4	Q9XWK3	0.196337	0.145665	0.437641	0.931	0.92	0.942	0.253	0.288	0.148	-0.0807	-0.116	0.0244	0.172
npp-5	Q19131	0.786959	0.266531	0.0559337	0.977	0.945	0.731	0.0446	-0.189	0.347	0.00593	0.24	-0.296	0.0506
npp-6	P91350	0.679872	0.229739	0.940022	0.975	0.939	0.967	0.0483	-0.145	0.00877	-0.0703	0.123	-0.0308	-0.022
npp-7	P91457	0.141328	0.4783	0.0710711	0.909	0.961	0.774	0.199	-0.0919	0.251	-0.109	0.181	-0.162	0.0896
npp-8	M1Z882	0.612527	0.996127	0.531154	0.972	0.976	0.95	-0.3	0.00286	-0.372	0.133	-0.17	0.205	-0.167
npp-8.2	Q95Y15	0.219034	0.855668	0.949691	0.937	0.973	0.967	0.182	-0.0259	0.00897	-0.14	0.0671	0.0322	0.0412
npp-9	Q21021	0.486009	0.929547	0.673757	0.967	0.974	0.958	0.0902	-0.0113	0.0541	-0.057	0.0446	-0.0208	0.0333
nra-1	Q9XUB9	0.758964	0.0919284	0.0770904	0.977	0.892	0.787	0.121	0.712	0.753	0.276	-0.316	-0.356	0.396
nra-2	A5JYX8	0.359372	0.68296	0.133451	0.958	0.969	0.859	-0.158	0.0694	-0.269	0.0689	-0.159	0.18	-0.0895
nra-4	Q9UAN9	0.324905	0.771233	0.987471	0.954	0.971	0.968	0.116	-0.0335	-0.00181	-0.0958	0.0537	0.022	0.0202
nrd-1	O01864	0.458261	0.047356	0.143391	0.965	0.835	0.866	-0.191	-0.558	-0.393	-0.0945	0.273	0.107	-0.286
nrde-2	G5EG51	0.663188	0.892389	0.911463	0.974	0.974	0.966	-0.1	-0.031	-0.0254	0.061	-0.00816	-0.0137	-0.0391
nrde-3	Q21691	0.957392	0.87899	0.405553	0.981	0.974	0.938	-0.0317	-0.0903	0.502	0.127	0.185	-0.407	0.0949
nrf-5	Q93796	0.592931	0.163744	0.0169851	0.972	0.925	0.428	-0.134	-0.363	-0.688	-0.163	0.0667	0.392	-0.296
nrfl-1	X5LQ26	0.386935	0.866548	0.491446	0.96	0.973	0.947	0.126	0.024	0.0995	-0.0636	0.0384	-0.0371	0.0624
nrs-1	Q19722	0.771247	0.240429	0.866878	0.977	0.941	0.965	-0.0329	0.137	-0.0189	0.0543	-0.116	0.0403	0.0214
nsf-1	Q94392	0.368831	0.0865142	0.121144	0.959	0.888	0.848	-0.108	-0.218	0.195	0.0753	0.185	-0.228	-0.033
nspd-7	Q9XXF2	0.770466	0.695029	0.0287941	0.977	0.969	0.577	0.202	-0.272	1.72	0.209	0.684	-1.3	0.411
nst-1	Q21086	0.767029	0.233984	0.782451	0.977	0.94	0.962	0.0453	0.188	-0.0422	0.00255	-0.14	0.0901	0.0479
ntl-11	A0A078BTL9	0.986159	0.676329	0.805224	0.981	0.969	0.963	-0.00561	-0.135	0.0798	-0.00972	0.12	-0.0951	-0.0153
ntl-2	B2MZA9	0.970377	0.145377	0.665413	0.981	0.919	0.957	0.0065	0.269	0.0761	0.0814	-0.181	0.0119	0.0879
ntl-3	G5EFX8	0.952147	0.352172	0.730753	0.981	0.953	0.96	0.0139	0.221	0.0802	0.0648	-0.142	-0.00141	0.0787
ntl-4	W6SBC7	0.131156	0.234387	0.0342799	0.903	0.94	0.622	-0.281	-0.216	0.418	0.261	0.196	-0.438	-0.0199
ntl-9	Q18224	0.621343	0.507004	0.447791	0.973	0.963	0.943	0.112	0.151	0.174	-0.0028	-0.042	-0.0644	0.109
nuaf-3	B2MZC3	0.676273	0.0560951	0.0588635	0.974	0.852	0.741	-0.136	0.682	-0.673	0.104	-0.714	0.641	-0.0318
nuc-1	Q17778	0.0927971	0.131719	0.0468272	0.87	0.914	0.694	-0.53	0.468	-0.646	0.353	-0.645	0.469	-0.177
nucb-1	Q20384	0.230716	0.746227	0.852326	0.939	0.971	0.965	-0.301	-0.0784	-0.045	0.195	-0.0276	-0.061	-0.106
nud-1	G5EE74	0.736488	0.0640844	0.748012	0.976	0.864	0.961	0.036	0.216	-0.0344	0.0184	-0.162	0.0889	0.0545
nud-2	O45717	0.641863	0.0409729	0.154523	0.973	0.819	0.874	-0.187	-0.913	-0.601	-0.238	0.488	0.175	-0.425
nuo-1	Q17880	0.21524	0.35671	0.0408339	0.936	0.954	0.664	0.221	0.162	0.392	-0.0276	0.032	-0.198	0.194
nuo-2	O01602	0.126833	0.531855	0.199332	0.9	0.964	0.896	0.313	0.122	0.258	-0.14	0.0514	-0.085	0.173
nuo-3.1	O18236	0.854761	0.638905	0.923286	0.979	0.968	0.967	-0.0459	-0.118	0.0242	0.0109	0.0833	-0.0592	-0.035
nuo-4	Q21233	0.0556541	0.068102	0.349629	0.8	0.87	0.931	0.276	0.26	0.125	-0.11	-0.0951	0.0401	0.165
nuo-5	Q9N4Y8	0.20808	0.862025	0.026538	0.934	0.973	0.555	0.166	-0.0221	0.321	-0.0502	0.138	-0.204	0.116
nuo-6	Q23098	0.340595	0.957188	0.0321469	0.956	0.975	0.606	0.177	-0.00972	0.438	-0.0255	0.161	-0.287	0.151
nxf-1	B5BM32	0.995036	0.483256	0.111057	0.981	0.961	0.838	0.00122	-0.139	-0.333	-0.119	0.0212	0.215	-0.118
nxt-1	G8JYG1	0.42139	0.143322	0.648814	0.963	0.919	0.957	-0.341	-0.646	0.191	0.142	0.447	-0.39	-0.199
O01257	O01257	0.307469	0.231585	0.685731	0.952	0.94	0.958	-0.278	0.329	0.108	0.318	-0.29	-0.0681	0.0398
O01314	O01314	0.622712	0.0520752	0.840644	0.973	0.845	0.964	0.18	0.781	0.0734	0.0784	-0.523	0.185	0.259
O01477	O01477	0.511471	0.0971593	0.775475	0.968	0.896	0.962	0.198	0.53	0.0851	0.00565	-0.327	0.118	0.203
O01524	O01524	0.885178	0.0470508	0.221308	0.979	0.834	0.904	-0.0361	0.55	0.317	0.244	-0.342	-0.11	0.208
O01572	O01572	0.82251	0.908656	0.551091	0.978	0.974	0.951	-0.0594	-0.0303	-0.159	-0.00281	-0.0319	0.0969	-0.0622
O01590	O01590	0.656693	0.609283	0.423263	0.974	0.967	0.94	0.101	-0.116	-0.184	-0.151	0.0664	0.134	-0.0498
O01593	O01593	0.173402	0.00718272	0.00363391	0.923	0.482	0.125	0.698	1.59	-1.79	-0.571	-1.47	1.91	0.126
O01598	O01598	0.91997	0.171166	0.077926	0.98	0.927	0.789	-0.0327	0.467	0.622	0.297	-0.203	-0.358	0.264
O01600	O01600	0.89052	0.759694	0.881303	0.979	0.971	0.966	-0.0443	0.0987	-0.0481	0.0459	-0.0971	0.0497	0.00157
O01685	O01685	0.127863	0.0776966	0.676433	0.901	0.88	0.958	0.19	0.225	0.0493	-0.074	-0.109	0.0668	0.116
O01756	O01756	0.377194	0.0125989	0.562189	0.959	0.618	0.952	-0.173	-0.564	-0.112	-0.0396	0.352	-0.1	-0.212
O01806	O01806	0.682531	0.114714	0.200397	0.975	0.907	0.896	0.0498	0.204	-0.162	-0.0268	-0.181	0.185	0.023
O01826	O01826	0.0655534	0.000846342	0.893718	0.826	0.105	0.966	0.227	0.513	-0.0151	-0.046	-0.331	0.196	0.181
O01917	O01917	0.875291	0.394328	0.307145	0.979	0.956	0.924	-0.147	0.81	0.979	0.557	-0.399	-0.569	0.411
O02082	O02082	0.413471	0.258897	0.0293623	0.962	0.944	0.582	-0.168	-0.236	-0.499	-0.0576	0.0101	0.273	-0.226
O02109	O02109	0.126821	0.0795178	0.0401456	0.9	0.882	0.66	0.254	0.298	0.359	-0.0264	-0.0699	-0.131	0.228
O02141	O02141	0.650105	0.195127	0.608649	0.974	0.933	0.954	0.0677	0.201	0.0765	0.0186	-0.115	0.00974	0.0862
O02142	O02142	0.686756	0.10505	0.0799959	0.975	0.901	0.793	0.196	0.84	-0.918	-0.167	-0.811	0.948	0.0295
O02155	O02155	0.00939525	0.00899623	0.333767	0.315	0.538	0.929	-1.07	-1.08	0.34	0.617	0.625	-0.791	-0.451
O02158	O02158	0.42972	0.0722368	0.0524161	0.963	0.874	0.718	-0.128	-0.312	-0.341	-0.0673	0.117	0.146	-0.195
O02163	O02163	0.441457	0.407078	0.484789	0.964	0.957	0.946	-0.485	-0.523	-0.439	0.123	0.162	0.077	-0.362
O02208	O02208	0.571373	0.179329	0.254849	0.971	0.929	0.913	-0.123	-0.302	0.253	0.0797	0.259	-0.296	-0.043
O02267	O02267	0.0473137	0.407842	0.0154469	0.771	0.957	0.402	0.417	0.16	0.537	-0.139	0.119	-0.258	0.278
O02362	O02362	0.00532913	0.00477699	0.0765671	0.192	0.411	0.786	1.02	1.03	0.568	-0.361	-0.38	0.0864	0.655
O16214	O16214	0.919751	0.91636	0.235284	0.98	0.974	0.908	0.014	-0.0146	0.171	0.0285	0.0571	-0.128	0.0425
O16215	O16215	0.0470023	0.0593929	0.309278	0.769	0.858	0.925	0.6	0.564	0.284	-0.238	-0.202	0.0776	0.362
O16266	O16266	0.420699	0.0522615	0.495706	0.963	0.845	0.947	0.103	0.268	0.0863	0.0117	-0.154	0.0279	0.114
O16291	O16291	0.914835	0.667968	0.0375011	0.98	0.968	0.644	0.0464	0.187	1.01	0.265	0.124	-0.7	0.311
[truncated: 1,925 more rows]

## Sheet: 2 WT vs dyf-1(mn335)q0.1
Significantly affected proteins in dyf-1(mn335) compared with wild-type (q-value cut off 0.1)
moderated t-test, unpaired two-sided calculated with limma packag where standard error is calculated using a linear method based on a Bayesian model, p- val.: p-value, p-adj.: p-values were corrected by false discovery rate (FDR) adjustment. N=4
name	ID	PP563_ctrl_0_vs_PP915_0_p.val	PP563_ctrl_0_vs_PP915_0_p.adj	PP563_ctrl_0_vs_PP915_0_ratio
nduo-1	P24887	0.00106369	0.0278	3.21
anmt-2	Q20308	3.8878e-06	7.8e-10	3.1
F14D7.10	Q7YX37,Q19451;A7LPH9	8.01519e-08	2.11e-13	2.88
Y50D4B.4	Q966B1	1.23161e-06	1.03e-12	2.82
F59A7.2	O16281	1.47247e-05	3.07e-07	2.22
clec-190	Q9NAP0	9.87811e-08	2.11e-13	2.16
col-95	Q86MP1	0.00053463	0.00884	1.97
C05D11.5	Q11185	1.3666e-06	1.69e-12	1.83
cex-1	Q10131	0.000826762	0.0189	1.83
F35E12.6	O02358	0.00171342	0.0569	1.8
F53F4.13	Q20724	0.000837413	0.0193	1.76
mboa-3	G5EC53	0.000571853	0.00996	1.72
F20G2.1	Q93544	2.82872e-05	3.81e-06	1.65
tni-1	Q20334	0.00184637	0.0626	1.56
sodh-1	Q17334	0.00029878	0.00285	1.55
F36G3.1	Q09560	0.000335711	0.00365	1.53
Y66D12A.19	Q95PZ6	0.00250497	0.0887	1.46
grsp-1	Q7YWQ8	0.00260056	0.0921	1.39
F09G8.7	P34392	0.000943736	0.0231	1.18
lea-1.1	H2FLK8	4.46054e-05	1.84e-05	1.09
F36A2.7	P90860	0.0016763	0.0552	0.976
F20G2.2	Q93545	0.000618452	0.0115	0.814
F33A8.4	O62214	0.000909049	0.0219	0.774
nath-10	O01757	0.00021851	0.00151	0.756
T20H4.5	Q22619	0.00281085	0.0992	0.719
nduf-7	Q94360	0.00182036	0.0615	0.674
cox-2	P24894	9.60664e-05	0.000198	0.667
F35G12.12	Q20058	0.000162222	0.000738	0.666
maph-1.3	Q18494	0.00266932	0.0945	0.649
Y94H6A.8	Q9N2W7	0.00155772	0.0499	0.626
C18E9.4	Q18095	0.00241414	0.0854	0.612
nhr-49	E5QCI8	0.0021506	0.0753	0.587
lev-11.2	Q22866	0.000477975	0.0073	0.565
vit-2	P05690	0.000424617	0.00587	-0.494
vit-5	P06125	0.00137081	0.0415	-0.502
txl-1	G5EES9	0.00266318	0.0943	-0.524
dap-3	G5EFC8	0.00248744	0.0881	-0.566
ola-1	P91917	0.000261577	0.00221	-0.693
pgp-6	Q1ZXU6	0.00130694	0.0386	-0.736
C49C3.4	Q9XUF9	0.000287609	0.00265	-0.768
pcp-3	O02252	0.000227005	0.00164	-0.773
spds-1	G5EFG3	0.000850587	0.0198	-0.791
cpr-6	G8JY40	0.000987714	0.0247	-0.801
vit-4	P18947	1.35572e-05	2.3e-07	-0.818
M02H5.8	Q966I2	0.000935844	0.0228	-0.82
ZK1307.1	Q09359	2.94355e-05	4.35e-06	-0.824
ugt-62	Q21603	0.000290769	0.00271	-0.847
clec-209	G5EBG4	0.000517943	0.00838	-0.934
vit-3	Q9N4J2	0.000151745	0.000638	-0.947
F58B4.5	Q20974	0.000129076	0.000435	-0.975
sfxn-2	Q09972	8.44278e-06	3.4e-08	-1.04
noah-1	H2KZ73	0.00184914	0.0628	-1.04
casc-3	G5EDE4	0.000448952	0.00651	-1.09
T19D12.4	O76836	1.19789e-05	1.47e-07	-1.12
C05D12.3	Q2PJ78	0.0014207	0.0437	-1.13
ubr-4	O01808	0.000699892	0.0143	-1.16
lec-8	Q09610	0.00110368	0.0294	-1.2
T25G3.1	Q22790	6.09274e-05	4.99e-05	-1.27
vit-1	P55155	1.26888e-06	1.12e-12	-1.4
jmjc-1	O01658	0.00229729	0.081	-1.42
C05C10.2	Q95ZZ3	6.15608e-06	7.94e-09	-1.55
F21D5.3	Q19687	0.00014612	0.000585	-1.66
trpp-1	B1GRL5	2.05094e-06	2.06e-11	-1.68
acl-7	G5EFP8	0.00142934	0.0441	-1.68
K11H12.4	P91369	0.00048113	0.00738	-1.9
Y54E10A.11	Q65XX2	1.96166e-07	2.11e-13	-2.99
Y47G6A.21	Q9BL81	1.23583e-05	1.65e-07	-4.11
glh-4	O76743	7.57239e-07	2.11e-13	-8.22

## Sheet: 3 GSEA
Gene set enrichment analysis of proteins from Figure 3b using GO and REACTOME databases
p-adj= p-value was corrected by Benjamini-Hochberg (BH) false discovery rate (FDR) adjustment), q-value: p-value FDR corrected
ID	Description	GeneRatio	BgRatio	pvalue	p.adjust	qvalue	geneID	Count	gNames
BP_GO:0010257	NADH dehydrogenase complex assembly	2022-03-08	2791-08-01	8.60579e-07	2.969e-05	2.03821e-05	172734/174428/176023	3	nduf-7/C18E9.4/T20H4.5
BP_GO:0032981	mitochondrial respiratory chain complex I assembly	2022-03-08	2791-08-01	8.60579e-07	2.969e-05	2.03821e-05	172734/174428/176023	3	nduf-7/C18E9.4/T20H4.5
BP_GO:0033108	mitochondrial respiratory chain complex assembly	2022-03-08	19/2791	1.46718e-05	0.000337452	0.00023166	172734/174428/176023	3	nduf-7/C18E9.4/T20H4.5
BP_GO:0022900	electron transport chain	2022-03-08	58/2791	0.000443144	0.00764424	0.00524776	172734/174428/176023	3	nduf-7/C18E9.4/T20H4.5
BP_GO:0007005	mitochondrion organization	2022-03-08	78/2791	0.0010632	0.0146721	0.0100724	172734/174428/176023	3	nduf-7/C18E9.4/T20H4.5
BP_GO:0006120	mitochondrial electron transport, NADH to ubiquinone	2022-02-08	22/2791	0.00161421	0.0185634	0.0127437	172734/176023	2	nduf-7/T20H4.5
BP_GO:0009060	aerobic respiration	2022-02-08	30/2791	0.00300497	0.0296204	0.0203344	172734/176023	2	nduf-7/T20H4.5
BP_GO:0006091	generation of precursor metabolites and energy	2022-03-08	121/2791	0.00379416	0.0314267	0.0215744	172734/174428/176023	3	nduf-7/C18E9.4/T20H4.5
BP_GO:0042773	ATP synthesis coupled electron transport	2022-02-08	37/2791	0.00455459	0.0314267	0.0215744	172734/176023	2	nduf-7/T20H4.5
BP_GO:0042775	mitochondrial ATP synthesis coupled electron transport	2022-02-08	37/2791	0.00455459	0.0314267	0.0215744	172734/176023	2	nduf-7/T20H4.5
BP_GO:0022904	respiratory electron transport chain	2022-02-08	41/2791	0.00557555	0.0349739	0.0240096	172734/176023	2	nduf-7/T20H4.5
BP_GO:0006119	oxidative phosphorylation	2022-02-08	44/2791	0.00640455	0.0368262	0.0252811	172734/176023	2	nduf-7/T20H4.5
CC_GO:0005747	mitochondrial respiratory chain complex I	2022-03-07	35/2879	5.57578e-05	0.000464648	0.000156513	172734/174428/176023	3	nduf-7/C18E9.4/T20H4.5
CC_GO:0030964	NADH dehydrogenase complex	2022-03-07	35/2879	5.57578e-05	0.000464648	0.000156513	172734/174428/176023	3	nduf-7/C18E9.4/T20H4.5
CC_GO:0045271	respiratory chain complex I	2022-03-07	35/2879	5.57578e-05	0.000464648	0.000156513	172734/174428/176023	3	nduf-7/C18E9.4/T20H4.5
CC_GO:0098803	respiratory chain complex	2022-03-07	48/2879	0.000145346	0.000770561	0.000259557	172734/174428/176023	3	nduf-7/C18E9.4/T20H4.5
CC_GO:0005746	mitochondrial respirasome	2022-03-07	49/2879	0.000154662	0.000770561	0.000259557	172734/174428/176023	3	nduf-7/C18E9.4/T20H4.5
CC_GO:0070469	respirasome	2022-03-07	52/2879	0.000184935	0.000770561	0.000259557	172734/174428/176023	3	nduf-7/C18E9.4/T20H4.5
CC_GO:1990204	oxidoreductase complex	2022-03-07	62/2879	0.000313158	0.00111842	0.000376732	172734/174428/176023	3	nduf-7/C18E9.4/T20H4.5
CC_GO:0098800	inner mitochondrial membrane protein complex	2022-03-07	76/2879	0.000573541	0.00179232	0.000603728	172734/174428/176023	3	nduf-7/C18E9.4/T20H4.5
CC_GO:0005743	mitochondrial inner membrane	2022-03-07	123/2879	0.00234841	0.00652336	0.00219734	172734/174428/176023	3	nduf-7/C18E9.4/T20H4.5
CC_GO:0019866	organelle inner membrane	2022-03-07	132/2879	0.00287956	0.0071989	0.00242489	172734/174428/176023	3	nduf-7/C18E9.4/T20H4.5
CC_GO:0031966	mitochondrial membrane	2022-03-07	146/2879	0.00384674	0.0083007	0.00279603	172734/174428/176023	3	nduf-7/C18E9.4/T20H4.5
CC_GO:0098798	mitochondrial protein complex	2022-03-07	148/2879	0.00399952	0.0083007	0.00279603	172734/174428/176023	3	nduf-7/C18E9.4/T20H4.5
CC_GO:0005740	mitochondrial envelope	2022-03-07	152/2879	0.00431636	0.0083007	0.00279603	172734/174428/176023	3	nduf-7/C18E9.4/T20H4.5
CC_GO:0098796	membrane protein complex	2022-03-07	210/2879	0.0107486	0.019194	0.00646535	172734/174428/176023	3	nduf-7/C18E9.4/T20H4.5
CC_GO:0031967	organelle envelope	2022-03-07	225/2879	0.0130182	0.0203409	0.00685168	172734/174428/176023	3	nduf-7/C18E9.4/T20H4.5
CC_GO:0031975	envelope	2022-03-07	225/2879	0.0130182	0.0203409	0.00685168	172734/174428/176023	3	nduf-7/C18E9.4/T20H4.5
MF_GO:0008137	NADH dehydrogenase (ubiquinone) activity	2022-02-08	17/2755	0.000982117	0.00689515	0.0031106	172734/176023	2	nduf-7/T20H4.5
MF_GO:0050136	NADH dehydrogenase (quinone) activity	2022-02-08	17/2755	0.000982117	0.00689515	0.0031106	172734/176023	2	nduf-7/T20H4.5
MF_GO:0003954	NADH dehydrogenase activity	2022-02-08	18/2755	0.00110327	0.00689515	0.0031106	172734/176023	2	nduf-7/T20H4.5
MF_GO:0016655	oxidoreductase activity, acting on NAD(P)H, quinone or similar compound as acceptor	2022-02-08	18/2755	0.00110327	0.00689515	0.0031106	172734/176023	2	nduf-7/T20H4.5
MF_GO:0051539	4 iron, 4 sulfur cluster binding	2022-02-08	19/2755	0.00123128	0.00689515	0.0031106	172734/176023	2	nduf-7/T20H4.5
MF_GO:0008170	N-methyltransferase activity	2022-02-08	22/2755	0.00165605	0.00772825	0.00348643	175868/174691	2	anmt-2/F33A8.4
MF_GO:0051536	iron-sulfur cluster binding	2022-02-08	32/2755	0.00350441	0.0115891	0.00522817	172734/176023	2	nduf-7/T20H4.5
MF_GO:0051540	metal cluster binding	2022-02-08	32/2755	0.00350441	0.0115891	0.00522817	172734/176023	2	nduf-7/T20H4.5
MF_GO:0016651	oxidoreductase activity, acting on NAD(P)H	2022-02-08	33/2755	0.00372507	0.0115891	0.00522817	172734/176023	2	nduf-7/T20H4.5
MF_GO:0008168	methyltransferase activity	2022-02-08	52/2755	0.00909922	0.0254778	0.0114937	175868/174691	2	anmt-2/F33A8.4
MF_GO:0016741	transferase activity, transferring one-carbon groups	2022-02-08	57/2755	0.0108723	0.027675	0.0124849	175868/174691	2	anmt-2/F33A8.4
MF_GO:0048038	quinone binding	2022-01-08	2755-06-01	0.0173125	0.0403958	0.0182237	172734	1	nduf-7
MF_GO:0016861	intramolecular oxidoreductase activity, interconverting aldoses and ketoses	2022-01-08	2755-07-01	0.0201722	0.0429795	0.0193892	182258	1	C05D11.5
MF_GO:0008649	rRNA methyltransferase activity	2022-01-08	2755-08-01	0.0230247	0.0429795	0.0193892	174691	1	F33A8.4
MF_GO:0140102	catalytic activity, acting on a rRNA	2022-01-08	2755-08-01	0.0230247	0.0429795	0.0193892	174691	1	F33A8.4
R-CEL-6799198	Complex I biogenesis	2022-03-05	24/1619	2.81138e-05	0.000425406	0.000170589	172734/174428/176023	3	nduf-7/C18E9.4/T20H4.5
R-CEL-611105	Respiratory electron transport	2022-03-05	27/1619	4.05148e-05	0.000425406	0.000170589	172734/174428/176023	3	nduf-7/C18E9.4/T20H4.5
R-CEL-163200	Respiratory electron transport, ATP synthesis by chemiosmotic coupling, and heat production by uncoupling proteins.	2022-03-05	37/1619	0.000106617	0.000746317	0.000299275	172734/174428/176023	3	nduf-7/C18E9.4/T20H4.5
R-CEL-1428517	The citric acid (TCA) cycle and respiratory electron transport	2022-03-05	64/1619	0.00055725	0.00292556	0.00117316	172734/174428/176023	3	nduf-7/C18E9.4/T20H4.5
R-CEL-1430728	Metabolism	2022-05-05	473/1619	0.00209674	0.00880633	0.00353136	175868/180824/172734/174428/176023	5	anmt-2/mboa-3/nduf-7/C18E9.4/T20H4.5
R-CEL-1482788	Acyl chain remodelling of PC	2022-01-05	3/1619	0.00924209	0.0234962	0.00942205	180824	1	mboa-3
R-CEL-1482839	Acyl chain remodelling of PE	2022-01-05	3/1619	0.00924209	0.0234962	0.00942205	180824	1	mboa-3
R-CEL-209905	Catecholamine biosynthesis	2022-01-05	3/1619	0.00924209	0.0234962	0.00942205	175868	1	anmt-2
R-CEL-1482801	Acyl chain remodelling of PS	2022-01-05	4/1619	0.0123076	0.0234962	0.00942205	180824	1	mboa-3
R-CEL-197264	Nicotinamide salvaging	2022-01-05	4/1619	0.0123076	0.0234962	0.00942205	175868	1	anmt-2
R-CEL-209776	Metabolism of amine-derived hormones	2022-01-05	4/1619	0.0123076	0.0234962	0.00942205	175868	1	anmt-2
R-CEL-196807	Nicotinate metabolism	2022-01-05	5/1619	0.0153654	0.0268895	0.0107828	175868	1	anmt-2
R-CEL-156581	Methylation	2022-01-05	6/1619	0.0184157	0.0297485	0.0119292	175868	1	anmt-2

## Sheet: 4 GSEA WT vs dyf-1
Gene set enrichment analysis of proteins significantly (q-value < 0.01) affected in dyf-1(mn335) compared with wild-type using Gene Ontology (GO) and REACTOME databases REACTOME databases, p-adj= p-value was corrected by Benjamini-Hochberg (BH) false discovery rate (FDR) adjustment), q-value: p-value FDR corrected.
ID	Description	GeneRatio	BgRatio	pvalue	p.adjust	qvalue	geneID	Count	gNames
CC_GO:0005747	mitochondrial respiratory chain complex I	16/485	35/2879	5.82821e-05	0.00831491	0.00793454	172734/174428/176023/177056/172513/181646/266824/174696/178735/172438/174993/172969/172933/175397/180372/175038	16	nduf-7/C18E9.4/T20H4.5/Y94H6A.8/D2030.4/gas-1/nduf-5/nuo-1/nuo-5/nuo-6/F45H10.3/C34B2.8/F59C6.5/Y71H2AM.4/F31D4.9/Y51H1A.3
CC_GO:0030964	NADH dehydrogenase complex	16/485	35/2879	5.82821e-05	0.00831491	0.00793454	172734/174428/176023/177056/172513/181646/266824/174696/178735/172438/174993/172969/172933/175397/180372/175038	16	nduf-7/C18E9.4/T20H4.5/Y94H6A.8/D2030.4/gas-1/nduf-5/nuo-1/nuo-5/nuo-6/F45H10.3/C34B2.8/F59C6.5/Y71H2AM.4/F31D4.9/Y51H1A.3
CC_GO:0045271	respiratory chain complex I	16/485	35/2879	5.82821e-05	0.00831491	0.00793454	172734/174428/176023/177056/172513/181646/266824/174696/178735/172438/174993/172969/172933/175397/180372/175038	16	nduf-7/C18E9.4/T20H4.5/Y94H6A.8/D2030.4/gas-1/nduf-5/nuo-1/nuo-5/nuo-6/F45H10.3/C34B2.8/F59C6.5/Y71H2AM.4/F31D4.9/Y51H1A.3
CC_GO:0005743	mitochondrial inner membrane	37/485	123/2879	0.000144194	0.0135191	0.0129006	172734/174428/181054/176023/177056/180718/172195/175449/172190/178403/175647/172045/172513/172392/179940/3565947/181646/266824/187686/174696/178735/172438/174993/172969/174992/184917/174034/177021/179689/172933/175397/173237/180372/175038/179481/171915/176460	37	nduf-7/C18E9.4/sfxn-2/T20H4.5/Y94H6A.8/asb-2/atp-3/C34C12.8/coq-1/coq-3/coq-8/cps-6/D2030.4/dhod-1/dhs-22/dnj-9/gas-1/nduf-5/nuaf-3/nuo-1/nuo-5/nuo-6/F45H10.3/C34B2.8/F45H10.2/F25B4.7/phb-2/ppgn-1/R04F11.5/F59C6.5/Y71H2AM.4/cox-4/F31D4.9/Y51H1A.3/scpl-4/spg-7/ymel-1
CC_GO:0031966	mitochondrial membrane	42/485	146/2879	0.000157933	0.0135191	0.0129006	174916/172734/174428/181054/176023/177056/180718/172195/175449/172190/178403/175647/172045/172513/172392/179940/3565947/174476/181646/173340/176087/266824/187686/174696/178735/172438/174993/172969/174992/184917/174034/177021/179509/179689/172933/175397/173237/180372/175038/179481/171915/176460	42	acl-7/nduf-7/C18E9.4/sfxn-2/T20H4.5/Y94H6A.8/asb-2/atp-3/C34C12.8/coq-1/coq-3/coq-8/cps-6/D2030.4/dhod-1/dhs-22/dnj-9/eat-3/gas-1/mtx-1/mtx-2/nduf-5/nuaf-3/nuo-1/nuo-5/nuo-6/F45H10.3/C34B2.8/F45H10.2/F25B4.7/phb-2/ppgn-1/F32D8.5/R04F11.5/F59C6.5/Y71H2AM.4/cox-4/F31D4.9/Y51H1A.3/scpl-4/spg-7/ymel-1
CC_GO:0005740	mitochondrial envelope	43/485	152/2879	0.000199936	0.0142621	0.0136097	174916/172734/174428/181054/176023/177056/180718/172195/175449/172190/178403/175647/172045/177243/172513/172392/179940/3565947/174476/181646/173340/176087/266824/187686/174696/178735/172438/174993/172969/174992/184917/174034/177021/179509/179689/172933/175397/173237/180372/175038/179481/171915/176460	43	acl-7/nduf-7/C18E9.4/sfxn-2/T20H4.5/Y94H6A.8/asb-2/atp-3/C34C12.8/coq-1/coq-3/coq-8/cps-6/cyc-2.1/D2030.4/dhod-1/dhs-22/dnj-9/eat-3/gas-1/mtx-1/mtx-2/nduf-5/nuaf-3/nuo-1/nuo-5/nuo-6/F45H10.3/C34B2.8/F45H10.2/F25B4.7/phb-2/ppgn-1/F32D8.5/R04F11.5/F59C6.5/Y71H2AM.4/cox-4/F31D4.9/Y51H1A.3/scpl-4/spg-7/ymel-1
CC_GO:0019866	organelle inner membrane	38/485	132/2879	0.000321807	0.0194054	0.0185177	172734/174428/181054/176023/177056/180718/172195/175449/177536/172190/178403/175647/172045/172513/172392/179940/3565947/181646/266824/187686/174696/178735/172438/174993/172969/174992/184917/174034/177021/179689/172933/175397/173237/180372/175038/179481/171915/176460	38	nduf-7/C18E9.4/sfxn-2/T20H4.5/Y94H6A.8/asb-2/atp-3/C34C12.8/cec-4/coq-1/coq-3/coq-8/cps-6/D2030.4/dhod-1/dhs-22/dnj-9/gas-1/nduf-5/nuaf-3/nuo-1/nuo-5/nuo-6/F45H10.3/C34B2.8/F45H10.2/F25B4.7/phb-2/ppgn-1/R04F11.5/F59C6.5/Y71H2AM.4/cox-4/F31D4.9/Y51H1A.3/scpl-4/spg-7/ymel-1
CC_GO:0098800	inner mitochondrial membrane protein complex	25/485	76/2879	0.0003987	0.0194054	0.0185177	172734/174428/176023/177056/180718/172195/175449/172513/3565947/181646/266824/174696/178735/172438/174993/172969/174992/174034/179689/172933/175397/173237/180372/175038/179481	25	nduf-7/C18E9.4/T20H4.5/Y94H6A.8/asb-2/atp-3/C34C12.8/D2030.4/dnj-9/gas-1/nduf-5/nuo-1/nuo-5/nuo-6/F45H10.3/C34B2.8/F45H10.2/phb-2/R04F11.5/F59C6.5/Y71H2AM.4/cox-4/F31D4.9/Y51H1A.3/scpl-4
CC_GO:0098803	respiratory chain complex	18/485	48/2879	0.000442889	0.0194054	0.0185177	172734/174428/176023/177056/172513/181646/266824/174696/178735/172438/174993/172969/174992/172933/175397/173237/180372/175038	18	nduf-7/C18E9.4/T20H4.5/Y94H6A.8/D2030.4/gas-1/nduf-5/nuo-1/nuo-5/nuo-6/F45H10.3/C34B2.8/F45H10.2/F59C6.5/Y71H2AM.4/cox-4/F31D4.9/Y51H1A.3
CC_GO:0070469	respirasome	19/485	52/2879	0.000453397	0.0194054	0.0185177	172734/174428/176023/177056/177243/172513/181646/266824/174696/178735/172438/174993/172969/174992/172933/175397/173237/180372/175038	19	nduf-7/C18E9.4/T20H4.5/Y94H6A.8/cyc-2.1/D2030.4/gas-1/nduf-5/nuo-1/nuo-5/nuo-6/F45H10.3/C34B2.8/F45H10.2/F59C6.5/Y71H2AM.4/cox-4/F31D4.9/Y51H1A.3
CC_GO:0005746	mitochondrial respirasome	18/485	49/2879	0.00059292	0.02307	0.0220146	172734/174428/176023/177056/172513/181646/266824/174696/178735/172438/174993/172969/174992/172933/175397/173237/180372/175038	18	nduf-7/C18E9.4/T20H4.5/Y94H6A.8/D2030.4/gas-1/nduf-5/nuo-1/nuo-5/nuo-6/F45H10.3/C34B2.8/F45H10.2/F59C6.5/Y71H2AM.4/cox-4/F31D4.9/Y51H1A.3
CC_GO:1990204	oxidoreductase complex	21/485	62/2879	0.00074799	0.0266783	0.0254579	172734/174428/176023/177056/172513/181646/183902/266824/174696/178735/172438/174993/172969/174992/3565996/174012/172933/175397/180372/175038/176716	21	nduf-7/C18E9.4/T20H4.5/Y94H6A.8/D2030.4/gas-1/gcsh-1/nduf-5/nuo-1/nuo-5/nuo-6/F45H10.3/C34B2.8/F45H10.2/pdha-1/gldc-1/F59C6.5/Y71H2AM.4/F31D4.9/Y51H1A.3/bckd-1A
CC_GO:0098798	mitochondrial protein complex	40/485	148/2879	0.000925192	0.0289044	0.0275822	174631/172734/174428/176023/177056/180718/172195/175449/172513/3565947/181646/171737/188040/176482/176197/173415/176873/183104/180240/173340/176087/266824/174696/178735/172438/174993/172969/174992/3565996/174034/188492/179689/172933/171790/175397/173237/180372/175038/179481/176716	40	dap-3/nduf-7/C18E9.4/T20H4.5/Y94H6A.8/asb-2/atp-3/C34C12.8/D2030.4/dnj-9/gas-1/mppa-1/mrpl-16/mrpl-22/mrpl-32/mrpl-41/mrpl-55/mrps-31/mrps-35/mtx-1/mtx-2/nduf-5/nuo-1/nuo-5/nuo-6/F45H10.3/C34B2.8/F45H10.2/pdha-1/phb-2/mrps-18.C/R04F11.5/F59C6.5/nsun-4/Y71H2AM.4/cox-4/F31D4.9/Y51H1A.3/scpl-4/bckd-1A
CC_GO:0005739	mitochondrion	92/485	410/2879	0.000945472	0.0289044	0.0275822	174916/178039/174631/172734/174428/181054/176023/177056/173510/180718/172195/181423/175449/172190/178403/175647/172045/175441/171917/259738/177243/172513/172392/179940/176211/3565947/174476/175732/174768/180303/181646/183902/174956/171775/177241/178583/176232/172153/171737/179617/177661/188040/176482/176197/173415/176873/183104/180240/173340/176087/266824/187686/174696/178735/172438/174993/356533…	92	acl-7/B0035.15/dap-3/nduf-7/C18E9.4/sfxn-2/T20H4.5/Y94H6A.8/alh-6/asb-2/atp-3/bcat-1/C34C12.8/coq-1/coq-3/coq-8/cps-6/cri-3/crn-1/ctl-1/cyc-2.1/D2030.4/dhod-1/dhs-22/dnj-10/dnj-9/eat-3/F52C9.3/F54D5.7/fars-2/gas-1/gcsh-1/gfm-1/Y37E3.17/hoe-1/icl-1/K02D10.1/let-630/mppa-1/mpst-1/mpst-6/mrpl-16/mrpl-22/mrpl-32/mrpl-41/mrpl-55/mrps-31/mrps-35/mtx-1/mtx-2/nduf-5/nuaf-3/nuo-1/nuo-5/nuo-6/F45H10.3/cox-…
CC_GO:0031967	organelle envelope	55/485	225/2879	0.00154956	0.0414508	0.0395546	174916/179338/172734/174428/181054/176023/177056/180718/172195/175449/177536/172190/178403/175647/172045/177243/172513/172392/179940/3565947/174476/181646/173340/176087/266824/176114/179607/182462/174779/172234/187686/174696/178735/172438/174993/172969/174992/184917/174034/177021/179467/179509/179689/172933/178288/175397/173237/180372/175038/179481/171912/171915/266969/3565767/176460	55	acl-7/mdf-1/nduf-7/C18E9.4/sfxn-2/T20H4.5/Y94H6A.8/asb-2/atp-3/C34C12.8/cec-4/coq-1/coq-3/coq-8/cps-6/cyc-2.1/D2030.4/dhod-1/dhs-22/dnj-9/eat-3/gas-1/mtx-1/mtx-2/nduf-5/npp-15/npp-22/npp-23/npp-5/npp-7/nuaf-3/nuo-1/nuo-5/nuo-6/F45H10.3/C34B2.8/F45H10.2/F25B4.7/phb-2/ppgn-1/C35A5.8/F32D8.5/R04F11.5/F59C6.5/kdp-1/Y71H2AM.4/cox-4/F31D4.9/Y51H1A.3/scpl-4/sep-1/spg-7/ttn-1/ubc-9/ymel-1
CC_GO:0031975	envelope	55/485	225/2879	0.00154956	0.0414508	0.0395546	174916/179338/172734/174428/181054/176023/177056/180718/172195/175449/177536/172190/178403/175647/172045/177243/172513/172392/179940/3565947/174476/181646/173340/176087/266824/176114/179607/182462/174779/172234/187686/174696/178735/172438/174993/172969/174992/184917/174034/177021/179467/179509/179689/172933/178288/175397/173237/180372/175038/179481/171912/171915/266969/3565767/176460	55	acl-7/mdf-1/nduf-7/C18E9.4/sfxn-2/T20H4.5/Y94H6A.8/asb-2/atp-3/C34C12.8/cec-4/coq-1/coq-3/coq-8/cps-6/cyc-2.1/D2030.4/dhod-1/dhs-22/dnj-9/eat-3/gas-1/mtx-1/mtx-2/nduf-5/npp-15/npp-22/npp-23/npp-5/npp-7/nuaf-3/nuo-1/nuo-5/nuo-6/F45H10.3/C34B2.8/F45H10.2/F25B4.7/phb-2/ppgn-1/C35A5.8/F32D8.5/R04F11.5/F59C6.5/kdp-1/Y71H2AM.4/cox-4/F31D4.9/Y51H1A.3/scpl-4/sep-1/spg-7/ttn-1/ubc-9/ymel-1
MF_GO:0008137	NADH dehydrogenase (ubiquinone) activity	11/481	17/2755	1.86065e-05	0.00443382	0.00443382	172734/176023/177056/172513/181646/174696/172438/174993/172969/175397/175038	11	nduf-7/T20H4.5/Y94H6A.8/D2030.4/gas-1/nuo-1/nuo-6/F45H10.3/C34B2.8/Y71H2AM.4/Y51H1A.3
MF_GO:0050136	NADH dehydrogenase (quinone) activity	11/481	17/2755	1.86065e-05	0.00443382	0.00443382	172734/176023/177056/172513/181646/174696/172438/174993/172969/175397/175038	11	nduf-7/T20H4.5/Y94H6A.8/D2030.4/gas-1/nuo-1/nuo-6/F45H10.3/C34B2.8/Y71H2AM.4/Y51H1A.3
MF_GO:0045735	nutrient reservoir activity	6/481	2755-06-01	2.76002e-05	0.00443382	0.00443382	181034/180781/24104675/180646/180630/177619	6	vit-1/vit-2/vit-3/vit-4/vit-5/vit-6
MF_GO:0003954	NADH dehydrogenase activity	11/481	18/2755	4.03809e-05	0.00443382	0.00443382	172734/176023/177056/172513/181646/174696/172438/174993/172969/175397/175038	11	nduf-7/T20H4.5/Y94H6A.8/D2030.4/gas-1/nuo-1/nuo-6/F45H10.3/C34B2.8/Y71H2AM.4/Y51H1A.3
MF_GO:0016655	oxidoreductase activity, acting on NAD(P)H, quinone or similar compound as acceptor	11/481	18/2755	4.03809e-05	0.00443382	0.00443382	172734/176023/177056/172513/181646/174696/172438/174993/172969/175397/175038	11	nduf-7/T20H4.5/Y94H6A.8/D2030.4/gas-1/nuo-1/nuo-6/F45H10.3/C34B2.8/Y71H2AM.4/Y51H1A.3
MF_GO:0005319	lipid transporter activity	11/481	20/2755	0.000151912	0.0138999	0.0138999	181034/180781/24104675/180646/180630/181138/176352/176555/179968/190268/177619	11	vit-1/vit-2/vit-3/vit-4/vit-5/acs-22/ced-7/obr-1/pmp-3/Y54F10AR.1/vit-6
R-CEL-6799198	Complex I biogenesis	12/250	24/1619	6.81626e-05	0.0370123	0.0370123	178039/172734/174428/176023/172513/181646/187686/172438/174993/172969/172933/175397	12	B0035.15/nduf-7/C18E9.4/T20H4.5/D2030.4/gas-1/nuaf-3/nuo-6/F45H10.3/C34B2.8/F59C6.5/Y71H2AM.4
R-CEL-611105	Respiratory electron transport	12/250	27/1619	0.000282812	0.0767835	0.0767835	178039/172734/174428/176023/172513/181646/187686/172438/174993/172969/172933/175397	12	B0035.15/nduf-7/C18E9.4/T20H4.5/D2030.4/gas-1/nuaf-3/nuo-6/F45H10.3/C34B2.8/F59C6.5/Y71H2AM.4
R-CEL-163200	Respiratory electron transport, ATP synthesis by chemiosmotic coupling, and heat production by uncoupling proteins.	14/250	37/1619	0.000661883	0.119801	0.119801	178039/172734/174428/176023/180718/172195/172513/181646/187686/172438/174993/172969/172933/175397	14	B0035.15/nduf-7/C18E9.4/T20H4.5/asb-2/atp-3/D2030.4/gas-1/nuaf-3/nuo-6/F45H10.3/C34B2.8/F59C6.5/Y71H2AM.4
R-CEL-1430728	Metabolism	93/250	473/1619	0.00188777	0.256265	0.256265	174916/175868/178039/179663/180824/172734/174428/175601/176023/181671/173162/180859/181138/176005/175192/179424/178680/180749/180718/172195/181423/180016/181478/181215/175565/188971/178403/172891/181510/172513/13190517/172392/172603/177321/175732/174768/180918/177819/173525/181646/177314/183902/178633/178505/181726/172396/180601/174578/171775/177281/191700/172390/175711/179617/177661/177996/18768…	93	acl-7/anmt-2/B0035.15/C27A7.1/mboa-3/nduf-7/C18E9.4/F35G12.12/T20H4.5/acl-1/acox-1.1/acs-17/acs-22/acs-4/ads-1/akt-1/alh-5/aman-1/asb-2/atp-3/bcat-1/C01G10.9/cah-4/cbs-1/ckb-2/ckc-1/coq-3/csnk-1/cytb-5.1/D2030.4/C02D5.4/dhod-1/dhs-3/elo-6/F52C9.3/F54D5.7/fah-1/fat-4/fgt-1/gas-1/gba-4/gcsh-1/ges-1/gln-5/got-1.2/gpc-2/gpd-3/gpd-4/Y37E3.17/ivd-1/lbp-5/lbp-6/morc-1/mpst-1/mpst-6/ndx-9/nuaf-3/nuo-6/T0…
R-CEL-446210	Synthesis of UDP-N-acetyl-glucosamine	4/250	5/1619	0.00244594	0.265629	0.265629	178067/175497/179437/177678	4	gfat-2/C36A4.4/gna-1/F21D5.1
R-CEL-196854	Metabolism of vitamins and cofactors	15/250	47/1619	0.00317441	0.287284	0.287284	175868/179663/179424/178403/181510/13190517/173525/191700/172390/177996/178381/175394/176786/177900/187757	15	anmt-2/C27A7.1/akt-1/coq-3/cytb-5.1/C02D5.4/fgt-1/lbp-5/lbp-6/ndx-9/xdh-1/Y71H2AM.6/Y76A2B.5/qns-1/R09H10.3
R-CEL-196836	Vitamin C (ascorbate) metabolism	3/250	4/1619	0.0129074	0.798357	0.798357	181510/13190517/173525	3	cytb-5.1/C02D5.4/fgt-1
R-CEL-8949215	Mitochondrial calcium ion transport	4/250	7/1619	0.0132324	0.798357	0.798357	171737/174034/177021/171915	4	mppa-1/phb-2/ppgn-1/spg-7
R-CEL-8949664	Processing of SMDT1	4/250	7/1619	0.0132324	0.798357	0.798357	171737/174034/177021/171915	4	mppa-1/phb-2/ppgn-1/spg-7
R-CEL-1614635	Sulfur amino acid metabolism	6/250	15/1619	0.0187519	0.976519	0.976519	180016/181215/179617/177661/177355/179434	6	C01G10.9/cbs-1/mpst-1/mpst-6/sams-3/trx-2
R-CEL-196849	Metabolism of water-soluble vitamins and cofactors	10/250	33/1619	0.0222821	0.976519	0.976519	175868/179663/181510/13190517/173525/177996/178381/175394/176786/177900	10	anmt-2/C27A7.1/cytb-5.1/C02D5.4/fgt-1/ndx-9/xdh-1/Y71H2AM.6/Y76A2B.5/qns-1
R-CEL-1483206	Glycerophospholipid biosynthesis	9/250	29/1619	0.0254087	0.976519	0.976519	174916/180824/181671/175565/188971/175732/178633/190268/171770	9	acl-7/mboa-3/acl-1/ckb-2/ckc-1/F52C9.3/ges-1/Y54F10AR.1/pcyt-2.1
R-CEL-196807	Nicotinate metabolism	3/250	5/1619	0.0285995	0.976519	0.976519	175868/177996/177900	3	anmt-2/ndx-9/qns-1
R-CEL-1428517	The citric acid (TCA) cycle and respiratory electron transport	16/250	64/1619	0.0288453	0.976519	0.976519	178039/172734/174428/176023/180718/172195/172513/181646/187686/172438/174993/172969/3565996/172933/175397/178733	16	B0035.15/nduf-7/C18E9.4/T20H4.5/asb-2/atp-3/D2030.4/gas-1/nuaf-3/nuo-6/F45H10.3/C34B2.8/pdha-1/F59C6.5/Y71H2AM.4/Y45G12B.3
R-CEL-9615933	Postmitotic nuclear pore complex (NPC) reformation	5/250	13/1619	0.0376005	0.976519	0.976519	176114/182462/174779/266820/3565767	5	npp-15/npp-23/npp-5/smo-1/ubc-9

## Sheet: 5 GSEA dyf-1 vs dyf-1 unc-31
Gene set enrichment analysis of proteins significantly (q-value < 0.01) affected in dyf-1(mn335) compared with dyf-1; unc-31(e928) using Gene Ontology (GO) and REACTOME databases, p-adj= p-value was corrected by Benjamini-Hochberg (BH) false discovery rate (FDR) adjustment), q-value: p-value FDR corrected.
ID	Description	GeneRatio	BgRatio	pvalue	p.adjust	qvalue	geneID	Count	gNames
BP_GO:0055114	oxidation-reduction process	74/401	333/2791	2.41929e-05	0.0486518	0.048564	179728/180486/172810/178293/171932/172734/174428/177056/175104/177632/181758/173466/180979/179026/180344/178350/175729/175085/179550/182177/175737/173300/178291/174795/181645/181646/181178/175008/179329/172655/174161/175895/266824/184827/176001/174993/184611/175012/178381/172969/174992/179821/174401/177416/174273/174126/179968/173028/175751/181393/177386/187089/174012/174555/3565206/3565201/17892…	74	cyc-2.2/dhs-25/dhs-4/fat-2/jmjc-1/nduf-7/C18E9.4/Y94H6A.8/C13B4.1/aagr-1/acdh-7/acdh-9/alh-10/alh-4/B0250.5/prdh-1/clk-1/ctl-2/cyp-29A2/cyp-35A2/dhs-9/ech-7/fat-1/VF13D12L.3/K09A9.6/gas-1/gpx-5/gst-20/haao-1/idha-1/kat-1/let-767/nduf-5/nduf-6/nuo-4/F45H10.3/F17A9.5/C31C9.2/xdh-1/C34B2.8/F45H10.2/F53F1.2/pah-1/paqr-1/perm-1/pmp-1/pmp-3/png-1/F48E8.3/F42F12.4/acox-3/K07C5.2/gldc-1/R53.5/T02G5.7/T04…
R-CEL-1430728	Metabolism	79/192	473/1619	0.000110659	0.0533378	0.0521846	175868/173120/179663/172810/181317/175724/180824/180289/172734/183413/172097/174428/181727/173466/175500/178872/176788/179026/180344/178350/174548/179472/175565/179550/182177/181510/171751/174423/173525/180940/181646/177314/180386/174438/183902/178505/174672/181178/179329/181279/188513/172655/172110/174161/176118/174681/175711/175490/176001/174993/175012/178381/177606/172969/180078/181692/181495/…	79	anmt-2/asah-1/C27A7.1/dhs-4/F38B2.4/hap-1/mboa-3/mrp-7/nduf-7/ndx-7/ept-1/C18E9.4/aak-2/acdh-9/acs-19/adss-1/aldo-1/alh-4/B0250.5/prdh-1/C05C10.3/cat-4/ckb-2/cyp-29A2/cyp-35A2/cytb-5.1/egl-30/enol-1/fgt-1/slc-25A10/gas-1/gba-4/gcp-2.1/gcs-1/gcsh-1/gln-5/gmps-1/gpx-5/haao-1/haly-1/hpo-8/idha-1/imb-1/kat-1/let-754/metr-1/morc-1/mtm-3/nuo-4/F45H10.3/C31C9.2/xdh-1/F42G8.10/C34B2.8/F22B8.7/slc-25A21/o…
R-CEL-8936459	RUNX1 regulates genes involved in megakaryocyte differentiation and platelet function	6/192	11/1619	0.000713852	0.140157	0.137127	176380/179671/179959/191667/178049/180326	6	cbp-1/dpy-30/hda-1/his-1/his-48/prmt-1
R-CEL-446210	Synthesis of UDP-N-acetyl-glucosamine	4/192	5/1619	0.000872348	0.140157	0.137127	178067/175497/177678/173784	4	gfat-2/C36A4.4/F21D5.1/W06B4.2
R-CEL-3214847	HATs acetylate histones	4/192	6/1619	0.00237425	0.23888	0.233715	176380/191667/178049/172802	4	cbp-1/his-1/his-48/lin-53
R-CEL-8878171	Transcriptional regulation by RUNX1	8/192	22/1619	0.002478	0.23888	0.233715	176380/179671/179959/191667/178049/180326/179195/180324	8	cbp-1/dpy-30/hda-1/his-1/his-48/prmt-1/srp-7/swsn-1
R-CEL-3247509	Chromatin modifying enzymes	9/192	28/1619	0.00353578	0.243464	0.2382	176380/179671/179959/191667/178049/172802/180326/175717/180324	9	cbp-1/dpy-30/hda-1/his-1/his-48/lin-53/prmt-1/prmt-5/swsn-1
R-CEL-4839726	Chromatin organization	9/192	28/1619	0.00353578	0.243464	0.2382	176380/179671/179959/191667/178049/172802/180326/175717/180324	9	cbp-1/dpy-30/hda-1/his-1/his-48/lin-53/prmt-1/prmt-5/swsn-1
R-CEL-8963743	Digestion and absorption	4/192	7/1619	0.00502794	0.289327	0.283072	177632/180628/177464/173525	4	aagr-1/cht-1/cht-3/fgt-1
R-CEL-446219	Synthesis of substrates in N-glycan biosythesis	5/192	11/1619	0.00565005	0.289327	0.283072	178067/175497/177678/173784/178822	5	gfat-2/C36A4.4/F21D5.1/W06B4.2/algn-5
R-CEL-74259	Purine catabolism	3/192	4/1619	0.00600264	0.289327	0.283072	175724/181178/178381	3	hap-1/gpx-5/xdh-1
R-CEL-446193	Biosynthesis of the N-glycan precursor (dolichol lipid-linked oligosaccharide, LLO) and transfer to a nascent protein	5/192	12/1619	0.00876588	0.384105	0.3758	178067/175497/177678/173784/178822	5	gfat-2/C36A4.4/F21D5.1/W06B4.2/algn-5
R-CEL-196849	Metabolism of water-soluble vitamins and cofactors	9/192	33/1619	0.0116279	0.440165	0.430649	175868/179663/180289/181510/173525/174681/178381/180596/175394	9	anmt-2/C27A7.1/mrp-7/cytb-5.1/fgt-1/metr-1/xdh-1/pccb-1/Y71H2AM.6
R-CEL-3214858	RMTs methylate histone arginines	5/192	13/1619	0.0128958	0.440165	0.430649	191667/172802/180326/175717/180324	5	his-1/lin-53/prmt-1/prmt-5/swsn-1
R-CEL-189085	Digestion of dietary carbohydrate	3/192	5/1619	0.0136981	0.440165	0.430649	177632/180628/177464	3	aagr-1/cht-1/cht-3
R-CEL-212300	PRC2 methylates histones and DNA	3/192	5/1619	0.0136981	0.440165	0.430649	191667/178049/172802	3	his-1/his-48/lin-53
R-CEL-6799198	Complex I biogenesis	7/192	24/1619	0.0175115	0.509128	0.49812	172734/174428/181646/176001/174993/177606/172969	7	nduf-7/C18E9.4/gas-1/nuo-4/F45H10.3/F42G8.10/C34B2.8
R-CEL-70895	Branched-chain amino acid catabolism	5/192	14/1619	0.0181665	0.509128	0.49812	173466/180344/174161/175766/176716	5	acdh-9/B0250.5/kat-1/hach-1/bckd-1A
R-CEL-556833	Metabolism of lipids	25/192	140/1619	0.0190131	0.509128	0.49812	173120/172810/180824/180289/183413/172097/181727/179026/174548/175565/179550/182177/177314/181178/188513/172110/174161/175711/175490/181495/180596/177386/180770/190268/179195	25	asah-1/dhs-4/mboa-3/mrp-7/ndx-7/ept-1/aak-2/alh-4/C05C10.3/ckb-2/cyp-29A2/cyp-35A2/gba-4/gpx-5/hpo-8/imb-1/kat-1/morc-1/mtm-3/obr-3/pccb-1/acox-3/ZC8.6/Y54F10AR.1/srp-7
R-CEL-71291	Metabolism of amino acids and derivatives	22/192	121/1619	0.0224857	0.548208	0.536355	175868/173466/180344/178350/180940/180386/183902/178505/179329/181279/174161/174681/175012/181692/174401/172942/188387/181393/174012/175766/175925/176716	22	anmt-2/acdh-9/B0250.5/prdh-1/slc-25A10/gcp-2.1/gcsh-1/gln-5/haao-1/haly-1/kat-1/metr-1/C31C9.2/slc-25A21/pah-1/pas-5/T10F2.2/F42F12.4/gldc-1/hach-1/rpt-3/bckd-1A
R-CEL-212165	Epigenetic regulation of gene expression	3/192	6/1619	0.0250219	0.548208	0.536355	191667/178049/172802	3	his-1/his-48/lin-53
R-CEL-8935690	Digestion	3/192	6/1619	0.0250219	0.548208	0.536355	177632/180628/177464	3	aagr-1/cht-1/cht-3
R-CEL-9609523	Insertion of tail-anchored proteins into the endoplasmic reticulum membrane	3/192	6/1619	0.0250219	0.548208	0.536355	179026/181510/177027	3	alh-4/cytb-5.1/Y38F2AR.9
R-CEL-201722	Formation of the beta-catenin:TCF transactivating complex	4/192	11/1619	0.0323003	0.636706	0.62294	176380/179959/191667/178049	4	cbp-1/hda-1/his-1/his-48
R-CEL-8956319	Nucleobase catabolism	4/192	11/1619	0.0323003	0.636706	0.62294	175724/181178/178381/174040	4	hap-1/gpx-5/xdh-1/upb-1
R-CEL-611105	Respiratory electron transport	7/192	27/1619	0.0330242	0.636706	0.62294	172734/174428/181646/176001/174993/177606/172969	7	nduf-7/C18E9.4/gas-1/nuo-4/F45H10.3/F42G8.10/C34B2.8
R-CEL-166658	Complement cascade	2/192	3/1619	0.0387083	0.643653	0.629737	172908/179994	2	ZC434.9/F02D8.4
R-CEL-8953750	Transcriptional Regulation by E2F6	2/192	3/1619	0.0387083	0.643653	0.629737	174458/172802	2	dpl-1/lin-53
R-CEL-977606	Regulation of Complement cascade	2/192	3/1619	0.0387083	0.643653	0.629737	172908/179994	2	ZC434.9/F02D8.4
R-CEL-211945	Phase I - Functionalization of compounds	5/192	17/1619	0.0417893	0.643653	0.629737	175500/179026/179550/182177/180078	5	acs-19/alh-4/cyp-29A2/cyp-35A2/F22B8.7
R-CEL-196854	Metabolism of vitamins and cofactors	10/192	47/1619	0.0437327	0.643653	0.629737	175868/179663/180289/179472/181510/173525/174681/178381/180596/175394	10	anmt-2/C27A7.1/mrp-7/cat-4/cytb-5.1/fgt-1/metr-1/xdh-1/pccb-1/Y71H2AM.6
R-CEL-3214815	HDACs deacetylate histones	4/192	12/1619	0.0440675	0.643653	0.629737	179959/191667/178049/172802	4	hda-1/his-1/his-48/lin-53
R-CEL-5693565	Recruitment and ATM-mediated phosphorylation of repair and signaling proteins at DNA double strand breaks	4/192	12/1619	0.0440675	0.643653	0.629737	191667/178049/3565010/177073	4	his-1/his-48/hsr-9/ubc-13
R-CEL-5693606	DNA Double Strand Break Response	4/192	12/1619	0.0440675	0.643653	0.629737	191667/178049/3565010/177073	4	his-1/his-48/hsr-9/ubc-13
R-CEL-15869	Metabolism of nucleotides	8/192	35/1619	0.0469609	0.66574	0.651346	181317/175724/178872/174672/181178/176118/178381/174040	8	F38B2.4/hap-1/adss-1/gmps-1/gpx-5/let-754/xdh-1/upb-1

## Sheet: 6 GSEA dyf-1 vs  dyf-1 unc-13
Gene set enrichment analysis of proteins significantly (q-value < 0.01) affected in dyf-1(mn335) compared with dyf-1; unc-13(e51) using Gene Ontology (GO) and REACTOME databases, p-adj= p-value was corrected by Benjamini-Hochberg (BH) false discovery rate (FDR) adjustment), q-value: p-value FDR corrected.
ID	Description	GeneRatio	BgRatio	pvalue	p.adjust	qvalue	geneID	Count	gNames
R-CEL-8963691	Phenylalanine and tyrosine metabolism	8/344	8/1619	3.89409e-06	0.00234424	0.00234424	176473/180918/183911/172726/181633/174401/176762/181574	8	hpd-1/fah-1/gst-42/hgo-1/nkat-3/pah-1/qdpr-1/tatn-1
R-CEL-8963684	Tyrosine catabolism	5/344	5/1619	0.000423217	0.127388	0.127388	176473/180918/183911/172726/181574	5	hpd-1/fah-1/gst-42/hgo-1/tatn-1
R-CEL-76005	Response to elevated platelet cytosolic Ca2+	14/344	35/1619	0.00847362	0.999592	0.999592	186951/176240/172660/177482/175243/174433/175504/177329/179125/179195/177647/179240/172397/171990	14	clik-3/pat-2/cpn-1/deb-1/moma-1/ooc-5/pat-3/rme-2/srp-6/srp-7/syx-4/tag-196/unc-87/unc-89
R-CEL-8964208	Phenylalanine metabolism	3/344	3/1619	0.00952672	0.999592	0.999592	181633/174401/176762	3	nkat-3/pah-1/qdpr-1
R-CEL-114608	Platelet degranulation	13/344	32/1619	0.00954457	0.999592	0.999592	186951/176240/172660/177482/175243/174433/175504/177329/179125/179195/179240/172397/171990	13	clik-3/pat-2/cpn-1/deb-1/moma-1/ooc-5/pat-3/rme-2/srp-6/srp-7/tag-196/unc-87/unc-89
R-CEL-216083	Integrin cell surface interactions	4/344	6/1619	0.0208859	0.999592	0.999592	176240/189580/175504/171990	4	pat-2/zig-11/pat-3/unc-89
R-CEL-1430728	Metabolism	116/344	473/1619	0.0233308	0.999592	0.999592	175868/178039/179663/172810/177905/181317/175724/176473/180824/180289/183413/172097/176749/174428/176023/178304/181736/173466/181671/180859/175500/180749/174140/178160/180344/181169/178350/181423/180972/175565/174712/174912/174155/179885/181510/179130/172392/177530/176908/171751/176991/174423/174435/174768/174059/180918/177820/178122/174002/176059/180940/173171/181646/180386/176407/180897/172396/…	116	anmt-2/B0035.15/C27A7.1/dhs-4/ech-8/F38B2.4/hap-1/hpd-1/mboa-3/mrp-7/ndx-7/ept-1/Y43F4B.5/C18E9.4/T20H4.5/Y62E10A.13/aakg-2/acdh-9/acl-1/acs-17/acs-19/aman-1/art-1/B0001.4/B0250.5/B0272.3/prdh-1/bcat-1/cah-5/ckb-2/cox-15/cpt-1/cth-2/cyp-35C1/cytb-5.1/ddo-2/dhod-1/dif-1/ech-5/egl-30/egl-4/enol-1/F44G4.2/F54D5.7/F58F12.1/fah-1/fat-3/fat-6/frh-1/fum-1/slc-25A10/gale-1/gas-1/gcp-2.1/gln-2/got-2.2/gpc…
R-CEL-210990	PECAM1 interactions	3/344	4/1619	0.032076	0.999592	0.999592	176240/175504/171990	3	pat-2/pat-3/unc-89
R-CEL-446107	Type I hemidesmosome assembly	3/344	4/1619	0.032076	0.999592	0.999592	177292/175504/173058	3	lam-1/pat-3/vab-10
R-CEL-977347	Serine biosynthesis	3/344	4/1619	0.032076	0.999592	0.999592	178304/175012/187970	3	Y62E10A.13/C31C9.2/T01H8.2
R-CEL-76002	Platelet activation, signaling and aggregation	16/344	48/1619	0.0333327	0.999592	0.999592	186951/176240/172660/177482/171751/172396/175243/174433/175504/177329/179125/179195/177647/179240/172397/171990	16	clik-3/pat-2/cpn-1/deb-1/egl-30/gpc-2/moma-1/ooc-5/pat-3/rme-2/srp-6/srp-7/syx-4/tag-196/unc-87/unc-89
R-CEL-71291	Metabolism of amino acids and derivatives	34/344	121/1619	0.0388653	0.999592	0.999592	175868/176473/178304/173466/180344/178350/181423/174155/179130/176908/174768/180918/180940/180386/176407/180897/183911/171775/179329/172726/174161/181633/172301/175012/181692/174401/179493/187970/176762/175877/175925/181574/172263/176716	34	anmt-2/hpd-1/Y62E10A.13/acdh-9/B0250.5/prdh-1/bcat-1/cth-2/ddo-2/ech-5/F54D5.7/fah-1/slc-25A10/gcp-2.1/gln-2/got-2.2/gst-42/Y37E3.17/haao-1/hgo-1/kat-1/nkat-3/T09B4.8/C31C9.2/slc-25A21/pah-1/pas-2/T01H8.2/qdpr-1/rpn-2/rpt-3/tatn-1/tyr-4/bckd-1A
R-CEL-3214858	RMTs methylate histone arginines	6/344	13/1619	0.0389233	0.999592	0.999592	191667/172802/175717/172727/177325/175474	6	his-1/lin-53/prmt-5/prmt-7/swsn-6/wdr-5.1
R-CEL-189445	Metabolism of porphyrins	4/344	7/1619	0.0406594	0.999592	0.999592	180289/174712/191700/172390	4	mrp-7/cox-15/lbp-5/lbp-6
