# Supplementary material for: Thermosensation in Caenorhabditis elegans is linked to ubiquitin-dependent protein turnover via insulin and calcineurin signalling
Source: Nat Commun. 2022 Oct 5;13:5874. doi: 10.1038/s41467-022-33467-7 (PMC9534930; doi:10.1038/s41467-022-33467-7)
Supplement: Supplementary file 5 — Supplementary Data 2 [file 41467_2022_33467_MOESM5_ESM.xlsx]

## Sheet: Description
Description Supplementary Data 2 Microarray analysis
1 dyf-1-marray-DE all		Fold change analysis of dyf-1(mn335) versus wild-type. Two-sided moderated t-test calculated with limma package. P.value: p-value, adj.P.Val: p-value was corrected by Benjamini-Hochberg (BH) false discovery rate (FDR) adjustment). N=3
2 Chaperones		Fold change of all chaperones analysed in dyf-1(mn335) compared with wild-type. Two-sided moderated t-test calculated with limma package. P.value: p-value, adj.P.Val: p-value was corrected by Benjamini-Hochberg (BH) false discovery rate (FDR) adjustment). N=3
3 GSEA dyf-1 vs WT		Reactome pathways significantly (q value 0.01) affected in dyf-1(mn335) compared with wild-type identified by Gene set enrichment analysis (p-value) , p-adj= p-value was corrected by Benjamini-Hochberg (BH) false discovery rate (FDR) adjustment, q-value: p-value was FDR corrected.N=3

## Sheet: 1 dyf1_marray_DEall
Supplementary Data 2. Microarray analysis.
	PROBEID	ID	SYMBOL	GENENAME	logFC	AveExpr	t	P.Value	adj.P.Val	B
18567297	18567297	NM_075156	clec-42	Protein CLEC-42	5.42622	6.76885	26.3015	4.56e-10	1.34e-05	12.7088
18497994	18497994	F22B5.3	cut-3	Protein CUT-3	4.99889	7.92553	21.3909	3.05e-09	4.27e-05	11.3632
18598630	18598630	NM_071274	F56A4.9	Protein F56A4.9	3.61346	6.78465	19.5091	7.07e-09	4.27e-05	10.7069
18512095	18512095	F45G2.2a	myo-6	Protein MYO-6	2.87967	7.62648	19.3152	7.74e-09	4.27e-05	10.6338
18535270	18535270	NR_056235	C46A5.13	ncRNA	3.11162	5.23169	19.1991	8.18e-09	4.27e-05	10.5895
18478908	18478908	NM_061618	C08E3.1	Protein C08E3.1	2.95015	7.37149	18.8551	9.64e-09	4.27e-05	10.4559
18480802	18480802	C50D2.1	C50D2.1	Protein C50D2.1	3.3246	6.08767	18.7389	1.02e-08	4.27e-05	10.41
18621635	18621635	C43C3.1	ifp-1	Protein IFP-1	2.52023	7.21035	18.239	1.3e-08	4.58e-05	10.2076
18501892	18501892	NR_000803	tts-2	ncRNA	3.19289	6.70942	17.7716	1.65e-08	4.58e-05	10.011
18557007	18557007	W03G1.7a	asm-3	Protein ASM-3	3.6283	6.88521	17.7149	1.7e-08	4.58e-05	9.98669
18609379	18609379	F32A6.2	ift-81	Protein IFT-81	2.93636	7.13622	17.4438	1.96e-08	4.58e-05	9.8688
18544785	18544785	Y46C8AR.1.1	clec-76	Protein CLEC-76	3.20083	5.88389	17.36	2.04e-08	4.58e-05	9.83183
18531735	18531735	ZK328.7a	ZK328.7	Protein ZK328.7	2.96288	5.35384	17.3287	2.08e-08	4.58e-05	9.81794
18454239	18454239	NR_050238	F15C11.6	ncRNA	2.40061	5.99411	17.2289	2.19e-08	4.58e-05	9.77347
18593063	18593063	NM_070942	K09C6.9	Protein K09C6.9	-3.87589	7.04116	-16.8848	2.63e-08	4.7e-05	9.61739
18580444	18580444	Y97E10AR.1.1	Y97E10AR.1	Protein Y97E10AR.1	2.51261	6.83874	16.7806	2.78e-08	4.7e-05	9.56923
18581200	18581200	ZK287.1a.1	ZK287.1	Protein ZK287.1	2.44575	7.81848	16.7336	2.85e-08	4.7e-05	9.54742
18493708	18493708	C07E3.5	ceh-57	Protein CEH-57	2.69645	5.28488	16.7099	2.89e-08	4.7e-05	9.53638
18582953	18582953	NR_069255	CELE_C08B6.17	ncRNA	3.34856	6.07892	16.0845	4.08e-08	6.29e-05	9.23701
18584293	18584293	NM_073646	che-11	Protein CHE-11	2.68703	5.78769	15.9192	4.48e-08	6.56e-05	9.15525
18563260	18563260	NM_070838	nhr-155	Protein NHR-155	2.86779	4.77958	15.701	5.07e-08	6.78e-05	9.04565
18514381	18514381	NM_181979	R05H11.2	Protein R05H11.2	2.84371	6.38392	15.6444	5.24e-08	6.78e-05	9.01685
18574516	18574516	NM_072405	CELE_T01C4.1	Protein T01C4.1	3.31687	5.17526	15.54	5.56e-08	6.78e-05	8.96345
18561941	18561941	NR_069112	C01B7.9	ncRNA	3.07518	5.28793	15.4623	5.82e-08	6.78e-05	8.92339
18485510	18485510	NM_001027045	CELE_F59A6.10	Protein F59A6.10	3.78238	5.40438	15.4344	5.92e-08	6.78e-05	8.90894
18573361	18573361	NM_072290	K11G9.3	Protein K11G9.3	-1.93575	4.98474	-15.4068	6.01e-08	6.78e-05	8.89461
18483545	18483545	NM_064343	clec-64	Protein CLEC-64	2.06476	4.79314	15.026	7.53e-08	8.18e-05	8.69351
18538477	18538477	F45E4.3a.1	F45E4.3	Protein F45E4.3	1.98797	8.09719	14.9432	7.91e-08	8.23e-05	8.64891
18537547	18537547	NA	NA	NA	2.07654	7.69441	14.8972	8.14e-08	8.23e-05	8.62395
18612710	18612710	NR_072478	K02B9.6	ncRNA	2.60224	3.57297	14.5503	1.01e-07	9.82e-05	8.43293
18605968	18605968	C43H6.6	C43H6.6	Protein C43H6.6	1.96091	5.48702	14.3763	1.12e-07	0.000105891	8.3349
18480136	18480136	C30G12.1	C30G12.1	Protein C30G12.1	2.57837	8.48816	14.2785	1.19e-07	0.000109051	8.27915
18609958	18609958	F40E10.4	slt-1	Protein SLT-1	1.82593	6.84783	14.0699	1.36e-07	0.00012063	8.15867
18542388	18542388	T22B11.2	bus-4	Protein BUS-4	2.2171	5.5183	13.9111	1.5e-07	0.000123754	8.06542
18607030	18607030	NM_077978	E02H4.4	Protein E02H4.4	2.20313	5.59305	13.8172	1.6e-07	0.000123754	8.0097
18563353	18563353	C16D9.1	C16D9.1	Protein C16D9.1	2.08195	6.7691	13.8098	1.6e-07	0.000123754	8.00529
18586880	18586880	F10D2.9	fat-7	Protein FAT-7	-2.51184	7.53678	-13.7901	1.62e-07	0.000123754	7.99355
18467331	18467331	NM_060751	clec-17	Protein CLEC-17	4.11325	6.55934	13.7503	1.67e-07	0.000123754	7.96975
18506164	18506164	NR_003155	CELE_Y53F4B.45	ncRNA	1.79444	9.70383	13.7322	1.69e-07	0.000123754	7.95883
18479267	18479267	C14A4.9.2	C14A4.9	Protein C14A4.9	2.5976	5.40286	13.7223	1.7e-07	0.000123754	7.95293
18609801	18609801	F38G1.1.2	che-2	Protein CHE-2	2.4231	5.56526	13.6929	1.73e-07	0.000123754	7.93525
18484834	18484834	F53C3.3	CELE_F53C3.3	Protein F53C3.3	2.24427	7.02805	13.4876	1.98e-07	0.00013472	7.81035
18633141	18633141	NR_072589	Y16B4A.4	ncRNA	1.91107	3.84178	13.4806	1.99e-07	0.00013472	7.80607
18541041	18541041	R05A10.1b.1	CELE_R05A10.1	Protein R05A10.1	2.53755	4.96016	13.4232	2.07e-07	0.00013472	7.77072
18533895	18533895	C18H7.1	C18H7.1	Protein C18H7.1	3.47231	5.29728	13.3848	2.12e-07	0.00013472	7.747
18549366	18549366	C31H1.5	C31H1.5	Protein C31H1.5	-2.00426	5.7673	-13.3669	2.15e-07	0.00013472	7.73592
18515877	18515877	T23G5.6.2	saeg-2	Protein SAEG-2	2.1948	8.47076	13.3569	2.16e-07	0.00013472	7.72971
18528089	18528089	NR_052597	T23G5.9	ncRNA	1.83773	8.68172	13.2129	2.38e-07	0.000144293	7.63971
18544747	18544747	Y46C8AL.5.2	clec-72	Protein CLEC-72	2.70644	6.23364	13.1923	2.41e-07	0.000144293	7.62678
18489190	18489190	T26C5.2	T26C5.2	Protein T26C5.2	2.69512	6.75773	13.111	2.55e-07	0.00014813	7.57536
18550048	18550048	C46A5.4	C46A5.4	Protein C46A5.4	2.96097	4.96938	13.0543	2.65e-07	0.00014813	7.53926
18466641	18466641	NM_059572	bbs-9	Protein BBS-9	1.73019	5.11833	13.0398	2.67e-07	0.00014813	7.53002
18491953	18491953	ZK1290.12	wrt-1	Protein WRT-1	3.04151	7.31015	13.0378	2.68e-07	0.00014813	7.52875
18613772	18613772	NM_001029637	M153.4	Protein M153.4	2.33674	7.34916	12.9518	2.84e-07	0.000154192	7.47356
18454131	18454131	F13G3.1	ztf-2	Protein ZTF-2	2.72477	8.71393	12.8673	3.01e-07	0.000156425	7.4189
18480426	18480426	C34F11.6	ZK1248.4	Protein ZK1248.4	-2.50905	5.03314	-12.8641	3.02e-07	0.000156425	7.41689
18486847	18486847	M151.4	M151.4	Protein M151.4	1.9229	7.72174	12.8523	3.04e-07	0.000156425	7.4092
18547180	18547180	ZK354.4.2	msp-113	Protein MSP-113	-1.80198	8.21776	-12.7682	3.22e-07	0.000162943	7.35436
18611644	18611644	NM_077879	F54B11.9	Protein F54B11.9	3.31349	5.64405	12.658	3.48e-07	0.000171289	7.28182
18481012	18481012	C56C10.4	C56C10.4	Protein C56C10.4	2.87593	7.01109	12.648	3.51e-07	0.000171289	7.27519
18476129	18476129	Y51F10.7	Y51F10.7	Protein Y51F10.7	-2.88676	9.78058	-12.6045	3.61e-07	0.000173694	7.24637
18532783	18532783	C01B10.5a.1	hil-7	Protein HIL-7	1.73003	7.427	12.558	3.73e-07	0.000176583	7.21536
18470114	18470114	NM_060442	F49D11.6	Protein F49D11.6	3.21552	5.84099	12.5197	3.84e-07	0.0001783	7.18978
18593200	18593200	K10D6.2b	K10D6.2	Protein K10D6.2	2.09318	8.12973	12.4928	3.91e-07	0.0001783	7.17169
18623927	18623927	F16F9.2	dpy-6	Protein DPY-6	1.86811	6.86776	12.4775	3.95e-07	0.0001783	7.16141
18622635	18622635	EGAP4.1	EGAP4.1	Protein EGAP4.1	2.81202	7.74691	12.4105	4.15e-07	0.000184151	7.11627
18553019	18553019	F53B2.2	tsp-4	Protein TSP-4	2.9028	4.54788	12.3569	4.31e-07	0.00018713	7.07991
18534486	18534486	NM_001269022	C30H6.12	Protein C30H6.12	2.94043	5.36972	12.3385	4.36e-07	0.00018713	7.06735
18610668	18610668	NM_077418	F47B10.3	Protein F47B10.3	3.08609	5.23128	12.3259	4.4e-07	0.00018713	7.05876
18464783	18464783	B0511.11	B0511.11	Protein B0511.11	2.12504	7.30336	12.2693	4.59e-07	0.000191075	7.02009
18598611	18598611	NM_071253	CELE_Y19D10A.11	Protein Y19D10A.11	2.51245	8.18134	12.2439	4.67e-07	0.000191075	7.00266
18591314	18591314	NM_071279	F56A4.12	Protein F56A4.12	2.48554	8.51901	12.2273	4.73e-07	0.000191075	6.9912
18605011	18605011	C30F2.3	C30F2.3	Protein C30F2.3	1.63382	7.48142	12.2186	4.76e-07	0.000191075	6.98521
18479754	18479754	C18H9.8	ift-74	Protein IFT-74	1.90832	5.29852	12.1804	4.89e-07	0.000193764	6.95891
18468809	18468809	F30A10.2	F30A10.2	Protein F30A10.2	2.92864	4.99094	12.1428	5.03e-07	0.0001947	6.93287
18565846	18565846	NM_072696	D1014.5	Protein D1014.5	1.68165	4.56163	12.0908	5.22e-07	0.0001947	6.89666
18564022	18564022	C29A12.4b	nrx-1	Protein NRX-1	1.5252	7.67264	12.0852	5.24e-07	0.0001947	6.89277
18487894	18487894	NM_062390	T05C1.1	Protein T05C1.1	2.01232	7.85451	12.066	5.32e-07	0.0001947	6.87938
18563483	18563483	C18D4.2a	fbxa-136	Protein FBXA-136	1.50127	4.37712	12.0596	5.34e-07	0.0001947	6.87492
18533857	18533857	C17H12.9.2	ceh-48	Protein CEH-48	1.54616	7.98083	12.0566	5.35e-07	0.0001947	6.87279
18567942	18567942	F23H12.5	CELE_F23H12.5	Protein F23H12.5	2.46046	7.66458	12.0496	5.38e-07	0.0001947	6.86794
18521063	18521063	C07A9.9	C07A9.9	Protein C07A9.9	1.83701	8.93522	11.9567	5.76e-07	0.000205902	6.80263
18634290	18634290	ZK899.4	tba-8	Protein TBA-8	4.36507	5.05613	11.8673	6.15e-07	0.000215349	6.73929
18516191	18516191	NM_065858	W04D12.1	Protein W04D12.1	2.29417	6.99568	11.8634	6.17e-07	0.000215349	6.73649
18530744	18530744	NM_067184	osm-12	Protein OSM-12	1.84082	6.27877	11.8308	6.32e-07	0.000215826	6.71326
18571734	18571734	F59A1.10	CELE_F59A1.10	Protein F59A1.10	-1.74123	6.72799	-11.8155	6.39e-07	0.000215826	6.70231
18583210	18583210	NR_069260	CELE_C12D8.24	ncRNA	-1.87523	7.5888	-11.8132	6.4e-07	0.000215826	6.70065
18520167	18520167	NM_066152	CELE_B0280.7	Protein B0280.7	2.19109	5.39481	11.7925	6.5e-07	0.000216687	6.68584
18489638	18489638	NM_062314	W06A11.4	Protein W06A11.4	-2.17327	6.74942	-11.6838	7.06e-07	0.000232412	6.60754
18511966	18511966	F43C1.1	F43C1.1	Protein F43C1.1	1.4509	5.00719	11.6582	7.19e-07	0.000234308	6.58895
18501848	18501848	R05G9R.1	R05G9R.1	Protein R05G9R.1	2.48653	6.51472	11.5742	7.66e-07	0.000246914	6.52774
18626261	18626261	F46F6.4a	dyf-6	Protein DYF-6	1.7688	5.99118	11.5564	7.77e-07	0.000247541	6.51474
18561911	18561911	NM_071281	CELE_C01B4.8	Protein C01B4.8	2.00071	6.91692	11.5092	8.05e-07	0.000251129	6.48006
18578251	18578251	NM_071281	CELE_C01B4.8	Protein C01B4.8	2.00071	6.91692	11.5092	8.05e-07	0.000251129	6.48006
18494968	18494968	C27A2.8	C27A2.8	Protein C27A2.8	1.86329	4.84406	11.4607	8.36e-07	0.000257853	6.44427
18612387	18612387	NR_072148	H05G16.3	ncRNA	1.83759	5.76108	11.4074	8.7e-07	0.000261672	6.40472
18580497	18580497	Y97E10C.1.1	Y97E10C.1	Protein Y97E10C.1	2.53331	9.55896	11.403	8.73e-07	0.000261672	6.40148
18536512	18536512	NM_070131	scl-14	Protein SCL-14	2.5669	4.80844	11.3981	8.77e-07	0.000261672	6.39785
18528063	18528063	NR_052596	T23G5.10	ncRNA	1.70262	8.09043	11.3878	8.84e-07	0.000261672	6.39011
18530203	18530203	Y55B1BR.5	Y55B1BR.5	Protein Y55B1BR.5	1.60313	7.75065	11.3581	9.04e-07	0.000261933	6.36801
18615544	18615544	T10E10.2.1	col-167	Protein COL-167	2.69105	8.32666	11.3468	9.12e-07	0.000261933	6.35953
18571247	18571247	F56A4.3	F56A4.3	Protein F56A4.3	3.21366	8.04748	11.3273	9.26e-07	0.000261933	6.34495
18581859	18581859	NM_072975	col-10	Protein COL-10	2.02186	11.2207	11.3184	9.32e-07	0.000261933	6.3383
18560893	18560893	ZK354.11	msp-113	Protein MSP-113	-1.51696	7.23002	-11.3128	9.36e-07	0.000261933	6.33408
18581852	18581852	NM_072973	col-144	Protein COL-144	1.88292	10.3889	11.295	9.49e-07	0.000261933	6.32073
18534731	18534731	NM_068725	CELE_C34D4.1	Protein C34D4.1	1.67399	5.24605	11.2921	9.51e-07	0.000261933	6.31852
18480000	18480000	NM_063089	pdl-1	Protein PDL-1	1.79171	6.8527	11.2858	9.56e-07	0.000261933	6.31379
18454318	18454318	NM_059867	tba-5	Protein TBA-5	2.45065	4.60413	11.246	9.86e-07	0.000263866	6.2838
18502795	18502795	T05H10.3	T05H10.3	Protein T05H10.3	3.00549	6.32687	11.2331	9.96e-07	0.000263866	6.27407
18456088	18456088	F47G4.3	gpdh-1	Protein GPDH-1	-2.09158	5.81411	-11.2202	1.01e-06	0.000263866	6.26434
18610922	18610922	F48D6.3	hlh-13	Protein HLH-13	1.4502	5.167	11.2129	1.01e-06	0.000263866	6.25876
18490151	18490151	Y27F2A.3b	sri-40	Protein SRI-40	-1.44152	6.76823	-11.2048	1.02e-06	0.000263866	6.25262
18570978	18570978	F54F3.3	lipl-1	Protein LIPL-1	2.69753	6.6523	11.1977	1.02e-06	0.000263866	6.24724
18454950	18454950	F27C1.1	F27C1.1	Protein F27C1.1	-2.02429	6.10523	-11.1803	1.04e-06	0.000263866	6.23404
18563012	18563012	NM_071262	srd-60	Protein SRD-60	2.04001	4.54362	11.1558	1.06e-06	0.000263866	6.21542
18579218	18579218	NM_071262	srd-60	Protein SRD-60	2.04001	4.54362	11.1558	1.06e-06	0.000263866	6.21542
18477294	18477294	NR_050489	ZC247.6	ncRNA	2.54287	3.8726	11.1507	1.06e-06	0.000263866	6.21155
18634561	18634561	NA	NA	NA	2.54287	3.8726	11.1507	1.06e-06	0.000263866	6.21155
18515404	18515404	T12A2.16b	hot-4	Protein HOT-4	1.2837	5.68508	11.1207	1.09e-06	0.000267883	6.18863
18525700	18525700	NR_052393	K07E12.4	ncRNA	2.13458	5.84281	11.0957	1.11e-06	0.000270915	6.16953
18615561	18615561	T10E10.5	col-169	Protein COL-169	2.51675	5.9069	11.0821	1.12e-06	0.000271572	6.15908
18572344	18572344	NM_072266	K04A8.3	Protein K04A8.3	-1.58823	6.48589	-11.0499	1.15e-06	0.000276281	6.13431
18471666	18471666	K08C9.1	CELE_K08C9.1	Protein K08C9.1	-1.90661	4.60515	-11.0216	1.18e-06	0.000280227	6.11253
18557156	18557156	NM_070479	CELE_Y105C5A.12	Protein Y105C5A.12	2.41157	7.08907	11.0019	1.19e-06	0.00028052	6.09729
18520375	18520375	NR_052283	B0393.13	ncRNA	2.08707	4.37775	10.9999	1.2e-06	0.00028052	6.09577
18475756	18475756	Y47G6A.21.2	CELE_Y47G6A.21	Protein Y47G6A.21	-1.89047	7.63384	-10.9795	1.22e-06	0.000280926	6.08
18508594	18508594	C05H8.1b	ckk-1	Protein CKK-1	1.73511	8.35905	10.9726	1.22e-06	0.000280926	6.07467
18519200	18519200	NM_001027802	ZC21.9	Protein ZC21.9	1.63286	5.64897	10.9682	1.23e-06	0.000280926	6.07122
18608573	18608573	NM_077057	F18E9.1	Protein F18E9.1	1.74095	7.76346	10.9363	1.26e-06	0.000281346	6.04648
18574770	18574770	NR_069478	T03F7.12	ncRNA	-1.93803	4.95688	-10.9251	1.27e-06	0.000281346	6.03771
18451475	18451475	C09D4.2	C09D4.2	Protein C09D4.2	-3.41384	8.5688	-10.9001	1.29e-06	0.000281346	6.0182
18628657	18628657	NM_076264	K03C7.3	Protein K03C7.3	1.49027	4.77263	10.8833	1.31e-06	0.000281346	6.00513
18563862	18563862	NR_069884	C26E1.4	ncRNA	2.68509	4.09839	10.8697	1.33e-06	0.000281346	5.99444
18563809	18563809	NM_075379	C25F9.2	Protein C25F9.2	1.63712	4.06524	10.8592	1.34e-06	0.000281346	5.98625
18566973	18566973	NR_068893	F13H6.12	ncRNA	2.11618	6.79044	10.8318	1.37e-06	0.000281346	5.96471
18607553	18607553	NM_001029373	F09B9.5	Protein F09B9.5	1.37678	5.09444	10.8103	1.39e-06	0.000281346	5.94786
18615256	18615256	NA	NA	NA	1.37678	5.09444	10.8103	1.39e-06	0.000281346	5.94786
18618919	18618919	NA	NA	NA	1.37678	5.09444	10.8103	1.39e-06	0.000281346	5.94786
18619850	18619850	NA	NA	NA	1.37678	5.09444	10.8103	1.39e-06	0.000281346	5.94786
18620315	18620315	NA	NA	NA	1.37678	5.09444	10.8103	1.39e-06	0.000281346	5.94786
18623120	18623120	NA	NA	NA	1.37678	5.09444	10.8103	1.39e-06	0.000281346	5.94786
18623427	18623427	NA	NA	NA	1.37678	5.09444	10.8103	1.39e-06	0.000281346	5.94786
18628426	18628426	NA	NA	NA	1.37678	5.09444	10.8103	1.39e-06	0.000281346	5.94786
18630806	18630806	NA	NA	NA	1.37678	5.09444	10.8103	1.39e-06	0.000281346	5.94786
18631219	18631219	NA	NA	NA	1.37678	5.09444	10.8103	1.39e-06	0.000281346	5.94786
18621928	18621928	NR_071645	C47D2.5	ncRNA	2.21119	5.93968	10.7827	1.42e-06	0.000285702	5.92608
18459491	18459491	NM_059265	pamn-1	Protein PAMN-1	-1.47164	7.45524	-10.7674	1.44e-06	0.000285941	5.91396
18529171	18529171	Y39A1A.9	CELE_Y39A1A.9	Protein Y39A1A.9	4.25216	7.69177	10.7648	1.44e-06	0.000285941	5.91194
18555059	18555059	NM_001038338	R05G6.11	Protein R05G6.11	1.62662	6.45646	10.7485	1.46e-06	0.000286508	5.899
18524301	18524301	F44E2.4	F44E2.4	Protein F44E2.4	1.74095	7.48246	10.7386	1.47e-06	0.000286508	5.89112
18560688	18560688	NR_053055	ZC416.9	ncRNA	1.75414	4.62436	10.7376	1.48e-06	0.000286508	5.89033
18601464	18601464	ZC404.16	CELE_ZC404.16	Protein ZC404.16	-1.69363	5.70913	-10.6665	1.56e-06	0.000299831	5.83379
18623429	18623429	NA	NA	NA	1.38887	4.98451	10.6654	1.56e-06	0.000299831	5.83285
18466420	18466420	C44E4.1c	C44E4.2	Protein C44E4.2	-1.46068	9.54142	-10.6458	1.59e-06	0.000299924	5.81718
18567348	18567348	F17A9.3	atf-8	Protein ATF-8	2.4492	6.75428	10.6446	1.59e-06	0.000299924	5.81625
18493386	18493386	C03H5.6	C03H5.6	Protein C03H5.6	3.27742	7.46287	10.6411	1.6e-06	0.000299924	5.81349
18619282	18619282	NM_001129625	C05G5.7	Protein C05G5.7	2.84155	7.11221	10.6322	1.61e-06	0.000300079	5.80636
18456731	18456731	F55F8.1.1	ptr-10	Protein PTR-10	1.30781	5.13111	10.6249	1.62e-06	0.000300079	5.80047
18514036	18514036	NR_052600	M01A8.4	ncRNA	2.34101	4.68074	10.6076	1.64e-06	0.000302439	5.78658
18591632	18591632	NM_075064	fbxa-192	Protein FBXA-192	-2.202	4.76451	-10.5969	1.65e-06	0.00030318	5.77801
18522085	18522085	NR_052524	C30C11.12	ncRNA	1.83206	3.44408	10.5297	1.75e-06	0.000315026	5.72376
18540112	18540112	K03H6.2	K03H6.2	Protein K03H6.2	1.59559	6.6353	10.5288	1.75e-06	0.000315026	5.72306
18457912	18457912	K06A5.2	K06A5.2	Protein K06A5.2	-1.75349	7.42614	-10.5219	1.76e-06	0.000315026	5.71744
18625565	18625565	F40E10.2	sox-3	Protein SOX-3	1.68245	6.81374	10.5189	1.76e-06	0.000315026	5.71501
18611955	18611955	NR_070637	F56E3.17	ncRNA	2.04566	6.19645	10.5128	1.77e-06	0.000315026	5.71007
18452460	18452460	C35E7.2a	C35E7.2	Protein C35E7.2	1.64893	6.97259	10.4966	1.8e-06	0.000316102	5.6969
18472792	18472792	T06G6.3a	CELE_T06G6.3	Protein T06G6.3	1.80102	4.70413	10.4711	1.84e-06	0.000316102	5.67614
18542232	18542232	NM_069341	msp-78	Protein MSP-78	-1.95465	7.61606	-10.4683	1.84e-06	0.000316102	5.67391
18624181	18624181	NM_001270300	twk-23	Protein TWK-23	1.57068	5.71882	10.4635	1.85e-06	0.000316102	5.66997
18554411	18554411	K08F4.8	msp-38	Protein MSP-38	-1.73776	7.02437	-10.4589	1.85e-06	0.000316102	5.66627
18498788	18498788	F35D2.5a	syd-1	Protein SYD-1	2.25875	6.17725	10.4585	1.85e-06	0.000316102	5.6659
18509988	18509988	NM_065110	C39B5.5	Protein C39B5.5	-1.62869	6.15554	-10.4502	1.87e-06	0.000316102	5.65917
18605362	18605362	C34F6.3	col-179	Protein COL-179	-1.61261	8.2213	-10.4497	1.87e-06	0.000316102	5.65871
18541535	18541535	NM_068737	unc-8	Protein UNC-8	1.78406	5.27563	10.4444	1.88e-06	0.000316102	5.65443
18501994	18501994	NR_051349	R07G3.12	ncRNA	1.25276	5.25094	10.4253	1.91e-06	0.000319315	5.63882
18498949	18498949	F38A3.2	ram-2	Protein RAM-2	2.23725	8.20182	10.4099	1.93e-06	0.0003216	5.62618
18580614	18580614	ZC190.4	ZC190.4	Protein ZC190.4	1.53433	8.82166	10.3986	1.95e-06	0.000322803	5.61691
18536603	18536603	NR_056665	F12F6.17	ncRNA	2.07916	5.93983	10.3854	1.97e-06	0.000324361	5.60609
18552736	18552736	F45E4.7a	nep-16	Protein NEP-16	1.64787	4.91975	10.3793	1.98e-06	0.000324361	5.60108
18479162	18479162	NR_051652	C09H10.16	ncRNA	1.72069	6.00583	10.3613	2.01e-06	0.000327421	5.58633
18538312	18538312	NR_056155	F42C5.13	ncRNA	2.20576	4.63512	10.3449	2.04e-06	0.00032841	5.57274
18602684	18602684	C02H7.1	dyf-11	Protein DYF-11	1.55487	5.60217	10.3445	2.04e-06	0.00032841	5.57245
18490578	18490578	Y48B6A.8	ace-3	Protein ACE-3	2.59217	7.03193	10.3144	2.09e-06	0.000334955	5.54756
18546950	18546950	ZC168.5	grl-21	Protein GRL-21	2.47061	6.65349	10.3031	2.11e-06	0.000336301	5.53823
18591792	18591792	NM_072688	str-146	Protein STR-146	-2.24736	4.92223	-10.2939	2.13e-06	0.000337059	5.53065
18539419	18539419	NM_068543	F58F9.1	Protein F58F9.1	1.54463	6.87716	10.258	2.19e-06	0.000343977	5.50078
18503706	18503706	T23F4.3	T23F4.3	Protein T23F4.3	2.3277	5.1651	10.257	2.19e-06	0.000343977	5.49996
18556204	18556204	T13F2.10	msp-77	Protein MSP-77	-1.41785	8.97878	-10.2161	2.27e-06	0.000352132	5.46592
18534810	18534810	NM_067693	col-107	Protein COL-107	3.10534	6.54635	10.2153	2.27e-06	0.000352132	5.46522
18613489	18613489	NR_071576	K09F5.8	ncRNA	1.8277	5.43548	10.2103	2.28e-06	0.000352132	5.46106
18462670	18462670	Y54E10BL.4	dnj-28	Protein DNJ-28	-1.60411	8.14496	-10.2029	2.3e-06	0.000352491	5.45486
18508486	18508486	C05D10.2c	C05D10.2	Protein C05D10.2	1.45656	5.7358	10.1652	2.37e-06	0.000362016	5.42332
18525368	18525368	K01B6.2	srx-45	Protein SRX-45	1.29056	6.73266	10.1461	2.41e-06	0.000362339	5.4072
18566327	18566327	F07C3.2	F07C3.2	Protein F07C3.2	1.56228	7.58666	10.1367	2.43e-06	0.000362339	5.39934
18620174	18620174	C16E9.4a	inx-1	Protein INX-1	2.11008	8.53091	10.1354	2.43e-06	0.000362339	5.39824
18596053	18596053	NM_074387	cyp-34A2	Protein CYP-34A2	1.94493	7.12318	10.1349	2.43e-06	0.000362339	5.39783
18556483	18556483	T22B3.1	dpy-20	Protein DPY-20	2.45148	5.73411	10.1339	2.43e-06	0.000362339	5.39698
18473490	18473490	T23D8.8	cfi-1	Protein CFI-1	1.76348	7.03382	10.1077	2.49e-06	0.000366451	5.37484
18584649	18584649	C34B4.1b	max-1	Protein MAX-1	1.31527	7.07592	10.107	2.49e-06	0.000366451	5.37429
18560692	18560692	NR_056115	ZC477.20	ncRNA	2.05374	4.56898	10.1029	2.5e-06	0.000366451	5.37084
18593808	18593808	R02D5.7	R02D5.7	Protein R02D5.7	-2.30525	4.945	-10.0806	2.55e-06	0.000367456	5.35198
18533061	18533061	C04G2.4	msp-36	Protein MSP-36	-1.59772	7.27216	-10.0787	2.55e-06	0.000367456	5.35039
18522073	18522073	C30A5.7b	unc-86	Protein UNC-86	1.5631	7.74775	10.0747	2.56e-06	0.000367456	5.34696
18552717	18552717	NR_056214	F45E4.18	ncRNA	2.3871	8.42692	10.0734	2.56e-06	0.000367456	5.34584
18625882	18625882	NR_072116	F42E11.6	ncRNA	1.84835	4.40062	10.0708	2.57e-06	0.000367456	5.34363
18587151	18587151	F14D7.8	CELE_F14D7.8	Protein F14D7.8	2.25259	6.47178	10.0554	2.6e-06	0.000367456	5.33061
18630640	18630640	R173.3	R173.3	Protein R173.3	2.2138	5.52892	10.0536	2.61e-06	0.000367456	5.32911
18558646	18558646	Y45F10D.2	Y45F10D.2	Protein Y45F10D.2	1.89776	6.44695	10.041	2.64e-06	0.000367456	5.31836
18622723	18622723	NM_077826	F02C12.4	Protein F02C12.4	2.05667	4.94943	10.0363	2.65e-06	0.000367456	5.31436
18568782	18568782	NM_001270030	F31D4.5	Protein F31D4.5	2.04014	6.74986	10.0321	2.66e-06	0.000367456	5.31081
18543732	18543732	NA	NA	NA	2.01498	8.5585	10.025	2.67e-06	0.000367456	5.30476
18477627	18477627	ZK484.5	ZK484.5	Protein ZK484.5	-2.50022	6.36725	-10.0238	2.67e-06	0.000367456	5.30374
18556277	18556277	T14A8.2b	T14A8.2	Protein T14A8.2	2.06928	7.06385	10.0232	2.68e-06	0.000367456	5.30327
18593334	18593334	K11D12.4	cpt-4	Protein CPT-4	1.5926	6.83624	10.0206	2.68e-06	0.000367456	5.30105
18627670	18627670	NR_070636	F56E3.16	ncRNA	2.43032	5.54618	10.0115	2.7e-06	0.000368519	5.29324
18610255	18610255	F42F12.6	nspc-13	Protein NSPC-13	-3.72306	4.74214	-10.0053	2.72e-06	0.000368519	5.28801
18476324	18476324	NA	NA	NA	-1.40298	8.83622	-10.0011	2.73e-06	0.000368519	5.28437
18604669	18604669	NR_071055	C25F6.17	ncRNA	1.6616	7.36891	9.99125	2.75e-06	0.000369944	5.27598
18532528	18532528	NR_055050	B0350.75	ncRNA	1.70538	5.22035	9.95777	2.83e-06	0.000379035	5.24734
18609638	18609638	F35H12.6	F35H12.6	Protein F35H12.6	1.48511	6.9244	9.94561	2.86e-06	0.000381294	5.23691
18625874	18625874	F42E11.4	tni-1	Protein TNI-1	1.59549	9.10902	9.92209	2.92e-06	0.00038655	5.2167
18480333	18480333	C33F10.9	msp-113	Protein MSP-113	-1.78137	7.74147	-9.91932	2.93e-06	0.00038655	5.21432
18566983	18566983	NR_068883	F13H6.18	ncRNA	1.26616	5.6324	9.90034	2.98e-06	0.000391201	5.19797
18626695	18626695	F48C5.2	F48C5.2	Protein F48C5.2	1.33849	9.27151	9.89298	2.99e-06	0.000391949	5.19162
18512583	18512583	F54G8.2	dgk-3	Protein DGK-3	1.60979	5.31824	9.87467	3.04e-06	0.000395306	5.17581
18501060	18501060	NM_062308	CELE_K07D4.5	Protein K07D4.5	1.43293	4.57172	9.87088	3.05e-06	0.000395306	5.17254
18571489	18571489	F58B4.3a	F58B4.3	Protein F58B4.3	2.29734	9.00544	9.86785	3.06e-06	0.000395306	5.16992
18463737	18463737	ZC123.1	ZC123.1	Protein ZC123.1	3.55497	6.78368	9.82544	3.18e-06	0.000408387	5.13316
18493553	18493553	NR_051702	C05D12.11	ncRNA	1.57927	4.45532	9.8181	3.2e-06	0.000409217	5.12679
18451589	18451589	NM_059037	ugt-25	Protein UGT-25	-1.39607	8.04914	-9.80779	3.23e-06	0.000409666	5.11781
18469902	18469902	F46A8.7	CELE_F46A8.7	Protein F46A8.7	1.59703	6.77317	9.8069	3.23e-06	0.000409666	5.11704
18489387	18489387	W01C9.3b	pqn-73	Protein PQN-73	3.05729	7.12243	9.79804	3.25e-06	0.000411074	5.10933
18632138	18632138	NR_071101	T22B7.17	ncRNA	2.01082	5.08693	9.7732	3.32e-06	0.000416341	5.08766
18563154	18563154	NM_073747	C14C10.1	Protein C14C10.1	-1.88491	6.6433	-9.76393	3.35e-06	0.000416341	5.07957
18600231	18600231	Y57E12B.3	lipl-6	Protein LIPL-6	1.95837	5.68357	9.76219	3.36e-06	0.000416341	5.07804
18612655	18612655	NA	NA	NA	1.2935	4.85454	9.76207	3.36e-06	0.000416341	5.07794
18633418	18633418	NR_072161	Y71H9A.9	ncRNA	2.6219	4.30121	9.75918	3.37e-06	0.000416341	5.07541
18493458	18493458	C04G6.6	C04G6.6	Protein C04G6.6	-1.88575	6.21569	-9.74369	3.41e-06	0.000419477	5.06186
18468027	18468027	NM_059820	che-3	Protein CHE-3	1.51313	6.70262	9.73749	3.43e-06	0.000419477	5.05643
18573947	18573947	R08A2.3	ssp-33	Protein SSP-33	-1.83708	5.45643	-9.73633	3.43e-06	0.000419477	5.05541
18505587	18505587	NA	NA	NA	1.13812	5.96134	9.7279	3.46e-06	0.000420846	5.04801
18494406	18494406	C17C3.12a.1	acdh-2	Protein ACDH-2	-1.09737	10.3938	-9.72247	3.48e-06	0.000421115	5.04325
18594572	18594572	R13H4.1	nphp-4	Protein NPHP-4	1.41078	5.40737	9.71404	3.5e-06	0.000421296	5.03585
18545657	18545657	NM_068354	CELE_Y59E9AR.1	Protein Y59E9AR.1	-1.54687	10.3055	-9.70513	3.53e-06	0.000421296	5.02802
18559467	18559467	NM_068354	CELE_Y59E9AR.1	Protein Y59E9AR.1	-1.54687	10.3055	-9.70513	3.53e-06	0.000421296	5.02802
18524961	18524961	F58A4.11	gei-13	Protein GEI-13	2.39778	8.65586	9.69748	3.55e-06	0.000421296	5.02129
18505755	18505755	NM_062156	fbxb-104	Protein FBXB-104	-2.33092	5.33577	-9.69383	3.57e-06	0.000421296	5.01808
18608167	18608167	NM_076346	col-165	Protein COL-165	4.4669	6.10502	9.69294	3.57e-06	0.000421296	5.0173
18535228	18535228	NA	NA	NA	1.74819	7.94389	9.68939	3.58e-06	0.000421296	5.01417
18513907	18513907	K10G9.2	K10G9.2	Protein K10G9.2	1.96627	8.20385	9.68511	3.59e-06	0.000421296	5.0104
18538372	18538372	F42G8.8	F42G8.8	Protein F42G8.8	-1.63772	4.94303	-9.67812	3.61e-06	0.000422216	5.00424
18625798	18625798	NM_001029481	F41E7.9	Protein F41E7.9	1.75741	4.81908	9.64986	3.71e-06	0.000429954	4.97928
18567003	18567003	NM_001028624	CELE_F14D7.10	Protein F14D7.10	3.2219	6.64537	9.64778	3.71e-06	0.000429954	4.97745
18486839	18486839	M151.3	M151.3	Protein M151.3	1.8312	9.00833	9.64419	3.73e-06	0.000429954	4.97427
18480337	18480337	C34C6.3	C34C6.3	Protein C34C6.3	1.82129	7.28764	9.63451	3.76e-06	0.00043196	4.9657
18506420	18506420	NR_051791	Y57A10B.8	ncRNA	1.76738	5.28617	9.62656	3.78e-06	0.00043332	4.95866
18594624	18594624	R186.5	shw-3	Protein SHW-3	1.5132	6.62566	9.59743	3.88e-06	0.00044296	4.9328
18453089	18453089	C48E7.7	C48E7.7	Protein C48E7.7	-1.69352	8.96888	-9.57701	3.95e-06	0.000448739	4.91463
18493817	18493817	C08E3.13	C08E3.13	Protein C08E3.13	1.74339	8.79606	9.57085	3.98e-06	0.000448739	4.90914
18583094	18583094	NM_182404	C10F3.7	Protein C10F3.7	2.54118	6.20666	9.56508	4e-06	0.000448739	4.904
18545194	18545194	Y54G2A.10b	Y54G2A.10	Protein Y54G2A.10	1.60861	6.90285	9.56381	4e-06	0.000448739	4.90287
18490715	18490715	NM_064452	Y48E1B.8	Protein Y48E1B.8	-2.13889	6.25226	-9.5565	4.03e-06	0.000448739	4.89634
18591351	18591351	NM_071274	F56A4.9	Protein F56A4.9	2.48811	4.30362	9.54979	4.05e-06	0.000448739	4.89035
18585667	18585667	C53A3.2	C53A3.2	Protein C53A3.2	-2.81578	8.21509	-9.54955	4.05e-06	0.000448739	4.89014
18451679	18451679	C15C6.1.2	C15C6.1	Protein C15C6.1	1.88513	7.14935	9.54728	4.06e-06	0.000448739	4.88811
18494596	18494596	C18A3.6a	rab-3	Protein RAB-3	1.81506	9.22755	9.54433	4.07e-06	0.000448739	4.88547
18538491	18538491	NM_068835	tag-199	Protein TAG-199	2.55934	7.89432	9.53646	4.1e-06	0.000449054	4.87843
18547208	18547208	NR_056091	ZK381.48	ncRNA	1.38162	4.21235	9.53517	4.11e-06	0.000449054	4.87728
18497055	18497055	F07H5.7	CELE_F07H5.7	Protein F07H5.7	1.65371	6.06098	9.52537	4.14e-06	0.000451073	4.8685
18545691	18545691	NM_069063	Y59H11AM.1	Protein Y59H11AM.1	-1.56373	5.9488	-9.51849	4.17e-06	0.000451073	4.86234
18591642	18591642	F58B4.1b	nas-31	Protein NAS-31	1.50158	7.30657	9.50982	4.2e-06	0.000451073	4.85457
18476637	18476637	Y6B3B.10	lagr-1	Protein LAGR-1	1.39437	7.14495	9.50782	4.21e-06	0.000451073	4.85278
18632796	18632796	NR_072218	W03G11.10	ncRNA	1.47147	5.19255	9.50315	4.22e-06	0.000451073	4.84859
18575986	18575986	NM_001269539	T16G1.2	Protein T16G1.2	2.81369	7.07555	9.50267	4.23e-06	0.000451073	4.84816
18526604	18526604	R10F2.4	R10F2.4	Protein R10F2.4	1.73371	5.51789	9.49651	4.25e-06	0.000451073	4.84262
18601281	18601281	NM_072120	nstp-3	Protein NSTP-3	1.53375	5.38807	9.49361	4.26e-06	0.000451073	4.84002
18571651	18571651	F58G4.1	myo-5	Protein MYO-5	1.62518	8.23856	9.49333	4.26e-06	0.000451073	4.83977
18632278	18632278	T23F2.2a	T23F2.2	Protein T23F2.2	1.27837	7.45231	9.48538	4.29e-06	0.000452674	4.83262
18610717	18610717	NR_072735	F47C8.2	ncRNA	1.53049	4.38682	9.4771	4.32e-06	0.000454421	4.82517
18540256	18540256	NM_069359	msp-10	Protein MSP-10	-1.67755	8.63015	-9.46015	4.39e-06	0.000457929	4.8099
18571502	18571502	F58B4.6	F58B4.6	Protein F58B4.6	1.78312	7.66777	9.45183	4.42e-06	0.000457929	4.8024
18471364	18471364	K05C4.11	K05C4.11	Protein K05C4.11	1.14091	6.21547	9.4455	4.45e-06	0.000457929	4.79668
18566149	18566149	NR_069789	E02A10.7	ncRNA	1.47844	5.12828	9.44291	4.46e-06	0.000457929	4.79435
18576807	18576807	NM_074532	CELE_T26E4.3	Protein T26E4.3	1.12851	3.51097	9.4412	4.47e-06	0.000457929	4.7928
18553908	18553908	NR_055001	K02B2.35	ncRNA	1.73914	5.77161	9.44066	4.47e-06	0.000457929	4.79231
18584135	18584135	C24G6.7	grl-1	Protein GRL-1	2.21117	5.92195	9.43908	4.48e-06	0.000457929	4.79089
18617719	18617719	ZC504.2	acr-8	Protein ACR-8	1.4398	7.04056	9.4372	4.48e-06	0.000457929	4.78919
18452723	18452723	C41G7.5a	ahr-1	Protein AHR-1	1.35768	6.81245	9.41856	4.56e-06	0.000462095	4.77233
18520916	18520916	C06E1.8	ztf-30	Protein ZTF-30	1.87697	6.42542	9.41684	4.57e-06	0.000462095	4.77077
18623738	18623738	NR_071990	F14F3.6	ncRNA	2.34337	4.93355	9.41264	4.58e-06	0.000462095	4.76697
18619173	18619173	NR_072098	C05C9.8	ncRNA	1.79708	3.92783	9.40543	4.61e-06	0.000462095	4.76043
18492675	18492675	NM_001027370	ZK970.8	Protein ZK970.8	-1.70993	5.51621	-9.4048	4.62e-06	0.000462095	4.75986
18495050	18495050	C27H5.7a	dyf-13	Protein DYF-13	1.63953	5.92768	9.4037	4.62e-06	0.000462095	4.75886
18608842	18608842	F21A10.4	arrd-28	Protein ARRD-28	1.24063	5.5454	9.40053	4.63e-06	0.000462095	4.75599
18582341	18582341	C02E7.7	CELE_C02E7.7	Protein C02E7.7	2.7572	8.20061	9.39391	4.66e-06	0.000462668	4.74998
18609113	18609113	NR_071554	F26A10.11	ncRNA	1.79872	4.7571	9.39168	4.67e-06	0.000462668	4.74796
18574540	18574540	T01D3.1b	T01D3.1	Protein T01D3.1	1.62468	7.05874	9.38275	4.71e-06	0.000463113	4.73985
18571242	18571242	NM_071249	clec-209	Protein CLEC-209	1.79714	10.4904	9.3795	4.72e-06	0.000463113	4.73689
18578259	18578259	NM_071249	clec-209	Protein CLEC-209	1.79714	10.4904	9.3795	4.72e-06	0.000463113	4.73689
18466797	18466797	C50F2.8	magu-3	Protein MAGU-3	1.44562	5.70907	9.36616	4.78e-06	0.000466225	4.72476
18520881	18520881	C06E1.4	glr-1	Protein GLR-1	1.64857	5.88968	9.36249	4.8e-06	0.000466225	4.72142
18604649	18604649	C25B8.8	C25B8.8	Protein C25B8.8	1.31453	4.85726	9.36113	4.8e-06	0.000466225	4.72018
18561902	18561902	NM_071282	CELE_C01B4.7	Protein C01B4.7	2.46252	8.69705	9.35039	4.85e-06	0.000467703	4.71039
18578242	18578242	NM_071282	CELE_C01B4.7	Protein C01B4.7	2.46252	8.69705	9.35039	4.85e-06	0.000467703	4.71039
18452325	18452325	NM_001264538	tag-272	Protein TAG-272	1.18806	5.61951	9.33379	4.92e-06	0.000473269	4.69524
18584743	18584743	C35A5.11a	C35A5.11	Protein C35A5.11	2.54894	6.04828	9.32493	4.96e-06	0.000475547	4.68714
18497878	18497878	F18C5.5	F18C5.5	Protein F18C5.5	2.19517	5.44688	9.3092	5.04e-06	0.000479967	4.67276
18561882	18561882	NM_071285	str-258	Protein STR-258	1.26898	4.27755	9.29915	5.08e-06	0.000479967	4.66354
18578234	18578234	NM_071285	str-258	Protein STR-258	1.26898	4.27755	9.29915	5.08e-06	0.000479967	4.66354
18539556	18539556	NR_056702	H01G02.9	ncRNA	2.34252	4.26737	9.29651	5.09e-06	0.000479967	4.66113
18514034	18514034	NR_052599	M01A8.3	ncRNA	1.52245	4.85117	9.2942	5.1e-06	0.000479967	4.65901
18567443	18567443	F18E3.12	CELE_F18E3.12	Protein F18E3.12	-2.69464	7.19048	-9.29112	5.12e-06	0.000479967	4.65618
18558477	18558477	Y43C5A.1.2	nspd-7	Protein NSPD-7	-1.20744	3.51676	-9.29003	5.12e-06	0.000479967	4.65518
18626434	18626434	F47A4.1a	lgc-47	Protein LGC-47	1.85241	8.40566	9.27687	5.19e-06	0.000483574	4.6431
18553484	18553484	F58G6.6a	del-2	Protein DEL-2	1.98891	5.41131	9.27489	5.2e-06	0.000483574	4.64128
18504570	18504570	W09G10.3	ncs-6	Protein NCS-6	1.49945	5.05676	9.259	5.27e-06	0.000489111	4.62667
18585522	18585522	C50H2.3a	mec-9	Protein MEC-9	1.70775	6.39362	9.24211	5.35e-06	0.000495189	4.6111
18487151	18487151	R05H10.6	cdh-7	Protein CDH-7	2.09128	4.59386	9.21367	5.5e-06	0.000506712	4.58484
18591909	18591909	F59A1.7	fbxa-108	Protein FBXA-108	-2.67682	6.5257	-9.20919	5.52e-06	0.000507212	4.5807
18582252	18582252	NM_074317	CELE_C01G10.5	Protein C01G10.5	2.41195	4.1897	9.20112	5.56e-06	0.000508538	4.57324
18566229	18566229	NM_074281	grd-12	Protein GRD-12	2.59025	5.77656	9.19957	5.57e-06	0.000508538	4.5718
18491940	18491940	NM_062749	ZK1248.5	Protein ZK1248.5	-1.902	5.24333	-9.18532	5.64e-06	0.000511434	4.55859
18478517	18478517	NR_051284	C04A2.10	ncRNA	1.77269	6.99048	9.18347	5.65e-06	0.000511434	4.55687
18592451	18592451	K01D12.9	CELE_K01D12.9	Protein K01D12.9	2.38555	5.29461	9.18333	5.65e-06	0.000511434	4.55675
18548700	18548700	C09B9.6	msp-57	Protein MSP-57	-1.30203	7.75684	-9.17907	5.67e-06	0.00051187	4.5528
18536954	18536954	F20B10.3.1	CELE_F20B10.3	Protein F20B10.3	2.32982	5.2475	9.17311	5.71e-06	0.000513118	4.54726
18500849	18500849	K02C4.4	ltd-1	Protein LTD-1	1.28423	8.13284	9.16238	5.76e-06	0.000516649	4.53729
18587016	18587016	NM_071809	F13A2.4	Protein F13A2.4	-1.44325	6.74983	-9.15821	5.78e-06	0.000517063	4.53342
18561140	18561140	NR_056745	ZK617.16	ncRNA	1.23501	6.18501	9.14885	5.84e-06	0.000519978	4.52471
18570189	18570189	F45D3.2a	F45D3.2	Protein F45D3.2	1.80564	8.4021	9.13053	5.94e-06	0.000526837	4.50764
18616755	18616755	W04G3.2	lpr-5	Protein LPR-5	2.31412	8.07428	9.12818	5.95e-06	0.000526837	4.50544
18634569	18634569	NA	NA	NA	1.59545	4.62484	9.12079	5.99e-06	0.000528864	4.49855
18635113	18635113	NA	NA	NA	1.23266	9.72244	9.09888	6.11e-06	0.000538121	4.47807
18532241	18532241	ZK757.2	ZK757.2	Protein ZK757.2	1.49292	5.84895	9.09048	6.16e-06	0.000540724	4.4702
18578018	18578018	Y113G7A.5	lgc-55	Protein LGC-55	1.44918	5.94534	9.08358	6.2e-06	0.000542584	4.46373
18598319	18598319	Y102A5C.36.2	CELE_Y102A5C.36	Protein Y102A5C.36	-2.52985	5.99956	-9.07606	6.24e-06	0.000544773	4.45668
18634697	18634697	NA	NA	NA	1.76343	4.68937	9.06744	6.29e-06	0.000546066	4.44859
18534932	18534932	C39H7.1.2	CELE_C39H7.1	Protein C39H7.1	-1.51175	4.96157	-9.06448	6.31e-06	0.000546066	4.44581
18622317	18622317	C54G7.4	ifta-1	Protein IFTA-1	1.70725	5.72446	9.06399	6.31e-06	0.000546066	4.44535
18500735	18500735	K01A2.11d.1	cbn-1	Protein CBN-1	1.71002	6.09757	9.05831	6.35e-06	0.000547214	4.44002
18541756	18541756	NA	NA	NA	1.90274	4.79766	9.05544	6.36e-06	0.000547214	4.43732
18508617	18508617	NR_052550	C06E1.14	ncRNA	1.88578	7.06879	9.02689	6.54e-06	0.000560377	4.41044
18617024	18617024	Y12A6A.2	Y12A6A.2	Protein Y12A6A.2	1.52412	9.25321	9.02065	6.58e-06	0.000562017	4.40455
18620172	18620172	NR_071394	C16E9.29	ncRNA	1.15097	4.46111	9.01451	6.61e-06	0.000562372	4.39876
18625911	18625911	F42G10.1.2	F42G10.1	Protein F42G10.1	-1.36771	8.19605	-9.01377	6.62e-06	0.000562372	4.39806
18577319	18577319	W01F3.2	W01F3.2	Protein W01F3.2	-2.20395	9.56742	-9.00997	6.64e-06	0.000562749	4.39447
18484850	18484850	F53C3.5	CELE_F53C3.5	Protein F53C3.5	1.76689	7.10315	9.00514	6.67e-06	0.000563414	4.38991
18497268	18497268	F10E7.9	F10E7.9	Protein F10E7.9	1.29495	6.86796	9.00059	6.7e-06	0.000563414	4.38561
18522051	18522051	C30A5.10a	C30A5.10	Protein C30A5.10	1.95136	4.69133	8.99951	6.71e-06	0.000563414	4.38459
18574887	18574887	T04H1.6	lrx-1	Protein LRX-1	1.6332	5.84209	8.99192	6.76e-06	0.000565822	4.37741
18536463	18536463	NM_069973	F08G5.6	Protein F08G5.6	1.33478	8.43288	8.98198	6.82e-06	0.000569504	4.368
18551153	18551153	NM_069774	col-128	Protein COL-128	1.91836	4.16156	8.97719	6.85e-06	0.000570444	4.36345
18551111	18551111	NM_001083206	F12F6.10	Protein F12F6.10	1.76091	5.67564	8.97419	6.87e-06	0.000570444	4.36061
18609296	18609296	NR_072040	F31B12.9	ncRNA	1.46916	7.34741	8.95195	7.01e-06	0.00057985	4.33951
18552080	18552080	F33D4.6b	F33D4.6	Protein F33D4.6	2.75098	7.42103	8.95082	7.02e-06	0.00057985	4.33843
18606319	18606319	NR_071644	C47D2.4	ncRNA	2.00108	5.3723	8.94508	7.06e-06	0.00058136	4.33298
18607499	18607499	NM_078106	F09B12.5	Protein F09B12.5	1.54965	6.04545	8.93981	7.09e-06	0.000582624	4.32796
18609021	18609021	NR_071203	F22F4.8	ncRNA	1.4122	4.6827	8.92264	7.21e-06	0.000590495	4.31161
18603782	18603782	C14A11.2	CELE_C14A11.2	Protein C14A11.2	1.92326	5.70873	8.91852	7.24e-06	0.000591146	4.30768
18608421	18608421	NR_071696	F16F9.9	ncRNA	1.43706	3.77477	8.9069	7.32e-06	0.000596023	4.29659
18623490	18623490	NR_071158	F13D11.11	ncRNA	1.41358	5.45227	8.89887	7.37e-06	0.000597164	4.28893
18617254	18617254	Y41G9A.4b	gbb-1	Protein GBB-1	1.32581	6.54918	8.89689	7.39e-06	0.000597164	4.28703
18469925	18469925	NM_001026300	F46F11.11	Protein F46F11.11	1.47129	5.28373	8.89274	7.42e-06	0.000597164	4.28307
18564110	18564110	NM_071306	C29G2.3	Protein C29G2.3	2.845	5.41981	8.89125	7.43e-06	0.000597164	4.28164
18524973	18524973	F58A4.14a	CELE_F58A4.14	Protein F58A4.14	1.35582	6.70672	8.89032	7.43e-06	0.000597164	4.28075
18511926	18511926	F42G9.9d.2	ptl-1	Protein PTL-1	1.15626	6.52643	8.88165	7.5e-06	0.000598945	4.27245
18535064	18535064	NR_056554	C43F9.16	ncRNA	2.17656	6.59844	8.87444	7.55e-06	0.000598945	4.26555
18509284	18509284	C27F2.2a	nca-2	Protein NCA-2	1.40394	6.65596	8.87438	7.55e-06	0.000598945	4.26549
18566408	18566408	F08E10.7	scl-24	Protein SCL-24	2.7243	3.79982	8.86028	7.65e-06	0.000598945	4.25197
18493399	18493399	NR_051283	C04A2.13	ncRNA	1.72488	6.28609	8.85313	7.7e-06	0.000598945	4.24511
18497186	18497186	F10B5.4	tub-1	Protein TUB-1	1.78491	5.94841	8.85218	7.71e-06	0.000598945	4.2442
18616383	18616383	NR_070484	T24D8.12	ncRNA	1.37595	3.48325	8.8513	7.72e-06	0.000598945	4.24336
18469114	18469114	NA	NA	NA	1.28212	5.1235	8.84815	7.74e-06	0.000598945	4.24033
18521910	18521910	NR_052465	C03B8.6	ncRNA	1.28212	5.1235	8.84815	7.74e-06	0.000598945	4.24033
18521912	18521912	NA	NA	NA	1.28212	5.1235	8.84815	7.74e-06	0.000598945	4.24033
18540977	18540977	NR_052465	C03B8.6	ncRNA	1.28212	5.1235	8.84815	7.74e-06	0.000598945	4.24033
18550970	18550970	NR_052465	C03B8.6	ncRNA	1.28212	5.1235	8.84815	7.74e-06	0.000598945	4.24033
18551270	18551270	NR_052465	C03B8.6	ncRNA	1.28212	5.1235	8.84815	7.74e-06	0.000598945	4.24033
18543022	18543022	W05E7.1	grd-3	Protein GRD-3	-1.11247	10.5469	-8.84755	7.74e-06	0.000598945	4.23976
18541568	18541568	R13H9.2	msp-57	Protein MSP-57	-1.98567	8.784	-8.83879	7.81e-06	0.000602372	4.23134
18468926	18468926	F32A7.3a	eva-1	Protein EVA-1	2.00198	7.50892	8.83572	7.83e-06	0.00060255	4.22838
18454832	18454832	NM_001263250	F26B1.8	Protein F26B1.8	-2.00444	7.24724	-8.82869	7.88e-06	0.000604102	4.22162
18587075	18587075	NR_068880	F13H6.11	ncRNA	2.09331	5.33218	8.82753	7.89e-06	0.000604102	4.2205
18510379	18510379	D1044.1	D1044.1	Protein D1044.1	1.31848	7.94351	8.80923	8.03e-06	0.00061195	4.20287
18553536	18553536	NM_069831	dyf-18	Protein DYF-18	1.77928	5.57258	8.80855	8.04e-06	0.00061195	4.2022
18516322	18516322	NM_067026	W09D6.4	Protein W09D6.4	-1.92471	3.50728	-8.80369	8.07e-06	0.000613202	4.19752
18545615	18545615	Y57G11C.8	CELE_Y57G11C.8	Protein Y57G11C.8	-1.75071	6.08706	-8.7792	8.27e-06	0.000625001	4.17385
18536389	18536389	NM_069085	cdh-5	Protein CDH-5	1.93474	7.0286	8.77835	8.27e-06	0.000625001	4.17303
18634547	18634547	NA	NA	NA	1.14945	4.22427	8.77349	8.31e-06	0.000625001	4.16833
18612890	18612890	NR_070752	K03C7.4	ncRNA	1.13009	6.04101	8.773	8.31e-06	0.000625001	4.16785
18464622	18464622	B0207.12b	avr-14	Protein AVR-14	1.16089	7.0086	8.75984	8.42e-06	0.000631317	4.1551
18623796	18623796	F14H12.8	F14H12.8	Protein F14H12.8	-1.10441	5.09068	-8.75667	8.45e-06	0.000631622	4.15203
18597041	18597041	T25F10.5	bbs-8	Protein BBS-8	1.34038	5.53522	8.72974	8.67e-06	0.000646533	4.12587
18461578	18461578	NM_001129064	CELE_Y26D4A.21	Protein Y26D4A.21	-1.51783	4.55703	-8.724	8.71e-06	0.000648262	4.12028
18623823	18623823	F15A2.5	efn-3	Protein EFN-3	-1.36078	8.09178	-8.72169	8.73e-06	0.000648262	4.11803
18619946	18619946	C15A7.2	C15A7.2	Protein C15A7.2	1.44031	5.00801	8.71116	8.82e-06	0.000652244	4.10778
18618839	18618839	C02F12.7	tag-278	Protein TAG-278	1.32284	8.05234	8.71009	8.83e-06	0.000652244	4.10673
18544480	18544480	NM_069484	Y43C5A.4	Protein Y43C5A.4	-1.42062	6.65857	-8.70105	8.91e-06	0.000652617	4.09792
18635025	18635025	NA	NA	NA	1.71289	4.55826	8.69833	8.93e-06	0.000652617	4.09526
18635027	18635027	NA	NA	NA	1.71289	4.55826	8.69833	8.93e-06	0.000652617	4.09526
18519748	18519748	ZK512.6	eat-4	Protein EAT-4	1.24459	5.94079	8.69831	8.93e-06	0.000652617	4.09524
18571484	18571484	NM_074726	CELE_F57G8.7	Protein F57G8.7	1.38276	4.27634	8.69652	8.95e-06	0.000652617	4.0935
18609327	18609327	F31F6.5	daf-6	Protein DAF-6	1.92122	6.34749	8.67081	9.17e-06	0.000666135	4.06837
18501807	18501807	NM_062497	msp-31	Protein MSP-31	-1.56277	9.05595	-8.67012	9.18e-06	0.000666135	4.0677
18598729	18598729	Y22F5A.3a	ric-4	Protein RIC-4	1.25081	9.37555	8.6676	9.2e-06	0.000666135	4.06523
18594650	18594650	R31.3	osm-6	Protein OSM-6	1.63975	4.43414	8.66076	9.26e-06	0.0006686	4.05853
18537901	18537901	NM_068359	msp-19	Protein MSP-19	-1.63219	6.75765	-8.65813	9.29e-06	0.0006686	4.05596
18613766	18613766	M153.3	M153.3	Protein M153.3	1.90929	4.67481	8.65387	9.33e-06	0.0006686	4.05177
18584699	18584699	C34D1.3	odr-3	Protein ODR-3	2.07064	6.11202	8.65364	9.33e-06	0.0006686	4.05155
18457447	18457447	NM_060796	clec-13	Protein CLEC-13	3.43356	5.7328	8.64752	9.38e-06	0.000669303	4.04555
18472836	18472836	NM_060796	clec-13	Protein CLEC-13	3.43356	5.7328	8.64752	9.38e-06	0.000669303	4.04555
18452923	18452923	NM_059101	C46H11.6	Protein C46H11.6	-1.20035	4.17589	-8.64201	9.43e-06	0.000669945	4.04014
18621632	18621632	NM_001029285	C42D8.9	Protein C42D8.9	-1.22647	4.34972	-8.64152	9.44e-06	0.000669945	4.03966
18523225	18523225	NM_065547	pqn-29	Protein PQN-29	1.96182	6.01245	8.61182	9.71e-06	0.000687885	4.01046
18629964	18629964	NM_077775	R03G8.4	Protein R03G8.4	-1.44736	3.84157	-8.60443	9.78e-06	0.00069118	4.00318
18500730	18500730	K01A2.10	K01A2.10	Protein K01A2.10	1.32161	7.76339	8.59067	9.92e-06	0.000698819	3.9896
18542278	18542278	NR_056477	T13H10.9	ncRNA	1.55133	5.03612	8.58407	9.98e-06	0.000701644	3.98309
18578707	18578707	NM_001269912	nhr-145	Protein NHR-145	1.18142	7.07713	8.57261	1.01e-05	0.000706458	3.97175
18451062	18451062	NR_050477	B0379.8	ncRNA	1.60676	5.95717	8.57101	1.01e-05	0.000706458	3.97018
18554064	18554064	K07F5.1	msp-113	Protein MSP-113	-1.78203	7.82739	-8.56972	1.01e-05	0.000706458	3.9689
18629194	18629194	NR_071577	K09F5.7	ncRNA	2.14568	4.66697	8.55252	1.03e-05	0.000716721	3.95187
18485163	18485163	NM_062944	F54H5.3	Protein F54H5.3	-1.78332	3.60977	-8.54393	1.04e-05	0.000721059	3.94335
18488490	18488490	T13C2.3b.1	T13C2.3	Protein T13C2.3	1.34514	7.80343	8.53858	1.04e-05	0.000723132	3.93804
18542280	18542280	T14A8.1	ric-3	Protein RIC-3	1.20146	8.43161	8.53095	1.05e-05	0.000723727	3.93047
18570305	18570305	F46B6.8	lipl-2	Protein LIPL-2	2.16383	5.1019	8.53077	1.05e-05	0.000723727	3.93029
18623200	18623200	F09F9.2	F09F9.2	Protein F09F9.2	3.00517	6.41484	8.53052	1.05e-05	0.000723727	3.93004
18509313	18509313	NR_052243	C28A5.12	ncRNA	1.20566	5.7912	8.52147	1.06e-05	0.000727248	3.92105
18625891	18625891	F42F12.2	zig-2	Protein ZIG-2	-1.39633	5.47717	-8.51995	1.06e-05	0.000727248	3.91953
18631660	18631660	T14B1.1.1	T14B1.1	Protein T14B1.1	2.68559	7.85319	8.51841	1.06e-05	0.000727248	3.91801
18539546	18539546	NR_056703	H01G02.12	ncRNA	1.48179	4.65238	8.51176	1.07e-05	0.000730311	3.91139
18634997	18634997	NA	NA	NA	1.81133	4.38704	8.50681	1.08e-05	0.000730339	3.90646
18534867	18534867	C36H8.2	inx-6	Protein INX-6	2.10786	6.86826	8.50444	1.08e-05	0.000730339	3.9041
18567182	18567182	F15B9.7	fmi-1	Protein FMI-1	1.60416	7.8337	8.50309	1.08e-05	0.000730339	3.90275
18589672	18589672	NR_070300	F38A6.7	ncRNA	1.70035	4.9404	8.50085	1.08e-05	0.000730339	3.90052
18616972	18616972	NM_001029779	Y102A11A.2	Protein Y102A11A.2	1.26674	7.78604	8.49995	1.08e-05	0.000730339	3.89962
18608542	18608542	NR_072268	F17E5.4	ncRNA	1.73444	5.31136	8.49746	1.09e-05	0.000730452	3.89714
18617366	18617366	Y64H9A.2	Y64H9A.2	Protein Y64H9A.2	2.22842	4.16811	8.48413	1.1e-05	0.000736112	3.88385
18542934	18542934	W03B1.7	oac-51	Protein OAC-51	1.62819	6.65269	8.47821	1.11e-05	0.000736112	3.87794
18557945	18557945	NR_052244	C28A5.11	ncRNA	1.22618	6.2676	8.47757	1.11e-05	0.000736112	3.87729
18614843	18614843	NR_072033	T01C1.9	ncRNA	1.21874	6.07658	8.47664	1.11e-05	0.000736112	3.87637
18455489	18455489	NR_050144	F33D11.15	ncRNA	1.21081	5.85391	8.47658	1.11e-05	0.000736112	3.87631
18542781	18542781	T28H11.1	ssq-4	Protein SSQ-4	-1.37663	6.05947	-8.47572	1.11e-05	0.000736112	3.87545
18534084	18534084	NR_056269	C26B2.12	ncRNA	1.86193	6.50207	8.4724	1.11e-05	0.000736855	3.87213
18489302	18489302	NR_051023	T27F7.5	ncRNA	1.16121	3.61508	8.46757	1.12e-05	0.000738702	3.8673
18604221	18604221	NR_071621	C18A11.13	ncRNA	1.20002	6.00293	8.46476	1.12e-05	0.000739089	3.86449
18595311	18595311	T05B4.11	phat-5	Protein PHAT-5	2.94554	5.46747	8.45806	1.13e-05	0.000742317	3.85779
18504283	18504283	NA	NA	NA	3.40346	4.71196	8.4491	1.14e-05	0.000746142	3.84881
18615515	18615515	NM_078119	ocr-3	Protein OCR-3	1.23563	4.58876	8.44832	1.14e-05	0.000746142	3.84803
18571252	18571252	NM_071270	F56A4.4	Protein F56A4.4	1.61291	5.71294	8.43499	1.16e-05	0.000751122	3.83466
18579195	18579195	NM_071270	F56A4.4	Protein F56A4.4	1.61291	5.71294	8.43499	1.16e-05	0.000751122	3.83466
18470985	18470985	NM_059215	rpa-4	Protein RPA-4	1.2555	8.42019	8.43484	1.16e-05	0.000751122	3.83451
18521244	18521244	C09E7.8a	C09E7.8	Protein C09E7.8	-1.45869	7.67774	-8.41624	1.18e-05	0.000763382	3.81583
18587117	18587117	NR_068878	F13H6.7	ncRNA	1.76448	5.24833	8.40974	1.18e-05	0.000765482	3.80929
18576203	18576203	NR_068978	T19F4.4	ncRNA	1.33153	5.23449	8.40771	1.19e-05	0.000765482	3.80725
18620158	18620158	NR_071397	C16E9.16	ncRNA	1.81693	3.7076	8.4042	1.19e-05	0.000765482	3.80371
18451903	18451903	C18E3.7a	ppw-1	Protein PPW-1	-2.05958	3.91691	-8.39888	1.2e-05	0.000765482	3.79836
18571477	18571477	NM_074730	nhr-193	Protein NHR-193	-2.53309	4.66063	-8.39557	1.2e-05	0.000765482	3.79502
18623467	18623467	F13C5.5	F13C5.5	Protein F13C5.5	0.961186	7.65103	8.395	1.2e-05	0.000765482	3.79445
18595699	18595699	NR_069813	T07F10.10	ncRNA	1.62917	5.04269	8.39092	1.21e-05	0.000765482	3.79033
18500485	18500485	F59B10.2	F59B10.2	Protein F59B10.2	1.78012	4.74075	8.3903	1.21e-05	0.000765482	3.78971
18631440	18631440	T10A3.1a	unc-10	Protein UNC-10	1.96955	8.32008	8.38956	1.21e-05	0.000765482	3.78896
18612056	18612056	NR_072003	F57C7.7	ncRNA	1.12636	4.51889	8.38942	1.21e-05	0.000765482	3.78882
18492367	18492367	ZK546.6	msp-152	Protein MSP-152	-1.57498	8.76434	-8.38922	1.21e-05	0.000765482	3.78862
18612653	18612653	NR_071727	K01A12.9	ncRNA	1.15971	6.20255	8.38582	1.21e-05	0.000766415	3.78519
18527839	18527839	T19C3.6	T19C3.6	Protein T19C3.6	1.25402	4.86468	8.3779	1.22e-05	0.000767834	3.7772
18587148	18587148	NM_074144	CELE_F14D7.7	Protein F14D7.7	2.3964	6.6358	8.37385	1.23e-05	0.000767834	3.7731
18604665	18604665	NR_071054	C25F6.13	ncRNA	1.6575	6.22503	8.37112	1.23e-05	0.000767834	3.77035
18501992	18501992	NR_051350	R07G3.10	ncRNA	1.81135	6.32869	8.37088	1.23e-05	0.000767834	3.77011
18617541	18617541	NR_070548	Y76F7A.5	ncRNA	1.19	4.9735	8.36774	1.24e-05	0.000767834	3.76694
18488809	18488809	NR_051483	T21B10.9	ncRNA	2.35048	5.56883	8.36742	1.24e-05	0.000767834	3.76661
18500954	18500954	NM_062742	msp-63	Protein MSP-63	-1.42326	4.5873	-8.3649	1.24e-05	0.000767834	3.76406
18541917	18541917	NM_069544	CELE_T07G12.3	Protein T07G12.3	2.26465	4.55156	8.3632	1.24e-05	0.000767834	3.76235
18632653	18632653	T28B4.4.1	T28B4.4	Protein T28B4.4	1.24678	7.79885	8.3593	1.25e-05	0.000767834	3.7584
18509043	18509043	C18D11.6	C18D11.6	Protein C18D11.6	2.22908	4.42126	8.35589	1.25e-05	0.000767834	3.75495
18614352	18614352	NR_072662	R07D5.8	ncRNA	1.83972	4.58909	8.34785	1.26e-05	0.000767834	3.74682
18611013	18611013	F49E10.1	tbc-16	Protein TBC-16	1.63889	5.65456	8.34517	1.26e-05	0.000767834	3.7441
18609553	18609553	F35C8.3	jkk-1	Protein JKK-1	1.23203	5.97603	8.34412	1.26e-05	0.000767834	3.74303
18623118	18623118	NR_071935	F09B9.7	ncRNA	1.22281	5.97906	8.33538	1.28e-05	0.000767834	3.73417
18610527	18610527	NM_077819	sir-2.3	Protein SIR-2.3	-1.61133	7.27877	-8.33479	1.28e-05	0.000767834	3.73358
18497349	18497349	F11G11.8	nspd-5	Protein NSPD-5	-1.52647	4.77385	-8.33408	1.28e-05	0.000767834	3.73285
18607115	18607115	NR_071410	F01E11.14	ncRNA	1.8439	4.70385	8.3333	1.28e-05	0.000767834	3.73206
18522194	18522194	NM_065617	C35D10.12	Protein C35D10.12	1.35147	5.59101	8.33189	1.28e-05	0.000767834	3.73064
18458384	18458384	M04C9.5b	dyf-5	Protein DYF-5	1.41387	5.59923	8.3316	1.28e-05	0.000767834	3.73034
18537484	18537484	F32B6.6	msp-77	Protein MSP-77	-1.3107	7.81431	-8.33031	1.28e-05	0.000767834	3.72903
18495637	18495637	C40A11.8	C40A11.8	Protein C40A11.8	-1.21502	4.94551	-8.33023	1.28e-05	0.000767834	3.72895
18509311	18509311	NR_052244	C28A5.11	ncRNA	1.23265	5.80977	8.32768	1.29e-05	0.000767834	3.72636
18600379	18600379	Y59A8B.20	lon-8	Protein LON-8	1.42295	7.25123	8.32622	1.29e-05	0.000767834	3.72488
18489820	18489820	W09H1.4	CELE_W09H1.4	Protein W09H1.4	1.24907	8.58458	8.32507	1.29e-05	0.000767834	3.72371
18575315	18575315	T07F10.4a	bus-19	Protein BUS-19	1.79471	6.69619	8.31992	1.3e-05	0.000767834	3.71848
18504461	18504461	NA	NA	NA	3.57667	4.61407	8.3141	1.3e-05	0.000767834	3.71257
18504463	18504463	NA	NA	NA	3.57667	4.61407	8.3141	1.3e-05	0.000767834	3.71257
18504465	18504465	NA	NA	NA	3.57667	4.61407	8.3141	1.3e-05	0.000767834	3.71257
18504469	18504469	NA	NA	NA	3.57667	4.61407	8.3141	1.3e-05	0.000767834	3.71257
18504471	18504471	NA	NA	NA	3.57667	4.61407	8.3141	1.3e-05	0.000767834	3.71257
18504473	18504473	NA	NA	NA	3.57667	4.61407	8.3141	1.3e-05	0.000767834	3.71257
18504475	18504475	NA	NA	NA	3.57667	4.61407	8.3141	1.3e-05	0.000767834	3.71257
18456817	18456817	F55H12.5	F55H12.5	Protein F55H12.5	-1.51323	5.25718	-8.31193	1.31e-05	0.000767834	3.71036
18551206	18551206	F13B6.3.1	F13B6.3	Protein F13B6.3	1.48927	8.26069	8.31047	1.31e-05	0.000767834	3.70888
18539310	18539310	NM_068934	unc-24	Protein UNC-24	1.18168	5.47168	8.30777	1.31e-05	0.000767834	3.70613
18480819	18480819	C50D2.2	C50D2.2	Protein C50D2.2	1.46613	6.52841	8.30761	1.31e-05	0.000767834	3.70596
18498219	18498219	F26G1.9	CELE_F26G1.9	Protein F26G1.9	1.37233	4.47958	8.30701	1.31e-05	0.000767834	3.70536
18479074	18479074	C09G5.1	ggr-1	Protein GGR-1	1.19481	5.08452	8.30357	1.32e-05	0.00076834	3.70185
18601436	18601436	ZC404.11	dmsr-11	Protein DMSR-11	-1.47422	5.22236	-8.30237	1.32e-05	0.00076834	3.70064
18500592	18500592	F59H6.1	bath-19	Protein BATH-19	-1.42204	6.54567	-8.2799	1.35e-05	0.000783912	3.67774
18549920	18549920	NR_056555	C43F9.17	ncRNA	2.18403	6.7942	8.27742	1.35e-05	0.000783912	3.67521
18568371	18568371	NR_068803	F26F12.13	ncRNA	1.67053	5.5605	8.27617	1.35e-05	0.000783912	3.67393
18591539	18591539	F57B7.2b	F57B7.2	Protein F57B7.2	1.4508	7.35389	8.27214	1.36e-05	0.000783912	3.66982
18594829	18594829	T01G5.1	T01G5.1	Protein T01G5.1	-1.8366	6.55912	-8.27187	1.36e-05	0.000783912	3.66954
18582195	18582195	NM_072862	C01B7.3	Protein C01B7.3	2.07308	5.24402	8.27053	1.36e-05	0.000783912	3.66818
18590985	18590985	F53F4.6a	rdy-2	Protein RDY-2	1.56836	4.54326	8.26202	1.37e-05	0.00078637	3.65948
18634725	18634725	NA	NA	NA	1.63226	4.55557	8.26156	1.37e-05	0.00078637	3.65901
18634737	18634737	NA	NA	NA	1.63226	4.55557	8.26156	1.37e-05	0.00078637	3.65901
18536216	18536216	F01G10.10	CELE_F01G10.10	Protein F01G10.10	1.08939	5.69597	8.24889	1.39e-05	0.000794905	3.64605
18500515	18500515	NR_051607	F59B10.8	ncRNA	1.62345	2.61374	8.23221	1.41e-05	0.000805497	3.62895
18459153	18459153	T08G11.3	T08G11.3	Protein T08G11.3	1.35038	4.80743	8.23188	1.41e-05	0.000805497	3.62862
18491785	18491785	ZK1067.4	ZK1067.4	Protein ZK1067.4	1.21436	6.8891	8.22506	1.42e-05	0.000809486	3.62162
18583272	18583272	C13C12.2	C13C12.2	Protein C13C12.2	1.6291	6.0936	8.22228	1.43e-05	0.000810189	3.61877
18451072	18451072	B0414.2	rnt-1	Protein RNT-1	1.35862	5.68713	8.21773	1.44e-05	0.000812341	3.6141
18557747	18557747	Y37A1B.7	CELE_Y37A1B.7	Protein Y37A1B.7	3.07036	6.2191	8.21405	1.44e-05	0.000812679	3.61031
18510945	18510945	NR_052426	F11H8.7	ncRNA	1.41943	4.2711	8.21294	1.44e-05	0.000812679	3.60918
18524829	18524829	F56C9.8	F56C9.8	Protein F56C9.8	1.19245	9.51422	8.21051	1.45e-05	0.000812679	3.60668
18549000	18549000	NM_067553	C18H7.7	Protein C18H7.7	-2.0739	5.20969	-8.20683	1.45e-05	0.000812679	3.60289
18594541	18594541	R13D11.8	nhr-270	Protein NHR-270	1.64049	5.71764	8.20644	1.45e-05	0.000812679	3.6025
18607868	18607868	NR_071731	F12D9.18	ncRNA	1.20071	5.79202	8.20591	1.45e-05	0.000812679	3.60196
18563701	18563701	NM_001129386	CELE_C25D7.16	Protein C25D7.16	-2.05341	5.00805	-8.20061	1.46e-05	0.000814818	3.5965
18528433	18528433	NM_065154	W04B5.6	Protein W04B5.6	1.89385	4.50941	8.19954	1.46e-05	0.000814818	3.5954
18597554	18597554	NR_068914	W01A11.20	ncRNA	1.17586	4.96915	8.19345	1.47e-05	0.000817688	3.58913
18461100	18461100	Y106G6G.3	dlc-6	Protein DLC-6	1.91277	5.91365	8.19144	1.47e-05	0.000817688	3.58706
18523670	18523670	F27B3.7	F27B3.7	Protein F27B3.7	-1.94941	5.53888	-8.19044	1.48e-05	0.000817688	3.58603
18631137	18631137	NR_070803	T06F4.12	ncRNA	1.83883	7.08824	8.18705	1.48e-05	0.000818953	3.58254
18549827	18549827	C42C1.2	C42C1.2	Protein C42C1.2	1.48144	4.95959	8.18164	1.49e-05	0.000821896	3.57697
18619008	18619008	C03G5.8	nspc-1	Protein NSPC-1	-1.37539	8.5087	-8.17951	1.49e-05	0.000822124	3.57477
18469493	18469493	F36H2.3a	F36H2.3	Protein F36H2.3	1.82097	6.21674	8.17228	1.5e-05	0.000826617	3.56731
18476968	18476968	Y71G12B.27	Y71G12B.27	Protein Y71G12B.27	-1.9915	5.55003	-8.16298	1.52e-05	0.000832882	3.55771
18499163	18499163	F42A8.1	F42A8.1	Protein F42A8.1	-0.939332	8.6658	-8.15455	1.53e-05	0.000836843	3.549
18625063	18625063	F32A6.5d	sto-2	Protein STO-2	1.23216	6.24713	8.15282	1.53e-05	0.000836843	3.5472
18520705	18520705	C05B5.7b	rgs-1	Protein RGS-1	1.30075	7.1994	8.15226	1.53e-05	0.000836843	3.54662
18458003	18458003	NM_059625	mks-6	Protein MKS-6	1.46297	5.24398	8.14828	1.54e-05	0.000836843	3.54251
18485662	18485662	F59G1.4	F59G1.4	Protein F59G1.4	1.2757	5.77249	8.14763	1.54e-05	0.000836843	3.54183
18566487	18566487	F08H9.2	F08H9.2	Protein F08H9.2	-1.71788	4.12671	-8.14731	1.54e-05	0.000836843	3.5415
18623096	18623096	F09B9.1	oac-14	Protein OAC-14	-2.00598	5.94121	-8.1437	1.55e-05	0.00083715	3.53776
18474854	18474854	NM_001026537	CELE_Y106G6G.6	Protein Y106G6G.6	1.67629	6.02055	8.14331	1.55e-05	0.00083715	3.53736
18589783	18589783	F40F9.10	CELE_F40F9.10	Protein F40F9.10	1.1808	5.11075	8.13784	1.56e-05	0.000840261	3.5317
18569819	18569819	F41E6.2	grd-5	Protein GRD-5	-0.957798	10.1239	-8.13526	1.56e-05	0.000840926	3.52902
18629289	18629289	K10C2.14	K10C2.14	Protein K10C2.14	-2.46536	7.1328	-8.13209	1.57e-05	0.000841694	3.52574
18538562	18538562	F49C12.15	F49C12.15	Protein F49C12.15	-1.41714	6.39882	-8.13075	1.57e-05	0.000841694	3.52435
18544727	18544727	NM_068038	clec-70	Protein CLEC-70	-1.38996	7.67477	-8.12612	1.57e-05	0.000844123	3.51955
18568092	18568092	F25D1.3	CELE_F25D1.3	Protein F25D1.3	1.53507	4.19902	8.12316	1.58e-05	0.000845128	3.51648
18540475	18540475	K08D8.12a	CELE_K08D8.12	Protein K08D8.12	-1.29657	5.20357	-8.11233	1.6e-05	0.000852944	3.50524
18521294	18521294	C13B9.4a.2	pdfr-1	Protein PDFR-1	1.11263	8.47073	8.10748	1.61e-05	0.000853689	3.5002
18571687	18571687	NR_069648	F58H1.13	ncRNA	1.18392	4.9943	8.10663	1.61e-05	0.000853689	3.49931
18569416	18569416	NR_070299	F38A6.6	ncRNA	1.99819	5.3154	8.10613	1.61e-05	0.000853689	3.4988
18470149	18470149	NM_001026304	F52A8.3	Protein F52A8.3	1.095	5.68368	8.09985	1.62e-05	0.000857081	3.49227
18597117	18597117	NA	NA	NA	-1.64213	5.93007	-8.09815	1.62e-05	0.000857081	3.49049
18616468	18616468	T25C12.1b	lin-14	Protein LIN-14	1.78836	9.1459	8.09651	1.62e-05	0.000857081	3.48879
18480296	18480296	NM_062468	C33F10.1	Protein C33F10.1	-2.1397	7.49235	-8.0949	1.63e-05	0.000857081	3.48711
18602720	18602720	NR_072109	C03A3.8	ncRNA	1.24642	6.05331	8.09227	1.63e-05	0.000857081	3.48438
18550679	18550679	D2096.6	D2096.6	Protein D2096.6	2.48927	6.62732	8.09166	1.63e-05	0.000857081	3.48374
18538449	18538449	F45E4.1	arf-1.1	Protein ARF-1.1	-2.40686	5.46019	-8.07953	1.65e-05	0.000865433	3.47111
18562051	18562051	C02E7.6	CELE_C02E7.6	Protein C02E7.6	1.63648	5.67059	8.07789	1.65e-05	0.000865433	3.46939
18502005	18502005	R07G3.6	osm-8	Protein OSM-8	2.0731	7.38392	8.07676	1.66e-05	0.000865433	3.46822
18573241	18573241	NR_069452	K10D6.7	ncRNA	2.62074	4.77217	8.07518	1.66e-05	0.000865433	3.46657
18554067	18554067	NR_056451	K07F5.20	ncRNA	1.69345	6.85207	8.06764	1.67e-05	0.000868232	3.45871
18635091	18635091	NA	NA	NA	1.69059	4.53285	8.06685	1.67e-05	0.000868232	3.45788
18616490	18616490	NR_072136	T25C12.5	ncRNA	1.98768	6.26814	8.06682	1.67e-05	0.000868232	3.45785
18512793	18512793	F56F3.4	F56F3.4	Protein F56F3.4	-1.0438	5.32268	-8.06327	1.68e-05	0.00086837	3.45414
18500282	18500282	NR_051163	F57F10.3	ncRNA	2.23871	6.20543	8.06322	1.68e-05	0.00086837	3.45409
18536653	18536653	F13B12.5	ins-1	Protein INS-1	1.13886	7.44522	8.05612	1.69e-05	0.000873171	3.44667
18569753	18569753	F40G12.11	F40G12.11	Protein F40G12.11	-1.0424	8.98763	-8.0466	1.71e-05	0.000879373	3.43672
18475399	18475399	NM_001047237	Y37E3.19	Protein Y37E3.19	-1.64385	4.83504	-8.04579	1.71e-05	0.000879373	3.43587
18574529	18574529	T01C4.2a	odr-2	Protein ODR-2	1.36798	6.82229	8.04111	1.72e-05	0.000882053	3.43098
18541079	18541079	R05C11.1	arrd-26	Protein ARRD-26	1.51035	5.95575	8.03832	1.72e-05	0.000883039	3.42805
18473673	18473673	T27C10.7	nspd-10	Protein NSPD-10	-1.87192	6.23675	-8.03585	1.73e-05	0.000883361	3.42547
18627859	18627859	NR_072002	F57C7.8	ncRNA	1.42349	5.01656	8.03456	1.73e-05	0.000883361	3.42412
18546532	18546532	NM_070449	CELE_Y73F8A.15	Protein Y73F8A.15	-2.05082	5.82254	-8.02999	1.74e-05	0.000884294	3.41933
18580688	18580688	ZC196.7	glr-5	Protein GLR-5	1.50876	6.3621	8.0288	1.74e-05	0.000884294	3.41808
18497937	18497937	F19H8.2	F19H8.2	Protein F19H8.2	0.97485	9.39532	8.02846	1.74e-05	0.000884294	3.41773
18547622	18547622	NM_001268735	unc-31	Protein UNC-31	1.10343	5.96509	8.01773	1.76e-05	0.000892559	3.40647
18554415	18554415	K09B11.10	mam-3	Protein MAM-3	1.89633	5.32571	8.00296	1.79e-05	0.000903705	3.39096
18464082	18464082	ZK265.3	ZK265.3	Protein ZK265.3	-2.23003	5.15204	-8.00232	1.79e-05	0.000903705	3.39029
18617899	18617899	ZK154.1	ZK154.1	Protein ZK154.1	1.82683	7.33852	8.00025	1.79e-05	0.000904071	3.38812
18458808	18458808	T02E1.8a	T02E1.8	Protein T02E1.8	1.054	8.19396	7.9978	1.8e-05	0.000904802	3.38554
18501699	18501699	NM_063897	nphp-1	Protein NPHP-1	1.20971	5.13953	7.99413	1.8e-05	0.000905635	3.38168
18515383	18515383	T07E3.4b.2	T07E3.4	Protein T07E3.4	-0.969152	8.52981	-7.99358	1.8e-05	0.000905635	3.3811
18547648	18547648	NM_001047437	nas-6	Protein NAS-6	1.78588	5.44327	7.98854	1.81e-05	0.0009088	3.37579
18467320	18467320	E01A2.7	poml-2	Protein POML-2	-1.36592	8.19966	-7.98207	1.83e-05	0.000912619	3.36898
18543575	18543575	Y11D7A.14	hum-9	Protein HUM-9	1.43359	6.39644	7.98097	1.83e-05	0.000912619	3.36782
18593365	18593365	K11D12.9	K11D12.9	Protein K11D12.9	0.959229	5.92082	7.97676	1.84e-05	0.000912619	3.36339
18560461	18560461	Y77E11A.15.1	col-106	Protein COL-106	-1.05767	8.7067	-7.97669	1.84e-05	0.000912619	3.36331
18554938	18554938	M70.3a	M70.3	Protein M70.3	-0.997724	3.94934	-7.97418	1.84e-05	0.000912619	3.36066
18591990	18591990	F59B1.9	acr-23	Protein ACR-23	1.4256	5.31898	7.97343	1.84e-05	0.000912619	3.35988
18599435	18599435	NM_071137	Y40B10B.1	Protein Y40B10B.1	1.42948	4.35894	7.96889	1.85e-05	0.000912619	3.35509
18468481	18468481	NM_059734	del-3	Protein DEL-3	1.87221	4.73314	7.96837	1.85e-05	0.000912619	3.35454
18582648	18582648	C04F5.7	ugt-63	Protein UGT-63	-1.50504	7.59372	-7.96574	1.86e-05	0.000912619	3.35176
18455986	18455986	NR_050386	F46A9.10	ncRNA	2.1029	5.25643	7.96563	1.86e-05	0.000912619	3.35165
18550715	18550715	E03H12.7	CELE_E03H12.7	Protein E03H12.7	-1.51941	4.67703	-7.96496	1.86e-05	0.000912619	3.35094
18535764	18535764	C50F7.5	C50F7.5	Protein C50F7.5	1.95721	8.41248	7.96481	1.86e-05	0.000912619	3.35079
18453886	18453886	F07A5.2	CELE_F07A5.2	Protein F07A5.2	-1.55884	6.05932	-7.95614	1.88e-05	0.000919304	3.34163
18574909	18574909	T04H1.8	ugt-56	Protein UGT-56	2.04263	5.91907	7.95378	1.88e-05	0.000920009	3.33914
18455547	18455547	F35C12.2a	ncx-4	Protein NCX-4	0.991313	7.24531	7.94702	1.89e-05	0.000924499	3.33199
18551106	18551106	F11E6.9	F11E6.9	Protein F11E6.9	1.80036	5.76244	7.94534	1.9e-05	0.000924499	3.33021
18523849	18523849	NR_052387	F37A4.10	ncRNA	1.96939	6.63226	7.94388	1.9e-05	0.000924499	3.32867
18603598	18603598	NR_071856	C11E4.12	ncRNA	1.95299	5.00818	7.94093	1.9e-05	0.000924499	3.32555
18631830	18631830	NR_071844	T19C11.1	ncRNA	1.50669	4.9857	7.93909	1.91e-05	0.000924499	3.3236
18618504	18618504	B0294.1	CELE_B0294.1	Protein B0294.1	1.57092	6.26073	7.93616	1.91e-05	0.000924499	3.3205
18553068	18553068	F54D1.4.2	nhr-7	Protein NHR-7	1.44587	8.06439	7.93332	1.92e-05	0.000924499	3.31749
18481200	18481200	D2062.6	CELE_D2062.6	Protein D2062.6	-1.46281	6.22253	-7.93329	1.92e-05	0.000924499	3.31747
18544662	18544662	Y45F10D.13a	sorb-1	Protein SORB-1	1.31109	6.36211	7.93319	1.92e-05	0.000924499	3.31736
18632389	18632389	NR_070485	T24D8.13	ncRNA	1.33829	4.35218	7.9331	1.92e-05	0.000924499	3.31726
18534409	18534409	NR_056723	C29E6.11	ncRNA	2.24892	5.84091	7.92721	1.93e-05	0.000928648	3.31102
18547401	18547401	NR_056744	ZK617.24	ncRNA	1.58083	5.17712	7.92452	1.94e-05	0.00092972	3.30817
18577517	18577517	NM_075426	CELE_W04E12.4	Protein W04E12.4	-2.29156	6.03716	-7.91855	1.95e-05	0.000932465	3.30184
18551861	18551861	NM_069966	acs-20	Protein ACS-20	1.7722	7.38736	7.91853	1.95e-05	0.000932465	3.30182
18574567	18574567	T01D3.3b.1	T01D3.3	Protein T01D3.3	2.40566	6.24429	7.91244	1.96e-05	0.000936079	3.29535
18597536	18597536	NR_068912	W01A11.11	ncRNA	1.39159	4.37523	7.91167	1.96e-05	0.000936079	3.29454
18595324	18595324	T05B4.14	T05B4.14	Protein T05B4.14	-3.12929	4.40108	-7.90538	1.98e-05	0.000938943	3.28787
18542649	18542649	T26A8.2	CELE_T26A8.2	Protein T26A8.2	1.63462	5.09402	7.90447	1.98e-05	0.000938943	3.2869
18488478	18488478	T13C2.2	T13C2.2	Protein T13C2.2	1.56105	6.24713	7.90405	1.98e-05	0.000938943	3.28645
18520530	18520530	BE10.2	agmo-1	Protein AGMO-1	2.8193	6.83382	7.9019	1.98e-05	0.000939527	3.28416
18474834	18474834	Y106G6G.2	CELE_Y106G6G.2	Protein Y106G6G.2	1.80883	5.54719	7.89895	1.99e-05	0.000940897	3.28102
18519139	18519139	NR_052068	Y92C3A.5	ncRNA	1.30137	5.69713	7.89011	2.01e-05	0.00094574	3.27163
18550151	18550151	NM_001027899	C47E12.12	Protein C47E12.12	-1.38318	3.81705	-7.88958	2.01e-05	0.00094574	3.27106
18536699	18536699	NR_060131	F13G11.145	ncRNA	0.981697	6.20672	7.88938	2.01e-05	0.00094574	3.27085
18571589	18571589	F58E6.13c	F58E6.13	Protein F58E6.13	2.33924	5.08544	7.88269	2.02e-05	0.00094986	3.26373
18522127	18522127	NR_052194	C32A3.4	ncRNA	1.35511	4.97971	7.88213	2.02e-05	0.00094986	3.26313
18549192	18549192	C27B7.6	C27B7.6	Protein C27B7.6	-1.13283	4.999	-7.87883	2.03e-05	0.000951607	3.25962
18492587	18492587	ZK892.5	CELE_ZK892.5	Protein ZK892.5	-1.44427	5.00522	-7.87162	2.05e-05	0.000957266	3.25193
18458089	18458089	NM_059616	glr-3	Protein GLR-3	1.10713	4.4809	7.86537	2.06e-05	0.000959292	3.24528
18622053	18622053	C52B9.9	mec-18	Protein MEC-18	1.54739	6.32133	7.86447	2.06e-05	0.000959292	3.24432
18508615	18508615	NR_052548	C06E1.13	ncRNA	0.996199	3.91202	7.86356	2.06e-05	0.000959292	3.24335
18547596	18547596	ZK896.8	gcy-18	Protein GCY-18	1.1635	5.2901	7.8635	2.06e-05	0.000959292	3.24327
18609587	18609587	NM_075779	F35H12.1	Protein F35H12.1	1.44285	6.35655	7.86043	2.07e-05	0.000960265	3.24
18556077	18556077	T12E12.6	T12E12.6	Protein T12E12.6	1.72018	4.51711	7.8595	2.07e-05	0.000960265	3.239
18568955	18568955	NR_069879	F32F2.2	ncRNA	1.0707	5.4406	7.85602	2.08e-05	0.00096224	3.23529
18544988	18544988	Y54G2A.10b	Y54G2A.10	Protein Y54G2A.10	-1.78415	4.20007	-7.853	2.09e-05	0.00096271	3.23206
18465300	18465300	C15A11.3	sol-1	Protein SOL-1	1.65864	6.18372	7.85153	2.09e-05	0.00096271	3.23049
18460537	18460537	NM_060998	W04A4.2	Protein W04A4.2	-1.42484	8.41329	-7.85103	2.09e-05	0.00096271	3.22997
18473099	18473099	T10E9.9	acdh-4	Protein ACDH-4	-1.2043	6.26374	-7.84391	2.11e-05	0.000967028	3.22236
18624703	18624703	F27D9.6	dhs-29	Protein DHS-29	1.69932	7.02577	7.84257	2.11e-05	0.000967028	3.22092
18619618	18619618	C11G10.2	C11G10.2	Protein C11G10.2	1.34766	5.57088	7.84226	2.11e-05	0.000967028	3.22059
18520690	18520690	C05B5.2	CELE_C05B5.2	Protein C05B5.2	-2.03794	5.44413	-7.84028	2.12e-05	0.000967523	3.21847
18625518	18625518	NM_075764	F39H12.3	Protein F39H12.3	-1.5793	10.037	-7.83625	2.12e-05	0.000969649	3.21416
18455669	18455669	NM_060026	tax-2	Protein TAX-2	1.18146	4.78667	7.83521	2.13e-05	0.000969649	3.21304
18520559	18520559	C02C2.5	C02C2.5	Protein C02C2.5	1.01822	7.97418	7.83144	2.14e-05	0.000971708	3.20901
18481319	18481319	DH11.5d	DH11.5	Protein DH11.5	0.985048	7.69961	7.83021	2.14e-05	0.000971708	3.2077
18627828	18627828	NM_077373	F57C7.4	Protein F57C7.4	1.50573	6.11095	7.82106	2.16e-05	0.000979561	3.19789
18596461	18596461	T19A5.3a	T19A5.3	Protein T19A5.3	2.50673	7.43741	7.81642	2.17e-05	0.000982817	3.19291
18617212	18617212	Y41G9A.1	osm-5	Protein OSM-5	2.21759	5.51298	7.8144	2.17e-05	0.000983379	3.19075
18547108	18547108	ZK1251.6	msp-36	Protein MSP-36	-1.36485	7.42861	-7.80569	2.19e-05	0.000990876	3.18141
18568029	18568029	F25C8.3d	unc-80	Protein UNC-80	1.56753	8.35804	7.80289	2.2e-05	0.000992272	3.17839
18564968	18564968	NM_074222	CELE_C47E8.1	Protein C47E8.1	-1.92836	4.74673	-7.79917	2.21e-05	0.000994441	3.17441
18486112	18486112	K05F1.3	acdh-8	Protein ACDH-8	-1.63379	5.73792	-7.79788	2.21e-05	0.000994441	3.17302
18595701	18595701	NR_069815	T07F10.11	ncRNA	2.00221	5.48138	7.79371	2.22e-05	0.000995619	3.16853
18536443	18536443	NR_056819	F08G5.18	ncRNA	1.2032	6.1381	7.79327	2.22e-05	0.000995619	3.16806
18471032	18471032	F59C6.7a	che-13	Protein CHE-13	1.5104	5.2957	7.79239	2.22e-05	0.000995619	3.16711
18545922	18545922	Y67D8B.5	Y67D8B.5	Protein Y67D8B.5	-1.61095	4.44934	-7.78427	2.24e-05	0.00100262	3.15838
18604389	18604389	NR_072249	C23H4.12	ncRNA	1.60051	6.65163	7.77953	2.25e-05	0.00100358	3.15327
18586274	18586274	E02A10.4	E02A10.4	Protein E02A10.4	1.03522	4.62719	7.77846	2.26e-05	0.00100358	3.15212
18516122	18516122	W02B3.2	grk-2	Protein GRK-2	1.41051	8.58315	7.77504	2.27e-05	0.00100358	3.14844
18470268	18470268	NM_060004	madd-4	Protein MADD-4	1.70549	6.82152	7.77417	2.27e-05	0.00100358	3.1475
18560930	18560930	NR_056050	ZK381.36	ncRNA	1.39397	3.57967	7.77369	2.27e-05	0.00100358	3.14699
18584283	18584283	NR_069881	C26E1.7	ncRNA	1.98118	5.47289	7.77342	2.27e-05	0.00100358	3.14669
18594991	18594991	T02E9.2a	grl-7	Protein GRL-7	2.27193	7.30641	7.77273	2.27e-05	0.00100358	3.14596
18484048	18484048	NM_062977	F41G3.5	Protein F41G3.5	-1.7315	4.5743	-7.77185	2.27e-05	0.00100358	3.145
18622361	18622361	C54H2.4	C54H2.4	Protein C54H2.4	1.06134	5.5189	7.76952	2.28e-05	0.00100399	3.14249
18467275	18467275	DY3.6	mfb-1	Protein MFB-1	0.993019	8.53925	7.76861	2.28e-05	0.00100399	3.14151
18507089	18507089	NM_063685	CELE_ZK1320.5	Protein ZK1320.5	1.57712	4.63082	7.76719	2.28e-05	0.00100399	3.13998
18469296	18469296	F36A2.12	F36A2.12	Protein F36A2.12	-1.61502	5.54989	-7.76411	2.29e-05	0.00100574	3.13666
18506823	18506823	ZK1067.7	abu-14	Protein ABU-14	2.73685	7.62019	7.76101	2.3e-05	0.00100753	3.13332
18597302	18597302	NM_072950	T27E4.5	Protein T27E4.5	1.38721	4.63381	7.73757	2.36e-05	0.00103123	3.108
18494685	18494685	C18E9.7	C18E9.7	Protein C18E9.7	1.49198	5.81573	7.72487	2.39e-05	0.00104362	3.09425
18608979	18608979	F22F4.1	F22F4.1	Protein F22F4.1	2.1292	5.75324	7.72015	2.4e-05	0.00104729	3.08913
18505198	18505198	NM_061406	Y39F10A.3	Protein Y39F10A.3	-1.30519	3.53433	-7.71623	2.41e-05	0.00105008	3.08489
18487360	18487360	R07C3.7	fbxc-29	Protein FBXC-29	-1.19792	6.01214	-7.70897	2.43e-05	0.00105561	3.07701
18530534	18530534	Y71D11A.5	lgc-46	Protein LGC-46	2.57472	5.74423	7.70847	2.43e-05	0.00105561	3.07647
18467430	18467430	F07A5.5	sue-1	Protein SUE-1	1.5803	7.30487	7.70635	2.44e-05	0.00105642	3.07417
18576136	18576136	NM_073434	CELE_T19C4.1	Protein T19C4.1	1.98969	7.92407	7.70463	2.44e-05	0.00105678	3.07231
18521602	18521602	C23G10.6	CELE_C23G10.6	Protein C23G10.6	-1.00832	7.18921	-7.70316	2.44e-05	0.00105687	3.07071
18580644	18580644	ZC196.4	ZC196.4	Protein ZC196.4	-1.42299	4.70223	-7.69966	2.45e-05	0.00105924	3.06691
18631214	18631214	NM_001029716	T06H11.5	Protein T06H11.5	1.65795	5.25421	7.69736	2.46e-05	0.00106027	3.06441
18604992	18604992	NM_078337	fbxb-114	Protein FBXB-114	1.60927	4.86875	7.69597	2.46e-05	0.00106028	3.0629
18554862	18554862	NM_001083229	M199.9	Protein M199.9	1.45864	6.33305	7.69354	2.47e-05	0.00106126	3.06026
18602349	18602349	B0403.2	ubc-17	Protein UBC-17	0.959229	6.55428	7.69233	2.47e-05	0.00106126	3.05895
18560754	18560754	ZK1251.1	htas-1	Protein HTAS-1	-1.58073	6.033	-7.68916	2.48e-05	0.0010627	3.0555
18609909	18609909	F40B5.1	nep-14	Protein NEP-14	-2.4261	5.12622	-7.68831	2.48e-05	0.0010627	3.05457
18501826	18501826	R05G9.2b	twk-49	Protein TWK-49	1.50641	7.36134	7.68687	2.49e-05	0.00106276	3.05301
18493148	18493148	B0491.4	lgc-20	Protein LGC-20	1.58361	5.19704	7.68445	2.49e-05	0.00106395	3.05037
18599933	18599933	NM_071816	Y47D7A.6	Protein Y47D7A.6	-1.29901	4.80636	-7.68079	2.5e-05	0.00106654	3.04639
18475696	18475696	NM_058769	CELE_Y47G6A.17	Protein Y47G6A.17	1.35366	5.07143	7.67632	2.51e-05	0.00106837	3.04153
18496168	18496168	NM_061693	fbxb-96	Protein FBXB-96	-1.5827	6.14736	-7.67573	2.52e-05	0.00106837	3.04088
18551541	18551541	F20D12.5	exc-9	Protein EXC-9	1.1416	9.57091	7.67389	2.52e-05	0.00106837	3.03888
18551679	18551679	NM_069190	daf-10	Protein DAF-10	1.44082	4.93606	7.67373	2.52e-05	0.00106837	3.0387
18505211	18505211	Y39G8B.10	CELE_Y39G8B.10	Protein Y39G8B.10	1.32431	4.55193	7.66914	2.53e-05	0.00107205	3.03371
18620168	18620168	NR_071402	C16E9.26	ncRNA	1.52848	3.66733	7.66395	2.55e-05	0.00107643	3.02805
18630269	18630269	R07E3.3a	cut-5	Protein CUT-5	1.67588	5.36124	7.66035	2.56e-05	0.00107902	3.02412
18539132	18539132	F56B3.6	F56B3.6	Protein F56B3.6	-1.18112	6.43463	-7.6561	2.57e-05	0.00108235	3.01948
18588389	18588389	F25G6.7a	F25G6.7	Protein F25G6.7	1.60152	6.0875	7.64787	2.59e-05	0.00109032	3.0105
18461343	18461343	Y18D10A.25	fkb-8	Protein FKB-8	-1.40975	6.08618	-7.64064	2.61e-05	0.00109673	3.0026
18483781	18483781	F37H8.3a	F37H8.3	Protein F37H8.3	0.926935	8.9164	7.63969	2.61e-05	0.00109673	3.00157
18546297	18546297	Y73B6BL.269a	Y73B6BL.269	Protein Y73B6BL.269	0.930951	8.87791	7.63225	2.64e-05	0.00110389	2.99343
18633420	18633420	Y72A10A.1	Y72A10A.1	Protein Y72A10A.1	1.32882	7.41394	7.62766	2.65e-05	0.00110774	2.9884
18628354	18628354	H36L18.2.2	H36L18.2	Protein H36L18.2	-1.80307	9.16543	-7.62079	2.67e-05	0.00111431	2.98088
18584364	18584364	C27H6.1a	unc-41	Protein UNC-41	1.6227	7.14799	7.60642	2.71e-05	0.00112747	2.96513
18487300	18487300	R06F6.7	R06F6.7	Protein R06F6.7	1.35241	7.9779	7.60533	2.71e-05	0.00112747	2.96394
18626047	18626047	NM_078079	pag-3	Protein PAG-3	2.0799	6.76458	7.60504	2.71e-05	0.00112747	2.96361
18499558	18499558	NA	NA	NA	-2.59433	4.41045	-7.60451	2.72e-05	0.00112747	2.96303
18602667	18602667	C02F12.1b	tsp-17	Protein TSP-17	2.48054	6.11405	7.58915	2.76e-05	0.00114456	2.94616
18532161	18532161	ZK688.10	ZK688.10	Protein ZK688.10	-1.10139	7.14337	-7.58436	2.77e-05	0.00114884	2.94089
18549297	18549297	NM_069335	CELE_C28D4.5	Protein C28D4.5	-1.79142	4.73924	-7.58238	2.78e-05	0.00114965	2.93872
18623300	18623300	NR_072341	F11C1.15	ncRNA	1.41656	4.24204	7.57965	2.79e-05	0.00114981	2.93572
18507191	18507191	NM_061737	math-49	Protein MATH-49	-1.21517	4.41125	-7.57963	2.79e-05	0.00114981	2.93569
18460755	18460755	W05H12.1	CELE_W05H12.1	Protein W05H12.1	1.8562	9.53848	7.57639	2.8e-05	0.00115219	2.93213
18469561	18469561	NR_050506	F37D6.8	ncRNA	1.66284	5.34196	7.57329	2.81e-05	0.00115305	2.92871
18622554	18622554	NR_072256	E01G6.7	ncRNA	1.40761	3.75877	7.57308	2.81e-05	0.00115305	2.92848
18485883	18485883	K01A2.4	K01A2.4	Protein K01A2.4	1.74137	6.14855	7.56677	2.83e-05	0.00115927	2.92153
18492446	18492446	NM_001267321	CELE_ZK673.11	Protein ZK673.11	1.33916	5.73273	7.56121	2.84e-05	0.00116308	2.9154
18461777	18461777	NM_058567	nekl-1	Protein NEKL-1	1.58428	5.52621	7.56113	2.84e-05	0.00116308	2.91531
18537796	18537796	NM_001028011	CELE_F36H1.11	Protein F36H1.11	1.2471	5.51286	7.55841	2.85e-05	0.00116482	2.91231
18530209	18530209	NM_001027747	Y55B1BR.6	Protein Y55B1BR.6	1.87992	6.80418	7.55715	2.86e-05	0.00116482	2.91092
18598191	18598191	W07G4.6	srr-1	Protein SRR-1	1.72011	6.66923	7.54632	2.89e-05	0.00117684	2.89897
18516684	18516684	NM_065846	cutl-23	Protein CUTL-23	2.01193	5.37616	7.54244	2.9e-05	0.00118013	2.89468
18456564	18456564	F54C1.9	sst-20	Protein SST-20	-1.30219	4.37549	-7.53949	2.91e-05	0.00118045	2.89143
18535101	18535101	C43G2.3	C43G2.3	Protein C43G2.3	-2.9352	5.97191	-7.53895	2.91e-05	0.00118045	2.89083
18567681	18567681	F21C10.3b	F21C10.3	Protein F21C10.3	1.2199	9.63002	7.53834	2.92e-05	0.00118045	2.89015
18603330	18603330	NR_071939	C07A4.8	ncRNA	1.93711	5.19344	7.52846	2.95e-05	0.00119001	2.87923
18465081	18465081	C04F12.7	C04F12.7	Protein C04F12.7	-2.20631	7.35545	-7.5283	2.95e-05	0.00119001	2.87905
18526683	18526683	R13A5.9	R13A5.9	Protein R13A5.9	1.81144	7.62109	7.52568	2.96e-05	0.00119174	2.87615
18506177	18506177	NR_051937	CELE_Y53F4B.55	ncRNA	1.21767	5.48122	7.52067	2.97e-05	0.00119655	2.87061
18524661	18524661	NM_066544	F54F2.6	Protein F54F2.6	1.77618	6.43709	7.51786	2.98e-05	0.00119732	2.86749
18466676	18466676	NM_059408	oac-9	Protein OAC-9	-1.07658	4.73735	-7.51753	2.98e-05	0.00119732	2.86713
18536185	18536185	NM_001268558	ugt-43	Protein UGT-43	-1.1998	4.83954	-7.51178	3e-05	0.00120314	2.86076
18523782	18523782	F34D10.9	F34D10.9	Protein F34D10.9	-1.33917	5.39868	-7.50616	3.02e-05	0.0012085	2.85452
18549442	18549442	C33A12.15	ttr-9	Protein TTR-9	-1.29394	4.45442	-7.50514	3.02e-05	0.0012085	2.85339
18577717	18577717	W07B8.1	W07B8.1	Protein W07B8.1	-1.34054	7.32082	-7.49938	3.04e-05	0.0012144	2.84699
18457816	18457816	K04G2.4	K04G2.4	Protein K04G2.4	-1.24637	7.27542	-7.49474	3.06e-05	0.00121885	2.84185
18552364	18552364	F38E11.1	hsp-12.3	Protein HSP-12.3	-3.13823	7.16619	-7.49263	3.06e-05	0.00121978	2.83951
18591508	18591508	F57B1.3	col-159	Protein COL-159	-2.69095	5.56994	-7.49153	3.07e-05	0.00121978	2.83828
18465005	18465005	NR_050468	C03C11.7	ncRNA	1.71025	5.30825	7.48564	3.09e-05	0.0012257	2.83173
18604089	18604089	NR_071398	C16E9.10	ncRNA	1.31834	4.66497	7.48347	3.09e-05	0.0012257	2.82932
18523648	18523648	F27B3.5	F27B3.5	Protein F27B3.5	-2.0429	7.66438	-7.48331	3.09e-05	0.0012257	2.82914
18530560	18530560	Y71H2AM.10	Y71H2AM.10	Protein Y71H2AM.10	1.85909	7.08737	7.47731	3.11e-05	0.00123047	2.82247
18504485	18504485	W07G1.5b	W07G1.5	Protein W07G1.5	1.44781	4.41009	7.47723	3.11e-05	0.00123047	2.82238
18603652	18603652	NR_071855	C11E4.9	ncRNA	1.91791	6.24046	7.47281	3.13e-05	0.001233	2.81746
18541729	18541729	T05A12.4a	T05A12.4	Protein T05A12.4	1.02099	9.15821	7.47208	3.13e-05	0.001233	2.81665
18566542	18566542	NM_074866	fbxa-44	Protein FBXA-44	2.03428	4.2427	7.47046	3.14e-05	0.001233	2.81485
18564103	18564103	C29G2.1	C29G2.1	Protein C29G2.1	-1.0425	7.71904	-7.47038	3.14e-05	0.001233	2.81476
18603219	18603219	C06G1.2	C06G1.2	Protein C06G1.2	1.5773	5.50575	7.4628	3.16e-05	0.00123947	2.80631
18593566	18593566	M03E7.4	M03E7.4	Protein M03E7.4	3.45574	5.5646	7.46227	3.17e-05	0.00123947	2.80573
18606191	18606191	C45B2.8	C45B2.8	Protein C45B2.8	-3.57554	6.53312	-7.46187	3.17e-05	0.00123947	2.80527
18465181	18465181	NA	NA	NA	-1.22316	10.7091	-7.45595	3.19e-05	0.0012458	2.79867
18543602	18543602	Y11D7A.3b	CELE_Y11D7A.3	Protein Y11D7A.3	-1.04173	10.4683	-7.45334	3.2e-05	0.00124736	2.79576
18470250	18470250	F52F12.5	F52F12.5	Protein F52F12.5	-1.82984	4.4855	-7.45235	3.2e-05	0.00124736	2.79466
18541563	18541563	R13H9.1	rmd-6	Protein RMD-6	-2.01507	6.31751	-7.44899	3.21e-05	0.00125026	2.79091
18467129	18467129	D2005.2	nlp-8	Protein NLP-8	1.03731	8.30362	7.4439	3.23e-05	0.00125461	2.78523
18507463	18507463	NR_051564	CELE_ZK892.9	ncRNA	1.87968	3.13732	7.44154	3.24e-05	0.00125461	2.78259
18499419	18499419	F44G4.7	F44G4.7	Protein F44G4.7	0.99378	5.17764	7.44087	3.24e-05	0.00125461	2.78184
18620164	18620164	NR_071396	C16E9.21	ncRNA	0.98776	5.18374	7.44018	3.24e-05	0.00125461	2.78107
18495313	18495313	C32D5.4	C32D5.4	Protein C32D5.4	-1.70377	4.2828	-7.43824	3.25e-05	0.00125461	2.77891
18477906	18477906	NR_051131	B0034.17	ncRNA	1.221	4.34899	7.43783	3.25e-05	0.00125461	2.77844
18551842	18551842	NR_056811	CELE_F28D1.20	ncRNA	1.16179	3.86124	7.4373	3.25e-05	0.00125461	2.77785
18510527	18510527	E03A3.6a	unc-79	Protein UNC-79	1.82548	7.30767	7.43119	3.27e-05	0.00126132	2.77102
18601975	18601975	ZK682.5	lron-2	Protein LRON-2	3.05812	6.95058	7.42936	3.28e-05	0.00126217	2.76898
18535442	18535442	NR_056183	C48A7.13	ncRNA	1.50982	4.29903	7.42269	3.3e-05	0.00126884	2.76151
18544737	18544737	NM_068039	clec-71	Protein CLEC-71	1.6274	6.63929	7.42213	3.31e-05	0.00126884	2.76088
18594465	18594465	R11G11.14	lipl-3	Protein LIPL-3	1.38636	4.45285	7.41214	3.34e-05	0.00128105	2.7497
18513987	18513987	K12H4.1	ceh-26	Protein CEH-26	1.33864	7.06684	7.4065	3.36e-05	0.00128574	2.74337
18526599	18526599	R10E9.2	CELE_R10E9.2	Protein R10E9.2	-1.60503	6.12644	-7.40641	3.36e-05	0.00128574	2.74327
18532175	18532175	ZK688.12	ZK688.12	Protein ZK688.12	-1.54265	5.28021	-7.403	3.38e-05	0.00128873	2.73945
18468184	18468184	NM_001128986	F21C3.7	Protein F21C3.7	-1.17508	3.67317	-7.40003	3.39e-05	0.00128873	2.73612
18592476	18592476	NM_001129496	CELE_K02E11.11	Protein K02E11.11	0.887349	4.95117	7.39998	3.39e-05	0.00128873	2.73606
18572147	18572147	K01D12.5	CELE_K01D12.5	Protein K01D12.5	1.41854	5.70723	7.39952	3.39e-05	0.00128873	2.73554
18549476	18549476	C33D9.1a	exc-5	Protein EXC-5	1.14643	8.67603	7.39803	3.39e-05	0.00128916	2.73387
18601165	18601165	ZC132.3	ZC132.3	Protein ZC132.3	1.53588	4.95202	7.39002	3.42e-05	0.00129882	2.72487
18490838	18490838	Y51B9A.5	CELE_Y51B9A.5	Protein Y51B9A.5	-1.56302	5.07039	-7.38632	3.44e-05	0.00130002	2.72072
18607130	18607130	F01E11.3	F01E11.3	Protein F01E11.3	1.63798	5.17403	7.38584	3.44e-05	0.00130002	2.72018
18522191	18522191	C35D10.11	msd-2	Protein MSD-2	-2.02865	4.99502	-7.38522	3.44e-05	0.00130002	2.71948
18469142	18469142	F33E2.5.1	CELE_F33E2.5	Protein F33E2.5	-1.66577	6.64531	-7.38347	3.45e-05	0.00130002	2.71751
18492725	18492725	NR_051134	B0034.10	ncRNA	1.45267	4.58884	7.38328	3.45e-05	0.00130002	2.7173
18475973	18475973	NA	NA	NA	-0.928277	7.05098	-7.38171	3.46e-05	0.00130059	2.71553
18549303	18549303	C28D4.7	CELE_C28D4.7	Protein C28D4.7	-1.43313	5.72266	-7.37971	3.46e-05	0.00130177	2.71328
18627064	18627064	F52E4.6	wrt-2	Protein WRT-2	3.73273	7.86007	7.37577	3.48e-05	0.00130232	2.70885
18621751	18621751	C44C10.9a	CELE_C44C10.9	Protein C44C10.9	1.0537	7.6385	7.37544	3.48e-05	0.00130232	2.70848
18604264	18604264	C18B12.2	C18B12.2	Protein C18B12.2	1.48379	6.20729	7.375	3.48e-05	0.00130232	2.70799
18561890	18561890	NM_071284	srd-61	Protein SRD-61	1.39265	5.26859	7.37273	3.49e-05	0.00130232	2.70543
18578219	18578219	NM_071284	srd-61	Protein SRD-61	1.39265	5.26859	7.37273	3.49e-05	0.00130232	2.70543
18558824	18558824	NM_067860	Y54G2A.15	Protein Y54G2A.15	-1.63859	5.70464	-7.37232	3.49e-05	0.00130232	2.70498
18620160	18620160	NR_071387	C16E9.17	ncRNA	1.47609	3.29401	7.37115	3.5e-05	0.00130235	2.70365
18579118	18579118	Y44A6D.2	CELE_Y44A6D.2	Protein Y44A6D.2	1.10664	8.79874	7.36946	3.5e-05	0.0013031	2.70175
18541971	18541971	T08B6.9	CELE_T08B6.9	Protein T08B6.9	-1.4608	4.36661	-7.36714	3.51e-05	0.00130477	2.69914
18479534	18479534	C17C3.15	CELE_C17C3.15	Protein C17C3.15	-1.59268	6.97804	-7.36002	3.54e-05	0.00131333	2.69112
18629173	18629173	NM_001029609	K09E9.4	Protein K09E9.4	1.65621	6.98145	7.35277	3.57e-05	0.00132214	2.68295
18473545	18473545	T23H2.4	mam-8	Protein MAM-8	1.20028	5.42026	7.34704	3.59e-05	0.00132881	2.67648
18481090	18481090	NM_061313	D1069.1	Protein D1069.1	1.78214	5.25447	7.34456	3.6e-05	0.00133075	2.67369
18451059	18451059	NM_060263	B0379.6	Protein B0379.6	1.14084	6.58327	7.33319	3.64e-05	0.00134581	2.66083
18512190	18512190	F47D12.1c	gar-2	Protein GAR-2	1.26127	7.30432	7.32559	3.68e-05	0.00135539	2.65224
18594687	18594687	NM_073825	ttr-28	Protein TTR-28	1.3528	7.56572	7.3242	3.68e-05	0.00135576	2.65067
18609898	18609898	F39H12.2	F39H12.2	Protein F39H12.2	1.08642	5.06661	7.32111	3.69e-05	0.00135672	2.64717
18455562	18455562	NM_060585	CELE_F35E2.8	Protein F35E2.8	-1.40559	6.01456	-7.32043	3.7e-05	0.00135672	2.64641
18597354	18597354	T27F2.4	zip-10	Protein ZIP-10	-1.22273	7.70362	-7.31989	3.7e-05	0.00135672	2.64579
18571647	18571647	NR_069908	F58G11.7	ncRNA	1.93713	4.18597	7.3182	3.71e-05	0.00135672	2.64388
18621361	18621361	NR_071980	C39B10.10	ncRNA	1.84337	4.60691	7.31788	3.71e-05	0.00135672	2.64351
18544489	18544489	Y43C5B.3	Y43C5B.3	Protein Y43C5B.3	-1.64189	7.51104	-7.31651	3.71e-05	0.00135675	2.64197
18477720	18477720	NM_060046	ZK858.2	Protein ZK858.2	-1.81146	7.14787	-7.31559	3.72e-05	0.00135675	2.64093
18548709	18548709	C09B9.8	hot-9	Protein HOT-9	1.18734	7.13265	7.31036	3.74e-05	0.00136291	2.63499
18467264	18467264	NM_059974	pqn-26	Protein PQN-26	1.92937	6.18314	7.30287	3.77e-05	0.00137251	2.6265
18607574	18607574	F09E10.3	dhs-25	Protein DHS-25	-1.67365	10.1607	-7.29921	3.78e-05	0.00137541	2.62235
18548244	18548244	NM_069432	CELE_C04G2.5	Protein C04G2.5	-1.21451	3.44286	-7.29773	3.79e-05	0.00137541	2.62068
18627378	18627378	F54E4.3	F54E4.3	Protein F54E4.3	1.05179	8.75264	7.29758	3.79e-05	0.00137541	2.62051
18553544	18553544	H01G02.3a	H01G02.3	Protein H01G02.3	0.987904	7.39673	7.29413	3.81e-05	0.00137896	2.61659
18619031	18619031	NR_072450	C04A11.8	ncRNA	1.50558	6.07284	7.28953	3.82e-05	0.00138427	2.61136
18477389	18477389	NM_059509	try-7	Protein TRY-7	-1.14629	3.38252	-7.28311	3.85e-05	0.00139061	2.60406
18500453	18500453	F58G1.7	F58G1.7	Protein F58G1.7	1.05413	5.4963	7.2823	3.86e-05	0.00139061	2.60314
18535394	18535394	C47E12.6a	mam-2	Protein MAM-2	1.46138	3.81481	7.28168	3.86e-05	0.00139061	2.60245
18562002	18562002	C01G10.6	CELE_C01G10.6	Protein C01G10.6	2.49434	4.53329	7.28035	3.86e-05	0.00139061	2.60094
18501773	18501773	R03H10.7	R03H10.7	Protein R03H10.7	0.951546	6.61228	7.27909	3.87e-05	0.00139061	2.59949
18565007	18565007	NM_074226	CELE_C47E8.6	Protein C47E8.6	1.36896	4.66701	7.27742	3.88e-05	0.00139061	2.5976
18474191	18474191	NM_060569	kin-23	Protein KIN-23	1.41424	3.8935	7.27704	3.88e-05	0.00139061	2.59717
18464260	18464260	ZK524.2d	unc-13	Protein UNC-13	1.31805	8.93509	7.27566	3.88e-05	0.00139061	2.5956
18492552	18492552	ZK892.1c	lec-3	Protein LEC-3	1.73212	8.20001	7.2754	3.88e-05	0.00139061	2.59531
18589380	18589380	NM_071518	F35F10.13	Protein F35F10.13	-2.09249	4.95972	-7.27197	3.9e-05	0.0013942	2.5914
18541587	18541587	T01G1.2	T01G1.2	Protein T01G1.2	1.35881	9.2735	7.26879	3.91e-05	0.00139741	2.58778
18595856	18595856	NM_072024	T09D3.3	Protein T09D3.3	2.20155	4.77973	7.26234	3.94e-05	0.00140573	2.58043
18486185	18486185	NM_062899	aptf-1	Protein APTF-1	1.32669	4.54798	7.25976	3.95e-05	0.00140767	2.5775
18501984	18501984	NM_061452	R07C3.13	Protein R07C3.13	-1.53391	4.54998	-7.25777	3.96e-05	0.00140767	2.57523
18590477	18590477	NM_071662	nhr-186	Protein NHR-186	1.15706	4.54803	7.25701	3.96e-05	0.00140767	2.57436
18543033	18543033	W05E7.3	grd-13	Protein GRD-13	0.861228	8.48759	7.25671	3.97e-05	0.00140767	2.57402
18471276	18471276	K02F2.5	K02F2.5	Protein K02F2.5	0.848163	9.23074	7.25481	3.97e-05	0.00140893	2.57186
18488596	18488596	NR_051256	T14B4.17	ncRNA	1.76539	5.93796	7.25159	3.99e-05	0.00141226	2.56818
18627818	18627818	NR_072004	F57C7.14	ncRNA	1.65216	5.66392	7.24894	4e-05	0.00141471	2.56516
18588422	18588422	F26D11.10	inx-4	Protein INX-4	1.53417	6.29371	7.24696	4.01e-05	0.00141612	2.5629
18594664	18594664	R90.1.1	R90.1	Protein R90.1	1.01236	9.08074	7.2432	4.03e-05	0.00142032	2.55861
18534006	18534006	C24F3.6.1	col-124	Protein COL-124	-1.37381	11.0114	-7.24203	4.03e-05	0.00142047	2.55727
18562675	18562675	C08B6.4a	CELE_C08B6.4	Protein C08B6.4	2.19427	4.65742	7.23011	4.08e-05	0.00143767	2.54365
18529363	18529363	Y41C4A.13.1	CELE_Y41C4A.13	Protein Y41C4A.13	1.26028	9.68385	7.22809	4.09e-05	0.00143917	2.54134
18541402	18541402	R10H10.5	gpa-7	Protein GPA-7	1.27129	7.82794	7.22579	4.1e-05	0.00144113	2.53872
18631419	18631419	NM_077237	T09B9.3	Protein T09B9.3	2.16749	5.85117	7.22331	4.12e-05	0.00144336	2.53588
18623507	18623507	F13D11.4.1	F13D11.4	Protein F13D11.4	1.0834	8.19901	7.22225	4.12e-05	0.00144336	2.53466
18496419	18496419	D1022.8	cah-2	Protein CAH-2	1.36488	5.91382	7.22047	4.13e-05	0.00144356	2.53263
18473442	18473442	T23B3.5	T23B3.5	Protein T23B3.5	-1.92578	6.49899	-7.21998	4.13e-05	0.00144356	2.53206
18478129	18478129	NA	NA	NA	-3.94068	4.44576	-7.21669	4.15e-05	0.00144712	2.5283
18552023	18552023	F32B6.5	sss-1	Protein SSS-1	-1.67274	4.25974	-7.21375	4.16e-05	0.00145014	2.52494
18622517	18622517	NM_001083290	trk-1	Protein TRK-1	1.42794	5.20285	7.2101	4.18e-05	0.00145433	2.52075
18571217	18571217	NM_001129486	CELE_F55C9.14	Protein F55C9.14	-1.76211	5.63602	-7.20313	4.21e-05	0.00146392	2.51277
18635129	18635129	NA	NA	NA	2.59924	9.04805	7.20171	4.22e-05	0.00146423	2.51114
18619339	18619339	NA	NA	NA	1.35302	4.21603	7.20081	4.22e-05	0.00146423	2.51011
18509533	18509533	C30D11.1e	unc-103	Protein UNC-103	1.44752	6.79325	7.19925	4.23e-05	0.00146505	2.50832
18564470	18564470	C35A5.5	C35A5.5	Protein C35A5.5	1.17663	4.05822	7.19524	4.25e-05	0.00146875	2.50372
18588041	18588041	F21H7.10.1	CELE_F21H7.10	Protein F21H7.10	1.36181	3.97444	7.19487	4.25e-05	0.00146875	2.50329
18591203	18591203	NR_069713	CELE_F55C5.14	ncRNA	1.31071	6.5894	7.19155	4.26e-05	0.00147246	2.49948
18563020	18563020	NM_071263	C13B7.6	Protein C13B7.6	1.10673	9.45711	7.18878	4.28e-05	0.00147433	2.4963
18452803	18452803	C43E11.6d.2	nab-1	Protein NAB-1	1.99673	8.66844	7.18787	4.28e-05	0.00147433	2.49525
18492847	18492847	NM_063017	B0252.5	Protein B0252.5	-1.09423	4.53437	-7.18726	4.28e-05	0.00147433	2.49455
18616773	18616773	W04G3.4	apt-9	Protein APT-9	1.40976	5.95983	7.1839	4.3e-05	0.00147814	2.49069
18495154	18495154	NR_051183	C30B5.13	ncRNA	1.59641	4.97432	7.18221	4.31e-05	0.00147915	2.48874
18510788	18510788	NM_066430	F10E9.1	Protein F10E9.1	1.6041	6.09432	7.18119	4.31e-05	0.00147915	2.48757
18616902	18616902	W06D11.3	W06D11.3	Protein W06D11.3	-0.987692	8.32489	-7.18004	4.32e-05	0.00147932	2.48625
18520098	18520098	ZK783.7	ZK783.7	Protein ZK783.7	1.37666	6.30364	7.17869	4.33e-05	0.00147982	2.4847
18623296	18623296	NR_072337	F11C1.12	ncRNA	1.46294	4.08579	7.17676	4.34e-05	0.00148128	2.48249
18584009	18584009	NM_071881	C18G1.9	Protein C18G1.9	-1.07832	4.88126	-7.17498	4.34e-05	0.00148161	2.48044
18535191	18535191	NM_001129289	fbxc-12	Protein FBXC-12	-1.50139	5.3312	-7.17448	4.35e-05	0.00148161	2.47986
18595651	18595651	NR_069252	T06E8.3	ncRNA	1.81361	5.2497	7.17245	4.36e-05	0.00148325	2.47753
18591194	18591194	F55C5.1	ssp-35	Protein SSP-35	-1.20361	3.15182	-7.16778	4.38e-05	0.0014893	2.47215
18514120	18514120	M142.2.2	cut-6	Protein CUT-6	2.55154	5.43002	7.1665	4.39e-05	0.0014897	2.47067
18587780	18587780	F20A1.7b	twk-11	Protein TWK-11	2.14981	5.68025	7.16252	4.4e-05	0.00149461	2.4661
18616764	18616764	W04G3.3	lpr-4	Protein LPR-4	2.59367	8.45761	7.15721	4.43e-05	0.00150026	2.45997
18537533	18537533	F32E10.3	clec-180	Protein CLEC-180	2.76285	8.00686	7.15708	4.43e-05	0.00150026	2.45983
18579184	18579184	NM_001029070	Y45G12C.16	Protein Y45G12C.16	1.1083	9.43781	7.15528	4.44e-05	0.00150156	2.45776
18517239	18517239	NM_181957	CELE_Y41C4A.18	Protein Y41C4A.18	-1.47194	5.11027	-7.15277	4.45e-05	0.00150406	2.45485
18593943	18593943	R04F11.4b	twk-13	Protein TWK-13	1.14696	7.4623	7.14782	4.48e-05	0.00151067	2.44915
18495428	18495428	NM_001267161	C33F10.11	Protein C33F10.11	-2.22735	4.25469	-7.1449	4.49e-05	0.0015139	2.44578
18566857	18566857	NM_001129435	CELE_F11A5.17	Protein F11A5.17	1.69793	4.86813	7.14377	4.5e-05	0.00151407	2.44447
18510852	18510852	F10F2.3	lips-3	Protein LIPS-3	1.37891	5.52254	7.13921	4.52e-05	0.00152008	2.43922
18609644	18609644	NM_171620	F35H12.7	Protein F35H12.7	1.67123	4.81614	7.13489	4.54e-05	0.00152573	2.43422
18485341	18485341	F56D3.1.2	F56D3.1	Protein F56D3.1	3.12779	7.31353	7.13052	4.57e-05	0.00153148	2.42917
18596939	18596939	NA	NA	NA	1.103	4.67339	7.12681	4.58e-05	0.00153601	2.42488
18508379	18508379	C02F5.5	C02F5.5	Protein C02F5.5	-1.9545	5.63699	-7.12562	4.59e-05	0.00153601	2.42351
18464713	18464713	B0379.7.1	B0379.7	Protein B0379.7	-1.24076	4.73497	-7.12418	4.6e-05	0.00153601	2.42184
18523382	18523382	F22B7.7	twk-7	Protein TWK-7	0.989093	6.49904	7.12382	4.6e-05	0.00153601	2.42143
18546427	18546427	Y73B6BL.47	Y73B6BL.47	Protein Y73B6BL.47	1.67085	6.45755	7.11908	4.62e-05	0.00154214	2.41594
18571414	18571414	NM_072224	F57F4.1	Protein F57F4.1	-1.3914	5.40471	-7.11735	4.63e-05	0.00154214	2.41394
18487123	18487123	R05H10.1	R05H10.1	Protein R05H10.1	1.94657	5.15112	7.11724	4.63e-05	0.00154214	2.41382
18539212	18539212	F56D6.14	CELE_F56D6.14	Protein F56D6.14	-1.00131	3.6902	-7.11599	4.64e-05	0.00154256	2.41236
18513693	18513693	K07E12.2	K07E12.2	Protein K07E12.2	-0.913298	4.66194	-7.11479	4.65e-05	0.00154289	2.41098
18614635	18614635	R11G1.1	R11G1.1	Protein R11G1.1	1.61944	5.75095	7.11021	4.67e-05	0.00154911	2.40567
18523101	18523101	F09G8.8	clec-160	Protein CLEC-160	-0.915776	8.78421	-7.10752	4.69e-05	0.00155185	2.40256
18595199	18595199	T04C12.1	T04C12.1	Protein T04C12.1	1.86146	5.61951	7.10663	4.69e-05	0.00155185	2.40152
18462970	18462970	Y6B3B.7	CELE_Y6B3B.7	Protein Y6B3B.7	1.8006	7.55853	7.10524	4.7e-05	0.00155253	2.39991
18549399	18549399	NM_001268758	CELE_C32H11.1	Protein C32H11.1	2.26943	4.49055	7.10385	4.7e-05	0.00155321	2.3983
18487071	18487071	R03H10.2	R03H10.2	Protein R03H10.2	1.9976	8.9109	7.10144	4.72e-05	0.00155418	2.3955
18479124	18479124	C09G5.8a	mks-5	Protein MKS-5	1.59753	5.22095	7.1013	4.72e-05	0.00155418	2.39534
18629774	18629774	R01E6.2	R01E6.2	Protein R01E6.2	1.45917	3.34369	7.09225	4.77e-05	0.0015664	2.38484
18538421	18538421	NM_069407	msd-1	Protein MSD-1	-1.61149	5.91837	-7.09139	4.77e-05	0.0015664	2.38385
18492533	18492533	ZK84.2	ZK84.2	Protein ZK84.2	-1.32778	5.26922	-7.09074	4.77e-05	0.0015664	2.3831
18602002	18602002	NM_001029147	ZK697.14	Protein ZK697.14	-1.09648	3.84995	-7.09036	4.78e-05	0.0015664	2.38266
18580224	18580224	Y6G8.3	ztf-25	Protein ZTF-25	-1.32973	7.83008	-7.08813	4.79e-05	0.0015686	2.38006
18615707	18615707	T14C1.1	frpr-17	Protein FRPR-17	1.10257	6.4865	7.08279	4.82e-05	0.00157632	2.37386
18511676	18511676	NM_065395	F37A8.5	Protein F37A8.5	1.6646	7.21845	7.07922	4.84e-05	0.00158048	2.36971
18553894	18553894	NM_001268655	K01A6.8	Protein K01A6.8	1.58219	4.43121	7.07847	4.84e-05	0.00158048	2.36884
18458887	18458887	T04D3.4b	gcy-35	Protein GCY-35	1.11796	5.43102	7.07697	4.85e-05	0.00158066	2.36709
18563502	18563502	NM_071883	C18G1.1	Protein C18G1.1	1.04944	6.18095	7.0764	4.85e-05	0.00158066	2.36643
18504289	18504289	W02B8.5	hot-3	Protein HOT-3	1.52578	5.89199	7.07005	4.89e-05	0.00159027	2.35904
18626761	18626761	F48E3.7	lgc-11	Protein LGC-11	1.20123	4.85925	7.0645	4.92e-05	0.00159698	2.35258
18614621	18614621	R11.2	R11.2	Protein R11.2	1.01369	6.33401	7.06436	4.92e-05	0.00159698	2.35242
18544582	18544582	Y45F10B.10a	qui-1	Protein QUI-1	1.3535	6.33818	7.06139	4.94e-05	0.00160057	2.34897
18554845	18554845	M199.4	clec-190	Protein CLEC-190	1.85221	9.85451	7.05881	4.95e-05	0.00160348	2.34596
18622920	18622920	NR_071535	F08C6.11	ncRNA	1.73375	5.12955	7.05332	4.98e-05	0.0016117	2.33956
18632666	18632666	NM_001029761	VB0395L.1	Protein VB0395L.1	-1.18993	5.91065	-7.04981	5e-05	0.00161349	2.33547
18503640	18503640	NM_064272	srh-70	Protein SRH-70	-1.09267	4.03649	-7.04806	5.01e-05	0.00161349	2.33343
18634905	18634905	NA	NA	NA	1.62035	4.56413	7.04747	5.01e-05	0.00161349	2.33274
18634907	18634907	NA	NA	NA	1.62035	4.56413	7.04747	5.01e-05	0.00161349	2.33274
18634909	18634909	NA	NA	NA	1.62035	4.56413	7.04747	5.01e-05	0.00161349	2.33274
18566907	18566907	F12F3.1c	exp-2	Protein EXP-2	1.41184	6.12987	7.04581	5.02e-05	0.00161476	2.3308
18629976	18629976	R03G8.6	R03G8.6	Protein R03G8.6	-1.51089	9.33384	-7.04319	5.04e-05	0.00161718	2.32775
18525654	18525654	NR_052610	K04H4.8	ncRNA	1.39566	4.64002	7.04255	5.04e-05	0.00161718	2.327
18545035	18545035	Y54G2A.36	Y54G2A.36	Protein Y54G2A.36	-0.981492	10.6396	-7.04023	5.06e-05	0.00161967	2.32429
18461768	18461768	Y39G10AR.25	peel-1	Protein PEEL-1	-1.60202	3.54995	-7.03746	5.07e-05	0.00162299	2.32105
18479611	18479611	NM_062681	C17G10.3	Protein C17G10.3	-1.26662	3.96168	-7.03067	5.11e-05	0.00163374	2.31313
18557230	18557230	Y105C5B.20	CELE_Y105C5B.20	Protein Y105C5B.20	-1.71626	6.63168	-7.02551	5.14e-05	0.00164145	2.3071
18621050	18621050	C34F6.1	C34F6.1	Protein C34F6.1	2.28896	5.96361	7.0246	5.15e-05	0.00164145	2.30604
18607960	18607960	NR_071157	F13D11.12	ncRNA	1.10149	5.63547	7.02243	5.16e-05	0.00164371	2.3035
18564005	18564005	NR_069375	CELE_C29A12.18	ncRNA	1.26647	4.47391	7.01877	5.18e-05	0.00164877	2.29921
18521160	18521160	C08C3.3	mab-5	Protein MAB-5	0.946459	8.4491	7.01596	5.2e-05	0.00165223	2.29593
18546479	18546479	Y73B6BR.1a	pqn-89	Protein PQN-89	0.808649	9.01382	7.01246	5.22e-05	0.00165702	2.29183
18609131	18609131	NA	NA	NA	1.54319	5.21669	7.00812	5.24e-05	0.0016628	2.28674
18589942	18589942	F41F3.3.1	CELE_F41F3.3	Protein F41F3.3	2.33426	7.24645	7.00749	5.25e-05	0.0016628	2.28601
18595729	18595729	T07H8.6	ptr-15	Protein PTR-15	1.38602	5.42525	7.006	5.26e-05	0.00166383	2.28426
18469577	18469577	F37E3.3	F37E3.3	Protein F37E3.3	-0.930139	4.18582	-6.99691	5.31e-05	0.00167932	2.2736
18483196	18483196	NM_061947	F29A7.4	Protein F29A7.4	2.07859	6.25342	6.99517	5.32e-05	0.00168063	2.27157
18551725	18551725	NR_056465	F25H8.25	ncRNA	1.40848	3.81561	6.99432	5.33e-05	0.00168063	2.27057
18561282	18561282	ZK829.3	CELE_ZK829.3	Protein ZK829.3	1.16717	3.28255	6.9924	5.34e-05	0.00168188	2.26831
18573099	18573099	K09G1.2	K09G1.2	Protein K09G1.2	-1.67033	5.74473	-6.99178	5.34e-05	0.00168188	2.26759
18619441	18619441	NM_076604	C09B8.3	Protein C09B8.3	1.18345	4.27274	6.98678	5.37e-05	0.00168873	2.26172
18615240	18615240	NR_071934	T06H11.18	ncRNA	1.12594	5.73908	6.9862	5.38e-05	0.00168873	2.26104
18604256	18604256	NR_072652	C18B12.10	ncRNA	2.48418	3.87127	6.98525	5.38e-05	0.00168873	2.25992
18501439	18501439	NM_061496	fbxb-45	Protein FBXB-45	-1.36395	7.04144	-6.98445	5.39e-05	0.00168873	2.25898
18503644	18503644	T22C8.2	chhy-1	Protein CHHY-1	-1.38346	6.74191	-6.97697	5.43e-05	0.00170136	2.2502
18582873	18582873	C06H2.7b	C06H2.7	Protein C06H2.7	-1.15948	9.45986	-6.97467	5.45e-05	0.0017023	2.24749
18508921	18508921	NR_052630	CELE_C15H7.7	ncRNA	2.11009	3.7596	6.97462	5.45e-05	0.0017023	2.24743
18545009	18545009	Y54G2A.3a	Y54G2A.3	Protein Y54G2A.3	-1.15218	7.9756	-6.97364	5.45e-05	0.00170239	2.24627
18612884	18612884	NR_070745	K03C7.13	ncRNA	0.901241	8.17935	6.96897	5.48e-05	0.00170922	2.24078
18632113	18632113	NR_070778	T22B2.11	ncRNA	1.61034	5.64306	6.96827	5.49e-05	0.00170922	2.23996
18456240	18456240	F49B2.6	CELE_F49B2.6	Protein F49B2.6	1.62336	6.84262	6.96636	5.5e-05	0.00171113	2.23771
18451621	18451621	C10H11.7	C10H11.7	Protein C10H11.7	-1.05603	3.88579	-6.96348	5.52e-05	0.00171494	2.23432
18548011	18548011	NM_067461	B0545.4	Protein B0545.4	-1.18815	4.86983	-6.9619	5.53e-05	0.00171622	2.23246
18498444	18498444	NR_051277	CELE_F31E8.9	ncRNA	0.998276	5.05779	6.96009	5.54e-05	0.00171794	2.23033
18527928	18527928	T20G5.6.2	unc-47	Protein UNC-47	1.30437	5.68855	6.95908	5.54e-05	0.00171812	2.22913
18568592	18568592	NR_069758	F28C1.13	ncRNA	1.09527	6.6551	6.95607	5.56e-05	0.00172222	2.22559
18582911	18582911	C07G3.9.1	ugt-64	Protein UGT-64	-1.17381	8.32726	-6.94902	5.61e-05	0.00173311	2.21728
18535068	18535068	NM_069557	nkb-2	Protein NKB-2	-1.91009	5.38501	-6.94871	5.61e-05	0.00173311	2.21692
18517579	18517579	Y47D3B.3	Y47D3B.3	Protein Y47D3B.3	2.01666	3.95042	6.94619	5.63e-05	0.00173628	2.21394
18492019	18492019	ZK1290.5	ZK1290.5	Protein ZK1290.5	-1.67021	6.25914	-6.94309	5.65e-05	0.00174062	2.21029
18537265	18537265	NR_056812	CELE_F28D1.22	ncRNA	1.12133	3.68017	6.93905	5.67e-05	0.00174684	2.20552
18477548	18477548	ZK265.4	ceh-8	Protein CEH-8	1.31926	6.58533	6.93693	5.69e-05	0.00174926	2.20301
18620962	18620962	C33G3.3	lgc-21	Protein LGC-21	2.34125	6.88442	6.93492	5.7e-05	0.00175144	2.20065
18633222	18633222	Y41G9A.10	Y41G9A.10	Protein Y41G9A.10	-2.49881	6.93499	-6.93221	5.72e-05	0.00175505	2.19745
18532524	18532524	NR_055073	B0350.71	ncRNA	1.5845	5.04469	6.92934	5.74e-05	0.00175686	2.19406
18468748	18468748	NM_058879	CELE_F28H1.5	Protein F28H1.5	-0.909389	3.87892	-6.92858	5.74e-05	0.00175686	2.19315
18555332	18555332	NM_069508	R11A8.1	Protein R11A8.1	-1.37923	8.08198	-6.92858	5.74e-05	0.00175686	2.19315
18604119	18604119	NR_071393	C16E9.25	ncRNA	0.944416	4.06855	6.92392	5.77e-05	0.00176442	2.18764
18628445	18628445	NR_072318	K02A4.5	ncRNA	1.22251	4.93115	6.9219	5.79e-05	0.00176666	2.18526
18625316	18625316	F38B2.6	F38B2.6	Protein F38B2.6	-2.37183	6.55134	-6.92055	5.79e-05	0.00176755	2.18366
18478699	18478699	C05D12.7	C05D12.7	Protein C05D12.7	1.53778	8.14424	6.91892	5.8e-05	0.00176811	2.18174
18615236	18615236	NR_071926	T06H11.15	ncRNA	1.62927	5.29859	6.91846	5.81e-05	0.00176811	2.18119
18614358	18614358	R07E3.6	R07E3.6	Protein R07E3.6	1.94398	7.70447	6.91644	5.82e-05	0.0017691	2.1788
18545680	18545680	Y59H11AL.1a	npr-22	Protein NPR-22	1.25568	5.65342	6.91617	5.82e-05	0.0017691	2.17848
18516759	18516759	Y37D8A.23a	unc-25	Protein UNC-25	0.926905	7.2465	6.91464	5.83e-05	0.00177038	2.17666
18595303	18595303	NM_001028933	CELE_T05B11.7	Protein T05B11.7	1.20933	6.28726	6.91248	5.85e-05	0.00177293	2.17411
18561151	18561151	NR_056743	ZK617.22	ncRNA	1.61884	4.6761	6.91055	5.86e-05	0.00177392	2.17183
18491133	18491133	Y53F4B.27a	CELE_Y53F4B.27	Protein Y53F4B.27	1.94657	5.27787	6.9102	5.86e-05	0.00177392	2.17141
18630282	18630282	R07E3.4	R07E3.4	Protein R07E3.4	-1.41666	8.62097	-6.90527	5.9e-05	0.0017785	2.16557
18565567	18565567	NM_001269900	ncs-5	Protein NCS-5	1.2882	6.617	6.90455	5.9e-05	0.0017785	2.16472
18624655	18624655	NR_071551	F26A10.15	ncRNA	1.46232	3.24482	6.90363	5.91e-05	0.0017785	2.16363
18509154	18509154	NM_067126	C24H11.1	Protein C24H11.1	-0.952223	5.11587	-6.9034	5.91e-05	0.0017785	2.16336
18496970	18496970	NR_051066	F07F6.10	ncRNA	-1.55865	5.60002	-6.90298	5.91e-05	0.0017785	2.16286
18634945	18634945	NA	NA	NA	1.63379	4.56461	6.90235	5.92e-05	0.0017785	2.16211
18586386	18586386	F07B10.1a	cln-3.1	Protein CLN-3.1	-1.26869	6.54799	-6.90149	5.92e-05	0.0017785	2.16109
18630532	18630532	NR_070523	R11B5.3	ncRNA	1.45303	4.69907	6.90079	5.93e-05	0.0017785	2.16027
18602623	18602623	NR_072768	C02C6.11	ncRNA	1.04424	4.77259	6.89936	5.94e-05	0.00177956	2.15857
18595058	18595058	T03D3.5	CELE_T03D3.5	Protein T03D3.5	-1.12835	8.50874	-6.89765	5.95e-05	0.00177956	2.15654
18537989	18537989	NM_001028016	clec-169	Protein CLEC-169	-1.19329	4.7073	-6.89761	5.95e-05	0.00177956	2.15649
18522105	18522105	NR_052227	C30D11.2	ncRNA	1.67954	6.23324	6.89239	5.98e-05	0.00178844	2.1503
18496597	18496597	E02H1.7	nhr-19	Protein NHR-19	1.4888	8.37517	6.89142	5.99e-05	0.00178861	2.14915
18511457	18511457	F31E3.2b	F31E3.2	Protein F31E3.2	0.966875	7.3205	6.88892	6.01e-05	0.00179174	2.14618
18470463	18470463	NM_060419	F55A3.7	Protein F55A3.7	-2.13098	6.08405	-6.88814	6.01e-05	0.00179174	2.14525
18587432	18587432	F16B3.1	egl-2	Protein EGL-2	1.72055	5.63253	6.88488	6.04e-05	0.00179488	2.14139
18481203	18481203	D2062.7	CELE_D2062.7	Protein D2062.7	-1.85558	6.63805	-6.88321	6.05e-05	0.00179488	2.1394
18623573	18623573	F13E6.2	F13E6.2	Protein F13E6.2	1.01894	5.32632	6.88312	6.05e-05	0.00179488	2.1393
18541593	18541593	NR_056633	T01G1.5	ncRNA	1.99458	7.03459	6.88309	6.05e-05	0.00179488	2.13926
18603837	18603837	NR_071264	C14F11.16	ncRNA	0.888787	5.7393	6.88205	6.06e-05	0.00179521	2.13803
18494990	18494990	C27D6.3	CELE_C27D6.3	Protein C27D6.3	-1.48244	5.16861	-6.87951	6.07e-05	0.00179864	2.13501
18454286	18454286	NR_050370	F16A11.5	ncRNA	0.804657	6.52376	6.87538	6.1e-05	0.00180541	2.1301
18609474	18609474	F34H10.5	CELE_F34H10.5	Protein F34H10.5	0.897718	6.26023	6.87348	6.12e-05	0.00180754	2.12784
18523675	18523675	NR_052398	F28F5.10	ncRNA	1.25005	6.02482	6.86788	6.16e-05	0.00181605	2.12118
18595180	18595180	NM_073470	srh-46	Protein SRH-46	-1.78513	3.59413	-6.86766	6.16e-05	0.00181605	2.12091
18620156	18620156	NR_071399	C16E9.15	ncRNA	1.29615	4.06902	6.85811	6.23e-05	0.00183432	2.10955
18572283	18572283	K03B8.6.2	K03B8.6	Protein K03B8.6	1.90252	9.55769	6.85707	6.23e-05	0.00183468	2.10831
18559852	18559852	Y67D8C.9b	Y67D8C.9	Protein Y67D8C.9	0.931727	7.22908	6.85319	6.26e-05	0.0018396	2.10369
18488367	18488367	T10D4.15	CELE_T10D4.15	Protein T10D4.15	-1.58261	5.21446	-6.8522	6.27e-05	0.0018396	2.10251
18560971	18560971	NR_056051	ZK381.50	ncRNA	0.940671	4.47328	6.85215	6.27e-05	0.0018396	2.10244
18487380	18487380	NR_051348	R07G3.11	ncRNA	1.56117	4.6261	6.84913	6.29e-05	0.00183963	2.09884
18524461	18524461	NM_067345	F53A2.1	Protein F53A2.1	1.36626	7.15826	6.84893	6.29e-05	0.00183963	2.09861
18630302	18630302	R07E3.7	R07E3.7	Protein R07E3.7	1.11006	7.59974	6.84737	6.3e-05	0.00183963	2.09675
18454779	18454779	NM_059733	F26A3.5	Protein F26A3.5	-1.42744	6.41254	-6.84714	6.3e-05	0.00183963	2.09648
18488624	18488624	T14B4.6	dpy-2	Protein DPY-2	1.38332	6.17513	6.84631	6.31e-05	0.00183963	2.09549
18503598	18503598	T21B10.6.1	cutl-15	Protein CUTL-15	1.26348	7.57377	6.84616	6.31e-05	0.00183963	2.09531
18620686	18620686	C29F7.3	CELE_C29F7.3	Protein C29F7.3	-0.952099	9.32459	-6.84572	6.32e-05	0.00183963	2.09478
18503370	18503370	T14B4.7b.3	dpy-10	Protein DPY-10	1.36072	6.96676	6.84523	6.32e-05	0.00183963	2.09419
18454628	18454628	NR_050500	F25D7.8	ncRNA	0.979571	4.05705	6.84094	6.35e-05	0.00184693	2.08908
18631851	18631851	NR_070347	T19D7.11	ncRNA	0.846424	4.01865	6.83854	6.37e-05	0.00185023	2.08622
18501813	18501813	R05F9.8	msp-33	Protein MSP-33	-2.15961	5.92363	-6.83577	6.39e-05	0.00185433	2.08291
18611035	18611035	NR_071180	F49E10.14	ncRNA	2.12171	5.40764	6.83088	6.42e-05	0.00186302	2.07706
18463361	18463361	Y71G12B.3	Y71G12B.3	Protein Y71G12B.3	-1.27121	3.24318	-6.82828	6.44e-05	0.00186605	2.07396
18515370	18515370	T07E3.2	T07E3.2	Protein T07E3.2	-1.3902	4.76661	-6.82682	6.45e-05	0.00186605	2.07221
18544912	18544912	Y51H4A.17a	sta-1	Protein STA-1	1.07588	7.59008	6.8266	6.46e-05	0.00186605	2.07196
18512631	18512631	NM_001268262	anoh-1	Protein ANOH-1	1.08714	4.71703	6.82606	6.46e-05	0.00186605	2.07131
18539470	18539470	F58G6.4	acc-1	Protein ACC-1	1.48149	4.69814	6.82221	6.49e-05	0.00187256	2.0667
18486021	18486021	K02F6.3	K02F6.3	Protein K02F6.3	-0.872104	5.63952	-6.82049	6.5e-05	0.00187345	2.06465
18506693	18506693	NM_061630	CELE_ZC204.14	Protein ZC204.14	-2.06404	7.69904	-6.819	6.51e-05	0.00187345	2.06287
18517568	18517568	NM_001268198	Y47D3B.12	Protein Y47D3B.12	-2.58152	6.9321	-6.81805	6.52e-05	0.00187345	2.06173
18614350	18614350	NR_072663	R07D5.7	ncRNA	2.11451	5.46036	6.81739	6.53e-05	0.00187345	2.06094
18610281	18610281	NR_072909	F43B10.4	ncRNA	1.23424	4.83186	6.81659	6.53e-05	0.00187345	2.05999
18522338	18522338	NM_065592	arl-6	Protein ARL-6	1.52341	3.96731	6.81655	6.53e-05	0.00187345	2.05994
18612862	18612862	K03A11.5	K03A11.5	Protein K03A11.5	0.840114	7.38615	6.81587	6.54e-05	0.00187345	2.05912
18587135	18587135	F14D7.2	CELE_F14D7.2	Protein F14D7.2	-1.22271	8.67278	-6.81374	6.55e-05	0.00187626	2.05657
18618811	18618811	C02F12.3.1	snet-1	Protein SNET-1	1.05274	7.82156	6.80535	6.62e-05	0.00189275	2.04653
18635373	18635373	NA	NA	NA	-0.8529	9.47552	-6.80318	6.63e-05	0.00189568	2.04392
18466453	18466453	NM_059006	C44E4.1	Protein C44E4.1	-1.10084	9.38539	-6.80147	6.65e-05	0.00189663	2.04188
18596600	18596600	NR_068977	T19F4.8	ncRNA	1.03682	4.98118	6.80107	6.65e-05	0.00189663	2.0414
18500399	18500399	NM_061641	fbxb-19	Protein FBXB-19	-1.72384	5.61354	-6.79747	6.68e-05	0.00190273	2.03708
18463443	18463443	Y73E7A.8	Y73E7A.8	Protein Y73E7A.8	2.30459	5.90487	6.79614	6.69e-05	0.00190382	2.03549
18556789	18556789	T28H11.6	ssp-11	Protein SSP-11	-1.39742	6.93424	-6.79187	6.72e-05	0.00190989	2.03037
18628661	18628661	NR_070754	K03C7.6	ncRNA	1.46529	4.08776	6.79148	6.73e-05	0.00190989	2.0299
18456069	18456069	F47B3.2	F47B3.2	Protein F47B3.2	-1.60224	6.01285	-6.79089	6.73e-05	0.00190989	2.0292
18595077	18595077	T03D8.5a	gcy-22	Protein GCY-22	1.245	5.11053	6.78521	6.77e-05	0.0019207	2.02237
18626847	18626847	NR_071182	F49E10.20	ncRNA	1.27644	4.01153	6.78433	6.78e-05	0.0019208	2.02132
18620538	18620538	NR_071053	C25F6.16	ncRNA	1.76869	5.24539	6.78003	6.82e-05	0.00192858	2.01615
18547935	18547935	NR_055027	B0350.73	ncRNA	1.5721	5.00406	6.77887	6.82e-05	0.00192932	2.01476
18620561	18620561	NR_071056	C25F6.9	ncRNA	1.09253	6.17553	6.77637	6.84e-05	0.00193308	2.01175
18480429	18480429	NM_064640	C38C6.3	Protein C38C6.3	2.30964	5.22296	6.77511	6.85e-05	0.00193404	2.01025
18514162	18514162	M88.4	M88.4	Protein M88.4	1.20144	6.38802	6.77356	6.87e-05	0.00193413	2.00837
18484858	18484858	F53C3.6b	CELE_F53C3.6	Protein F53C3.6	1.25414	4.95747	6.77201	6.88e-05	0.00193413	2.00651
18593225	18593225	K10G4.3	CELE_K10G4.3	Protein K10G4.3	1.29978	7.0116	6.77165	6.88e-05	0.00193413	2.00608
18472860	18472860	T08B2.12	T08B2.12	Protein T08B2.12	-3.40588	4.31699	-6.77164	6.88e-05	0.00193413	2.00607
18540007	18540007	NA	NA	NA	1.50414	2.96429	6.77095	6.89e-05	0.00193413	2.00524
18517908	18517908	Y49E10.29	CELE_Y49E10.29	Protein Y49E10.29	-1.42284	5.69055	-6.76918	6.9e-05	0.00193543	2.00311
18514733	18514733	NM_001038280	R12B2.8	Protein R12B2.8	1.30348	5.71646	6.76873	6.91e-05	0.00193543	2.00257
18619195	18619195	NR_070907	C05E11.11	ncRNA	0.963639	4.72687	6.76337	6.95e-05	0.00194182	1.99612
18471045	18471045	H05L14.1	H05L14.1	Protein H05L14.1	-0.879278	4.89361	-6.76316	6.95e-05	0.00194182	1.99586
18595764	18595764	T08B1.2a	tnt-4	Protein TNT-4	1.09975	9.83707	6.76217	6.96e-05	0.00194182	1.99467
18545607	18545607	Y57G11C.52	CELE_Y57G11C.52	Protein Y57G11C.52	-1.37901	5.75765	-6.7621	6.96e-05	0.00194182	1.99459
18601611	18601611	ZC455.5a	ugt-4	Protein UGT-4	1.33711	7.26454	6.76181	6.96e-05	0.00194182	1.99424
18467142	18467142	NM_059756	D2005.6	Protein D2005.6	1.29234	5.47792	6.75903	6.98e-05	0.00194268	1.99089
18630413	18630413	R09A8.5	R09A8.5	Protein R09A8.5	0.973991	8.76132	6.75845	6.99e-05	0.00194268	1.99019
18629730	18629730	NR_072006	M79.8	ncRNA	1.20143	7.05659	6.75844	6.99e-05	0.00194268	1.99019
18617379	18617379	Y70D2A.1	Y70D2A.1	Protein Y70D2A.1	1.8323	5.84039	6.75817	6.99e-05	0.00194268	1.98986
18524574	18524574	NM_001268062	F54C8.6	Protein F54C8.6	1.97016	7.04406	6.7563	7.01e-05	0.00194508	1.98761
18477893	18477893	B0034.1	B0034.1	Protein B0034.1	1.07796	7.42842	6.749	7.07e-05	0.00195986	1.97881
18607493	18607493	F09A5.9	ttr-34	Protein TTR-34	-1.66066	8.93234	-6.74221	7.12e-05	0.00197359	1.97063
18579285	18579285	NM_071756	Y45G5AM.5	Protein Y45G5AM.5	-1.53139	8.08669	-6.74071	7.13e-05	0.00197518	1.96882
18616054	18616054	NR_072914	T21F2.2	ncRNA	1.40267	6.90741	6.73988	7.14e-05	0.00197525	1.96781
18515841	18515841	T23F11.3b.2	cdka-1	Protein CDKA-1	1.23046	8.07765	6.73761	7.16e-05	0.00197739	1.96507
18473388	18473388	T22C1.7	jph-1	Protein JPH-1	1.17237	8.63713	6.73714	7.16e-05	0.00197739	1.96451
18491120	18491120	NM_064710	CELE_Y53F4B.25	Protein Y53F4B.25	2.39075	4.9392	6.73591	7.17e-05	0.00197739	1.96302
18527177	18527177	T05G5.1a	T05G5.1	Protein T05G5.1	1.13259	9.35424	6.73572	7.18e-05	0.00197739	1.9628
18480390	18480390	C34F11.2	C34F11.2	Protein C34F11.2	-2.47652	5.41483	-6.73421	7.19e-05	0.00197903	1.96097
18570039	18570039	F44C4.2	nhr-37	Protein NHR-37	0.986254	3.85012	6.73285	7.2e-05	0.00197991	1.95933
18547105	18547105	NM_069318	CELE_ZK1251.3	Protein ZK1251.3	-0.857676	3.40738	-6.73212	7.21e-05	0.00197991	1.95844
18585169	18585169	NA	NA	NA	-1.55409	6.3422	-6.73071	7.22e-05	0.00197991	1.95674
18602363	18602363	B0403.5	B0403.5	Protein B0403.5	1.88302	8.0786	6.73063	7.22e-05	0.00197991	1.95664
18611068	18611068	F49E10.4a	F49E10.4	Protein F49E10.4	0.836022	5.74651	6.72903	7.23e-05	0.00198175	1.95472
18594981	18594981	NR_069498	T02E9.13	ncRNA	1.09044	5.98844	6.72651	7.25e-05	0.00198574	1.95167
18459672	18459672	NM_060372	T22A3.6	Protein T22A3.6	-0.89168	3.98299	-6.72296	7.28e-05	0.00199216	1.94738
18581715	18581715	B0024.8a	che-12	Protein CHE-12	0.961997	5.76743	6.7202	7.31e-05	0.00199675	1.94404
18545794	18545794	Y64G10A.7b	CELE_Y64G10A.7	Protein Y64G10A.7	1.25688	6.35867	6.71865	7.32e-05	0.00199851	1.94216
18621048	18621048	NR_072331	C34E7.7	ncRNA	1.22414	6.38784	6.71082	7.39e-05	0.00201321	1.93269
18606006	18606006	NM_077557	CELE_C44C10.3	Protein C44C10.3	-1.74924	6.83034	-6.71076	7.39e-05	0.00201321	1.93263
18497137	18497137	NM_062548	msp-74	Protein MSP-74	-1.29635	4.97501	-6.71001	7.4e-05	0.00201321	1.93172
18545885	18545885	Y67A10A.9.2	CELE_Y67A10A.9	Protein Y67A10A.9	0.962231	9.10236	6.70508	7.44e-05	0.00202257	1.92574
18580703	18580703	ZC250.1b	cyn-17	Protein CYN-17	3.01273	6.37892	6.70432	7.45e-05	0.00202257	1.92482
18464574	18464574	NM_001047165	B0205.13	Protein B0205.13	-2.9218	7.71502	-6.70368	7.45e-05	0.00202257	1.92405
18589923	18589923	F41E6.7	F41E6.7	Protein F41E6.7	0.978849	5.19749	6.69841	7.5e-05	0.00203323	1.91766
18564573	18564573	C37H5.1	nex-4	Protein NEX-4	1.98087	6.99549	6.69619	7.52e-05	0.00203349	1.91497
18622280	18622280	C54G7.3a.1	lgx-1	Protein LGX-1	2.62148	6.99601	6.69604	7.52e-05	0.00203349	1.91479
18616817	18616817	W04G3.8	lpr-3	Protein LPR-3	2.20926	8.82151	6.69576	7.52e-05	0.00203349	1.91444
18613977	18613977	NM_076288	R02E12.4	Protein R02E12.4	0.896109	4.78296	6.69515	7.53e-05	0.00203349	1.91371
18588857	18588857	NM_072161	F29G9.7	Protein F29G9.7	-2.02392	5.19273	-6.69288	7.55e-05	0.00203705	1.91096
18540034	18540034	K01H12.4	K01H12.4	Protein K01H12.4	-1.60103	6.43626	-6.69036	7.57e-05	0.00203942	1.9079
18551755	18551755	NM_001268507	dur-1	Protein DUR-1	0.913152	7.14096	6.69032	7.57e-05	0.00203942	1.90785
18591087	18591087	F54D11.3	F54D11.3	Protein F54D11.3	-1.39319	6.32895	-6.68746	7.59e-05	0.0020444	1.90438
18593781	18593781	NR_069976	R02D5.12	ncRNA	1.1101	5.686	6.68058	7.66e-05	0.0020591	1.89603
18542045	18542045	T11F8.2	T11F8.2	Protein T11F8.2	-1.65307	7.10495	-6.6792	7.67e-05	0.00206056	1.89435
18555643	18555643	NM_069984	CELE_T04A11.1	Protein T04A11.1	-1.25098	8.478	-6.67247	7.73e-05	0.00207315	1.88617
18555654	18555654	NM_069984	CELE_T04A11.1	Protein T04A11.1	-1.25098	8.478	-6.67247	7.73e-05	0.00207315	1.88617
18570782	18570782	F53F1.5	cut-2	Protein CUT-2	0.783198	3.57412	6.67088	7.74e-05	0.00207514	1.88423
18605639	18605639	NR_072513	C37E2.8	ncRNA	1.25345	3.38238	6.6669	7.78e-05	0.00208205	1.8794
18595013	18595013	T02E9.3	dop-5	Protein DOP-5	0.906114	6.57994	6.6665	7.78e-05	0.00208205	1.87891
18593864	18593864	R03H4.6	bus-1	Protein BUS-1	1.53523	3.5811	6.66391	7.81e-05	0.00208649	1.87576
18460269	18460269	W01A8.3	cutl-6	Protein CUTL-6	1.07528	4.30473	6.65935	7.85e-05	0.00209583	1.87021
18533916	18533916	C18H7.2b.1	inx-18	Protein INX-18	1.13687	5.51084	6.65816	7.86e-05	0.00209612	1.86876
18626610	18626610	NR_072734	F47C8.7	ncRNA	1.29484	5.14685	6.65727	7.87e-05	0.00209612	1.86767
18560045	18560045	NM_068631	Y73B6A.3	Protein Y73B6A.3	-2.40865	4.80124	-6.65691	7.87e-05	0.00209612	1.86724
18519175	18519175	ZC21.2b	trp-1	Protein TRP-1	1.08725	6.12842	6.65372	7.9e-05	0.00210197	1.86335
18485722	18485722	NM_061752	F59H6.2	Protein F59H6.2	-0.938564	4.58934	-6.65301	7.91e-05	0.00210197	1.86249
18552053	18552053	F32E10.9	F32E10.9	Protein F32E10.9	-1.72208	6.01515	-6.6503	7.93e-05	0.00210496	1.85919
18602990	18602990	NR_072049	C05A9.11	ncRNA	1.40175	4.41962	6.64988	7.94e-05	0.00210496	1.85868
18539317	18539317	F57H12.3	ora-1	Protein ORA-1	-1.77105	4.98152	-6.6495	7.94e-05	0.00210496	1.85821
18547408	18547408	NR_056742	ZK617.9	ncRNA	1.88925	4.84374	6.64767	7.96e-05	0.00210726	1.85598
18627216	18627216	NM_075989	F53B1.4	Protein F53B1.4	3.47156	7.06746	6.64675	7.97e-05	0.00210726	1.85486
18475579	18475579	Y40B1B.3	fbxb-66	Protein FBXB-66	-1.85664	7.98319	-6.64627	7.97e-05	0.00210726	1.85428
18545646	18545646	Y59E9AL.3	Y59E9AL.2	Protein Y59E9AL.2	-1.1777	2.09774	-6.64478	7.99e-05	0.00210726	1.85246
18593974	18593974	R05D8.11	CELE_R05D8.11	Protein R05D8.11	1.34372	4.53768	6.64418	7.99e-05	0.00210726	1.85172
18572864	18572864	K08B12.1	CELE_K08B12.1	Protein K08B12.1	2.68331	6.50532	6.64399	7.99e-05	0.00210726	1.85149
18483616	18483616	NA	NA	NA	1.65061	5.16463	6.64069	8.02e-05	0.00211359	1.84746
18490308	18490308	NM_001027261	CELE_Y39G8B.9	Protein Y39G8B.9	1.5444	4.35708	6.63963	8.03e-05	0.00211394	1.84618
18619794	18619794	NR_071263	C14F11.29	ncRNA	0.932955	6.03038	6.63892	8.04e-05	0.00211394	1.84531
18503905	18503905	T24F1.6a	tag-180	Protein TAG-180	1.57063	6.73861	6.63826	8.05e-05	0.00211394	1.84451
18533906	18533906	NM_001038311	C18H7.11	Protein C18H7.11	1.03224	6.83854	6.63715	8.06e-05	0.00211482	1.84315
18601289	18601289	ZC250.4	ZC250.4	Protein ZC250.4	-1.53037	8.4916	-6.63599	8.07e-05	0.00211582	1.84174
18492769	18492769	B0047.1b	bath-20	Protein BATH-20	-1.57214	4.49295	-6.63439	8.08e-05	0.00211794	1.83978
18469865	18469865	F45H11.4	mgl-2	Protein MGL-2	0.97073	6.13704	6.63096	8.12e-05	0.00212463	1.8356
18632111	18632111	NR_070779	T22B2.10	ncRNA	2.89726	6.05971	6.62769	8.15e-05	0.00213097	1.8316
18594698	18594698	R90.5b	glb-24	Protein GLB-24	1.29681	5.86949	6.6258	8.17e-05	0.00213382	1.82929
18530620	18530620	NM_001038293	Y71H2AM.15	Protein Y71H2AM.15	2.68738	6.82985	6.62226	8.2e-05	0.00214086	1.82497
18500167	18500167	NR_051247	F54H5.11	ncRNA	1.1711	6.29156	6.62051	8.22e-05	0.0021434	1.82282
18607119	18607119	F01E11.17	F01E11.17	Protein F01E11.17	1.12704	5.20586	6.61972	8.23e-05	0.0021435	1.82185
18473727	18473727	T28F2.5	ccb-1	Protein CCB-1	1.62957	7.85742	6.61397	8.28e-05	0.00215622	1.81482
18567815	18567815	F22B8.6a.2	cth-1	Protein CTH-1	-1.56515	5.71032	-6.61226	8.3e-05	0.00215867	1.81273
18572894	18572894	NR_068861	CELE_K08B12.7	ncRNA	2.13898	5.31182	6.60962	8.32e-05	0.00216349	1.80951
18620162	18620162	NR_071390	C16E9.18	ncRNA	1.36038	5.08242	6.60885	8.33e-05	0.00216356	1.80856
18478708	18478708	NR_051703	C05D12.9	ncRNA	1.20789	3.59309	6.60078	8.41e-05	0.0021824	1.79868
18501229	18501229	K09F6.8	fbxc-25	Protein FBXC-25	-1.68527	4.8051	-6.59725	8.45e-05	0.0021888	1.79435
18556618	18556618	T25B9.10a	T25B9.10	Protein T25B9.10	0.890438	7.99927	6.59656	8.45e-05	0.0021888	1.7935
18612088	18612088	F58A3.2d	egl-15	Protein EGL-15	0.942178	7.97292	6.59608	8.46e-05	0.0021888	1.79291
18461113	18461113	Y106G6H.13	CELE_Y106G6H.13	Protein Y106G6H.13	-0.944956	7.55869	-6.59509	8.47e-05	0.00218888	1.79169
18601879	18601879	NM_001269204	ZK287.4	Protein ZK287.4	2.14388	6.71792	6.59456	8.47e-05	0.00218888	1.79105
18497540	18497540	F14D2.19	F14D2.19	Protein F14D2.19	1.00457	6.01673	6.59205	8.5e-05	0.00219346	1.78798
18574397	18574397	NM_001028912	R13H4.8	Protein R13H4.8	1.68788	4.08877	6.59061	8.51e-05	0.00219528	1.78621
18500396	18500396	NM_061640	fbxb-18	Protein FBXB-18	-2.24827	6.04511	-6.58944	8.53e-05	0.00219558	1.78478
18517707	18517707	Y48A6B.9a	Y48A6B.9	Protein Y48A6B.9	-1.20992	7.68548	-6.58902	8.53e-05	0.00219558	1.78425
18606883	18606883	NM_078015	nspc-16	Protein NSPC-16	-2.56582	7.31678	-6.58672	8.55e-05	0.00219593	1.78144
18535162	18535162	NM_001129291	fbxc-10	Protein FBXC-10	-1.0758	7.52484	-6.5857	8.56e-05	0.00219593	1.78018
18535194	18535194	NM_001129291	fbxc-10	Protein FBXC-10	-1.0758	7.52484	-6.5857	8.56e-05	0.00219593	1.78018
18535199	18535199	NM_001129291	fbxc-10	Protein FBXC-10	-1.0758	7.52484	-6.5857	8.56e-05	0.00219593	1.78018
18471685	18471685	K08C9.4	col-65	Protein COL-65	2.05286	5.46593	6.58519	8.57e-05	0.00219593	1.77956
18556574	18556574	T23F6.5	CELE_T23F6.5	Protein T23F6.5	1.17737	4.10088	6.58352	8.59e-05	0.00219756	1.7775
18505048	18505048	Y38E10A.14	Y38E10A.14	Protein Y38E10A.14	0.807174	9.25277	6.5831	8.59e-05	0.00219756	1.77698
18595159	18595159	T03F7.1	snf-11	Protein SNF-11	1.28014	5.93903	6.57931	8.63e-05	0.00220555	1.77233
18460946	18460946	NM_001026516	CELE_Y105E8A.27	Protein Y105E8A.27	-1.78048	6.48487	-6.56791	8.75e-05	0.00223367	1.75833
18455500	18455500	F33D11.3	col-54	Protein COL-54	1.31284	3.30855	6.56681	8.76e-05	0.00223383	1.75697
18533634	18533634	C09G9.8c.1	CELE_C09G9.8	Protein C09G9.8	-1.96964	5.11275	-6.56639	8.76e-05	0.00223383	1.75645
18457741	18457741	NM_059435	K04F10.2	Protein K04F10.2	0.933443	6.67785	6.56409	8.79e-05	0.00223799	1.75363
18484666	18484666	NA	NA	NA	1.02676	4.34742	6.56089	8.82e-05	0.0022446	1.74969
18506956	18506956	NM_062748	msp-64	Protein MSP-64	-1.40718	7.6212	-6.55388	8.89e-05	0.00226143	1.74106
18618802	18618802	NR_072715	C02D4.8	ncRNA	1.18711	3.66008	6.55245	8.91e-05	0.00226333	1.7393
18559344	18559344	NM_001028353	CELE_Y57G11C.40	Protein Y57G11C.40	-1.49484	5.01407	-6.54729	8.96e-05	0.00227533	1.73293
18536083	18536083	NM_069026	D2096.1	Protein D2096.1	-2.33824	6.9363	-6.5427	9.01e-05	0.00228582	1.72728
18622605	18622605	NA	NA	NA	1.08298	4.01399	6.54179	9.02e-05	0.00228632	1.72616
18483999	18483999	NM_001047312	F41C3.8	Protein F41C3.8	0.93375	8.42563	6.53705	9.07e-05	0.0022973	1.72031
18615210	18615210	NR_070802	T06F4.13	ncRNA	1.67133	5.73421	6.53286	9.12e-05	0.00230682	1.71514
18537672	18537672	NM_001083216	F35G2.5	Protein F35G2.5	1.51903	3.99591	6.52311	9.23e-05	0.00233184	1.70309
18474313	18474313	W09C3.7	W09C3.7	Protein W09C3.7	-1.86523	7.63697	-6.51929	9.27e-05	0.00233711	1.69837
18583418	18583418	C14A6.13	CELE_C14A6.13	Protein C14A6.13	-0.88452	4.94135	-6.51919	9.27e-05	0.00233711	1.69825
18528789	18528789	Y22D7AL.16	Y22D7AL.16	Protein Y22D7AL.16	1.48234	5.11698	6.51906	9.27e-05	0.00233711	1.69808
18507179	18507179	NM_061735	math-48	Protein MATH-48	-1.00524	4.9819	-6.51562	9.31e-05	0.00234472	1.69383
18591741	18591741	F58E6.5	F58E6.5	Protein F58E6.5	-1.51034	5.75212	-6.51425	9.32e-05	0.00234655	1.69214
18565344	18565344	C50H2.2a	egl-47	Protein EGL-47	0.920787	4.69179	6.51216	9.35e-05	0.00235039	1.68956
18545780	18545780	Y64G10A.6	CELE_Y64G10A.6	Protein Y64G10A.6	1.37785	7.37539	6.50946	9.38e-05	0.00235597	1.68622
18608455	18608455	NM_077658	xtr-2	Protein XTR-2	1.2188	4.6736	6.50645	9.41e-05	0.00236066	1.68249
18500187	18500187	NR_051120	F55C12.10	ncRNA	1.63843	6.16098	6.50637	9.41e-05	0.00236066	1.68239
18504631	18504631	W10D9.2	W10D9.2	Protein W10D9.2	-2.18515	4.74138	-6.50525	9.43e-05	0.00236181	1.681
18514960	18514960	NM_066187	R151.1	Protein R151.1	0.913993	6.01644	6.5045	9.43e-05	0.00236191	1.68008
18488383	18488383	NM_062052	srh-71	Protein SRH-71	0.872479	4.95768	6.50094	9.47e-05	0.00236997	1.67567
18540457	18540457	K08D12.6	K08D12.6	Protein K08D12.6	-1.05123	10.4134	-6.49793	9.51e-05	0.00237651	1.67193
18629339	18629339	NM_077895	poml-1	Protein POML-1	1.33914	4.80134	6.4959	9.53e-05	0.00238027	1.66942
18499459	18499459	NM_061655	fbxb-5	Protein FBXB-5	-1.07138	5.15284	-6.4932	9.56e-05	0.00238477	1.66607
18622202	18622202	NR_071587	C54D2.15	ncRNA	2.82828	4.83664	6.4929	9.57e-05	0.00238477	1.6657
18611959	18611959	NR_070638	F56E3.20	ncRNA	1.09837	4.16625	6.48917	9.61e-05	0.00239344	1.66107
18620540	18620540	NR_071050	C25F6.18	ncRNA	1.96819	6.85185	6.48458	9.66e-05	0.0024046	1.65538
18490391	18490391	NR_051946	Y46E12BL.9	ncRNA	1.55373	5.77386	6.48137	9.7e-05	0.00241184	1.65139
18599461	18599461	Y40H4A.1b.1	gar-3	Protein GAR-3	0.846322	7.08995	6.47971	9.72e-05	0.00241459	1.64933
18487901	18487901	T05C12.1	T05C12.1	Protein T05C12.1	-0.973605	5.23157	-6.47805	9.74e-05	0.00241735	1.64727
18520260	18520260	NM_065831	hpo-28	Protein HPO-28	0.75909	7.65983	6.47616	9.76e-05	0.00241862	1.64492
18506684	18506684	ZC204.12.2	CELE_ZC204.12	Protein ZC204.12	0.961286	8.14333	6.4758	9.76e-05	0.00241862	1.64447
18614775	18614775	NM_077039	T01B10.5	Protein T01B10.5	1.4146	6.33819	6.4755	9.77e-05	0.00241862	1.6441
18492512	18492512	ZK675.4	ZK675.4	Protein ZK675.4	1.08027	4.24076	6.47194	9.81e-05	0.00242693	1.63968
18619410	18619410	C08A9.7	sdz-2	Protein SDZ-2	-0.769086	6.92551	-6.46766	9.86e-05	0.00243563	1.63436
18628986	18628986	NM_077802	cyp-14A1	Protein CYP-14A1	-1.75941	6.3041	-6.46711	9.87e-05	0.00243563	1.63367
18573956	18573956	R08A2.5	CELE_R08A2.5	Protein R08A2.5	1.34519	3.40587	6.46628	9.88e-05	0.00243563	1.63264
18594814	18594814	T01D3.2	hlh-34	Protein HLH-34	1.10444	4.41577	6.46616	9.88e-05	0.00243563	1.63249
18595605	18595605	T06E4.4	col-147	Protein COL-147	1.23501	6.43408	6.46545	9.89e-05	0.00243567	1.63161
18458803	18458803	NM_059835	T02E1.6	Protein T02E1.6	-1.33152	6.24496	-6.46292	9.92e-05	0.00243889	1.62847
18574058	18574058	NM_001028902	srj-23	Protein SRJ-23	1.31932	4.66871	6.46244	9.92e-05	0.00243889	1.62786
18569438	18569438	NM_001269404	CELE_F38B7.11	Protein F38B7.11	1.35885	3.51325	6.46223	9.92e-05	0.00243889	1.6276
18451257	18451257	C03C11.2	fog-3	Protein FOG-3	1.81774	7.06019	6.45951	9.96e-05	0.00243889	1.62423
18547949	18547949	NR_055055	B0350.84	ncRNA	0.987281	4.00314	6.45951	9.96e-05	0.00243889	1.62422
18622148	18622148	C54D1.4	alh-10	Protein ALH-10	-0.923027	8.44534	-6.45946	9.96e-05	0.00243889	1.62416
18485372	18485372	F57F10.1c	abts-3	Protein ABTS-3	0.879359	8.02451	6.45918	9.96e-05	0.00243889	1.6238
18598586	18598586	NM_075251	CELE_Y17D7C.2	Protein Y17D7C.2	1.59553	4.18556	6.45877	9.97e-05	0.00243889	1.6233
18615941	18615941	T19D7.3	lpr-7	Protein LPR-7	2.47115	7.28665	6.45742	9.98e-05	0.00243889	1.62162
18580941	18580941	ZC513.2	CELE_ZC513.2	Protein ZC513.2	1.67886	4.26887	6.45653	9.99e-05	0.00243889	1.62051
18463213	18463213	NM_058638	Y71F9B.1	Protein Y71F9B.1	-0.986017	6.48848	-6.4552	0.000100092	0.00243889	1.61885
18564666	18564666	C38D9.2.2	CELE_C38D9.2	Protein C38D9.2	1.62947	5.71199	6.45506	0.000100109	0.00243889	1.61868
18606520	18606520	C53B7.1	rig-3	Protein RIG-3	0.75811	8.48984	6.45491	0.000100126	0.00243889	1.6185
18633603	18633603	ZC13.4	mab-7	Protein MAB-7	1.51412	7.61558	6.45422	0.00010021	0.00243889	1.61763
18461049	18461049	Y106G6A.4	Y106G6A.4	Protein Y106G6A.4	-1.18546	5.92415	-6.45393	0.000100244	0.00243889	1.61728
18486132	18486132	K05F1.6a.1	K05F1.6	Protein K05F1.6	0.765661	8.30941	6.45194	0.000100485	0.00244184	1.61479
18510996	18510996	F17C8.1	acy-1	Protein ACY-1	1.3753	8.1637	6.45155	0.000100532	0.00244184	1.61431
18539783	18539783	NM_171405	ttll-11	Protein TTLL-11	1.14926	5.01345	6.45021	0.000100695	0.00244377	1.61263
18573718	18573718	R02D5.10	R02D5.10	Protein R02D5.10	-0.860071	5.13447	-6.44901	0.00010084	0.00244461	1.61115
18536840	18536840	NM_067507	cdh-8	Protein CDH-8	0.965195	5.23431	6.44855	0.000100896	0.00244461	1.61057
18618221	18618221	ZK721.3	ZK721.3	Protein ZK721.3	0.917093	6.13834	6.4464	0.000101158	0.00244893	1.60789
18529530	18529530	Y47D3A.13	Y47D3A.13	Protein Y47D3A.13	-1.66785	4.25125	-6.44288	0.000101587	0.00245728	1.60351
18555494	18555494	R13H7.2a	CELE_R13H7.2	Protein R13H7.2	1.35709	6.78925	6.44075	0.000101849	0.00246158	1.60085
18475526	18475526	Y39G10AR.16	CELE_Y39G10AR.16	Protein Y39G10AR.16	-1.0644	5.08102	-6.43906	0.000102056	0.00246457	1.59874
18589831	18589831	NM_074128	F40G12.2	Protein F40G12.2	-1.19961	3.07719	-6.43751	0.000102247	0.00246715	1.5968
18591025	18591025	NM_001136427	F53F8.7	Protein F53F8.7	1.37279	7.98115	6.43663	0.000102355	0.00246772	1.59571
18486620	18486620	M02G9.1b	M02G9.1	Protein M02G9.1	1.95258	5.87421	6.43561	0.000102481	0.00246873	1.59444
18589112	18589112	F32F2.1d	uig-1	Protein UIG-1	1.38328	8.22425	6.43447	0.000102622	0.00247009	1.59302
18528015	18528015	T22F7.4	T22F7.4	Protein T22F7.4	1.25277	7.60804	6.43366	0.000102722	0.00247048	1.59201
18587525	18587525	F17A9.6	ceh-49	Protein CEH-49	-1.13977	8.18628	-6.43202	0.000102926	0.00247334	1.58996
18495256	18495256	NM_061469	CELE_C32B5.15	Protein C32B5.15	-1.4581	5.70768	-6.42652	0.000103612	0.00248779	1.58308
18533183	18533183	NR_056149	C06E4.19	ncRNA	1.27	3.89766	6.42364	0.000103972	0.00249439	1.57949
18622565	18622565	NR_071831	E01H11.6	ncRNA	1.13597	4.01294	6.42226	0.000104145	0.0024965	1.57777
18596308	18596308	T15B7.16	lgc-54	Protein LGC-54	-1.16475	5.52048	-6.42014	0.000104413	0.00249904	1.57511
18612032	18612032	NR_072005	F57C7.12	ncRNA	1.28506	5.29434	6.42007	0.000104421	0.00249904	1.57503
18509928	18509928	C38H2.1a	tbc-8	Protein TBC-8	1.26373	7.39247	6.41728	0.000104773	0.00250541	1.57154
18520775	18520775	C05D11.6b	nas-4	Protein NAS-4	1.17415	6.01799	6.41613	0.00010492	0.00250687	1.5701
18546646	18546646	Y73F8A.5	CELE_Y73F8A.5	Protein Y73F8A.5	1.41703	5.50716	6.41427	0.000105155	0.00251045	1.56778
18620190	18620190	NR_071388	C16E9.9	ncRNA	0.961041	4.07461	6.41184	0.000105465	0.00251455	1.56473
18487352	18487352	NM_061454	fbxc-34	Protein FBXC-34	-1.68734	6.62848	-6.41158	0.000105498	0.00251455	1.56441
18478430	18478430	NM_001026735	CELE_C01G12.9	Protein C01G12.9	-1.39461	4.07538	-6.40666	0.000106127	0.00252748	1.55826
18480672	18480672	NM_061715	math-24	Protein MATH-24	-1.20013	4.97832	-6.40423	0.000106439	0.00253286	1.55522
18598504	18598504	Y116F11B.17	CELE_Y116F11B.17	Protein Y116F11B.17	-1.15556	5.47435	-6.39869	0.000107155	0.00254782	1.54828
18588557	18588557	F26F12.4	F26F12.4	Protein F26F12.4	2.66153	6.57278	6.3977	0.000107283	0.00254881	1.54704
18587083	18587083	NR_068884	F13H6.23	ncRNA	1.25602	4.97224	6.39421	0.000107739	0.00255755	1.54265
18506608	18506608	NM_062252	fbxb-99	Protein FBXB-99	-0.912104	6.06133	-6.39055	0.000108217	0.00256684	1.53806
18550485	18550485	C53D6.2.2	unc-129	Protein UNC-129	1.09086	7.41013	6.38535	0.000108902	0.00257896	1.53154
18572118	18572118	K01D12.1	CELE_K01D12.1	Protein K01D12.1	2.94186	5.54178	6.38491	0.000108959	0.00257896	1.53099
18490299	18490299	NM_001267089	CELE_Y39F10C.3	Protein Y39F10C.3	-2.12319	4.32058	-6.38428	0.000109042	0.00257896	1.53021
18616248	18616248	T23F2.1.1	bus-8	Protein BUS-8	3.61657	6.42872	6.38399	0.00010908	0.00257896	1.52984
18489047	18489047	NR_051693	T24F1.8	ncRNA	1.8971	4.72364	6.3762	0.000110116	0.00259999	1.52006
18487206	18487206	NM_064590	sdz-26	Protein SDZ-26	-1.08664	6.10945	-6.37597	0.000110147	0.00259999	1.51976
18516675	18516675	NM_001267908	Y34F4.6	Protein Y34F4.6	-1.65956	5.84522	-6.37175	0.000110713	0.00261123	1.51446
18496171	18496171	C54A12.1	ptr-6	Protein PTR-6	0.857189	6.92539	6.37091	0.000110825	0.00261179	1.51341
18508122	18508122	B0393.5	B0393.5	Protein B0393.5	1.58039	6.66056	6.36785	0.000111237	0.00261825	1.50957
18496036	18496036	C50E10.1	C50E10.1	Protein C50E10.1	-1.67841	6.11941	-6.36755	0.000111278	0.00261825	1.50919
18624441	18624441	F22A3.5	ceh-60	Protein CEH-60	-0.956968	7.0923	-6.36358	0.000111817	0.00262657	1.50419
18610882	18610882	F48C11.1	gpa-6	Protein GPA-6	1.05172	4.25628	6.36277	0.000111926	0.00262657	1.50318
18518138	18518138	Y54F10AM.2b	feh-1	Protein FEH-1	2.08693	6.25194	6.36249	0.000111964	0.00262657	1.50283
18591483	18591483	NR_069253	F57A8.9	ncRNA	0.932207	7.43086	6.36195	0.000112038	0.00262657	1.50215
18451778	18451778	NR_050378	CELE_C17E4.18	ncRNA	1.01081	6.93051	6.36136	0.000112118	0.00262657	1.50141
18600107	18600107	NM_001269865	CELE_Y51A2A.16	Protein Y51A2A.16	-1.75154	6.54304	-6.36098	0.000112169	0.00262657	1.50093
18615570	18615570	T10H10.1	hum-6	Protein HUM-6	1.3373	7.36666	6.35966	0.00011235	0.00262787	1.49927
18511616	18511616	NM_066071	F37A4.3	Protein F37A4.3	1.66133	6.36816	6.35926	0.000112404	0.00262787	1.49877
18479924	18479924	C26D10.5a	eff-1	Protein EFF-1	1.18015	7.80624	6.35561	0.000112904	0.00263567	1.49417
18611996	18611996	F57C12.1	nas-38	Protein NAS-38	2.55166	5.71232	6.35535	0.00011294	0.00263567	1.49384
18585958	18585958	NR_069558	CELE_C55A6.20	ncRNA	1.64319	3.456	6.35486	0.000113007	0.00263567	1.49322
18506513	18506513	Y57G7A.6	Y57G7A.6	Protein Y57G7A.6	-1.09935	4.48664	-6.35267	0.000113308	0.00264058	1.49047
18592394	18592394	K01D12.11	cdr-4	Protein CDR-4	-2.04938	8.59462	-6.34929	0.000113776	0.00264937	1.48621
18462003	18462003	NM_001026597	CELE_Y47G6A.32	Protein Y47G6A.32	1.39159	4.66755	6.34661	0.000114147	0.0026559	1.48284
18623145	18623145	NR_072377	F09D5.1	ncRNA	1.37138	3.96699	6.34434	0.000114463	0.00266114	1.47997
18588053	18588053	NM_001028660	srh-98	Protein SRH-98	0.818602	3.1892	6.3419	0.000114804	0.00266695	1.47689
18525754	18525754	NR_052682	CELE_K08E5.10	ncRNA	1.0205	5.18213	6.34002	0.000115066	0.00266831	1.47453
18588121	18588121	NR_069286	F22E12.7	ncRNA	1.3429	3.3287	6.3397	0.000115111	0.00266831	1.47412
18584214	18584214	C25E10.16	C25E10.16	Protein C25E10.16	1.49712	6.42429	6.33876	0.000115244	0.00266831	1.47293
18533345	18533345	NR_056290	C07G1.11	ncRNA	1.22857	4.06572	6.33824	0.000115317	0.00266831	1.47228
18591983	18591983	NM_071621	CELE_F59B1.8	Protein F59B1.8	-0.803409	7.46807	-6.33769	0.000115394	0.00266831	1.47158
18504700	18504700	NM_061988	Y110A2AL.10	Protein Y110A2AL.10	-0.793399	3.96665	-6.33759	0.000115408	0.00266831	1.47146
18612161	18612161	F59D12.1	F59D12.1	Protein F59D12.1	1.35035	6.70258	6.33315	0.000116033	0.00268065	1.46586
18499587	18499587	F46C5.1	F46C5.1	Protein F46C5.1	1.29604	6.36835	6.33076	0.000116372	0.00268525	1.46284
18626243	18626243	NR_072706	CELE_F46F2.9	ncRNA	1.12256	5.5148	6.33045	0.000116416	0.00268525	1.46245
18604671	18604671	NR_071051	C25F6.19	ncRNA	2.0274	5.3281	6.32589	0.000117064	0.00269809	1.4567
18483822	18483822	NM_182266	btb-18	Protein BTB-18	-0.931484	3.06522	-6.32408	0.000117323	0.00270194	1.45441
18482695	18482695	NM_064636	arl-3	Protein ARL-3	1.45164	7.90748	6.31627	0.000118447	0.00272567	1.44454
18466108	18466108	C36B1.10	gska-3	Protein GSKA-3	-1.34009	6.89167	-6.31355	0.000118842	0.00273135	1.44109
18510507	18510507	NM_065157	klo-2	Protein KLO-2	-1.03386	6.90293	-6.31328	0.00011888	0.00273135	1.44076
18527249	18527249	NM_066877	T07A5.1	Protein T07A5.1	-0.95935	7.2544	-6.30941	0.000119443	0.00273813	1.43586
18628241	18628241	H19J13.1	otpl-8	Protein OTPL-8	1.66628	4.51507	6.30879	0.000119534	0.00273813	1.43507
18587679	18587679	F19B2.5.2	CELE_F19B2.5	Protein F19B2.5	-1.413	9.28864	-6.30862	0.000119559	0.00273813	1.43486
18497336	18497336	F11G11.11	col-20	Protein COL-20	-1.15644	8.0307	-6.30859	0.000119564	0.00273813	1.43482
18489817	18489817	NM_064397	CELE_W09H1.3	Protein W09H1.3	1.57086	8.41831	6.30756	0.000119714	0.00273813	1.43352
18453951	18453951	F08A8.3	F08A8.3	Protein F08A8.3	-1.21576	8.16151	-6.30741	0.000119736	0.00273813	1.43333
18612808	18612808	NR_072930	K02H8.4	ncRNA	1.30618	4.89807	6.30411	0.00012022	0.00274707	1.42915
18460088	18460088	T27A3.4	T27A3.4	Protein T27A3.4	-2.92191	4.91751	-6.30228	0.000120489	0.00274933	1.42683
18593171	18593171	NM_070971	K10C9.7	Protein K10C9.7	-1.01913	5.42502	-6.30168	0.000120578	0.00274933	1.42607
18519949	18519949	ZK643.1b	arrd-15	Protein ARRD-15	0.735123	7.0775	6.30152	0.0001206	0.00274933	1.42588
18499995	18499995	NM_001267309	F54B3.4	Protein F54B3.4	1.75214	5.42486	6.30034	0.000120776	0.00275119	1.42437
18544337	18544337	NM_001083260	CELE_Y41E3.19	Protein Y41E3.19	-1.27608	3.63793	-6.29909	0.000120959	0.00275323	1.4228
18490559	18490559	Y48B6A.7	ace-4	Protein ACE-4	1.33606	5.07728	6.29357	0.00012178	0.00276977	1.41579
18561334	18561334	NM_070052	CELE_ZK896.5	Protein ZK896.5	-1.12065	5.91911	-6.28861	0.000122521	0.00278186	1.40951
18514094	18514094	M04D8.3	ins-23	Protein INS-23	-1.37147	5.37095	-6.28785	0.000122635	0.00278186	1.40855
18519053	18519053	Y82E9BR.1	Y82E9BR.1	Protein Y82E9BR.1	-0.813321	7.57631	-6.28732	0.000122715	0.00278186	1.40787
18566985	18566985	NR_068885	F13H6.20	ncRNA	0.955613	5.57192	6.28699	0.000122765	0.00278186	1.40745
18494033	18494033	NR_051642	C09D8.14	ncRNA	1.44404	6.02923	6.28684	0.000122787	0.00278186	1.40727
18467420	18467420	F07A5.4.2	CELE_F07A5.4	Protein F07A5.4	1.15108	5.21465	6.28345	0.000123298	0.0027913	1.40296
18457958	18457958	K07A1.5	CELE_K07A1.5	Protein K07A1.5	-0.934434	2.97123	-6.28015	0.000123798	0.00280045	1.39877
18575108	18575108	NM_071134	glb-25	Protein GLB-25	1.86634	7.46512	6.27883	0.000123997	0.00280228	1.3971
18566975	18566975	NR_068897	F13H6.13	ncRNA	1.74912	5.74472	6.27835	0.00012407	0.00280228	1.3965
18520569	18520569	NR_052547	C02D5.5	ncRNA	1.16425	3.89322	6.27068	0.000125244	0.00282609	1.38674
18469851	18469851	F44F1.6a	CELE_F44F1.6	Protein F44F1.6	-0.960197	6.63004	-6.2702	0.000125317	0.00282609	1.38614
18554242	18554242	NM_070061	CELE_K08D8.5	Protein K08D8.5	-1.54834	7.40495	-6.26766	0.000125708	0.00283273	1.38291
18617655	18617655	ZC449.2	ZC449.2	Protein ZC449.2	1.07834	6.3406	6.26509	0.000126105	0.00283949	1.37964
18625767	18625767	F41E7.3	npr-6	Protein NPR-6	0.847081	5.99937	6.26424	0.000126236	0.00284026	1.37857
18629545	18629545	M03B6.3	M03B6.3	Protein M03B6.3	1.75624	5.91368	6.2581	0.000127192	0.00285957	1.37075
18497587	18497587	F14E5.4.2	acp-2	Protein ACP-2	-1.1942	6.34278	-6.25657	0.000127432	0.00286277	1.3688
18507608	18507608	ZK970.1a	nep-26	Protein NEP-26	1.504	7.1713	6.25522	0.000127643	0.00286533	1.36708
18492144	18492144	ZK1321.2d	shk-1	Protein SHK-1	0.832559	7.19755	6.25437	0.000127776	0.0028661	1.36601
18538848	18538848	NM_069713	F54D1.1	Protein F54D1.1	-1.35385	4.82714	-6.25142	0.000128241	0.00287346	1.36224
18574282	18574282	R11H6.4a	CELE_R11H6.4	Protein R11H6.4	-1.22756	7.54426	-6.25104	0.0001283	0.00287346	1.36177
18551451	18551451	F20B10.1	nlr-1	Protein NLR-1	0.952575	7.06708	6.25027	0.000128421	0.00287399	1.36078
18553384	18553384	F58B3.3	lys-6	Protein LYS-6	-2.50477	7.56167	-6.24659	0.000129004	0.00288483	1.3561
18504123	18504123	T28D9.9	T28D9.9	Protein T28D9.9	-1.37659	5.16907	-6.24164	0.000129792	0.00289834	1.34979
18491724	18491724	ZC239.6.3	CELE_ZC239.6	Protein ZC239.6	1.0927	9.43472	6.24155	0.000129806	0.00289834	1.34967
18458950	18458950	T05F1.11	T05F1.11	Protein T05F1.11	1.13364	6.59983	6.23892	0.000130227	0.00290553	1.34632
18518284	18518284	Y55B1BR.1	Y55B1BR.1	Protein Y55B1BR.1	1.67247	4.08333	6.23672	0.00013058	0.00290946	1.34351
18614983	18614983	T03G11.3	T03G11.3	Protein T03G11.3	2.53865	6.70424	6.23658	0.000130602	0.00290946	1.34334
18484428	18484428	F45D11.10	fbxc-39	Protein FBXC-39	-0.744361	6.31025	-6.23584	0.000130722	0.00290993	1.34239
18571792	18571792	NM_071430	F59D6.1	Protein F59D6.1	1.24403	7.47419	6.23467	0.00013091	0.00291189	1.3409
18625884	18625884	F42F12.1	nspc-9	Protein NSPC-9	-2.59526	7.8028	-6.23164	0.0001314	0.00292058	1.33703
18553626	18553626	H06H21.10a	tat-2	Protein TAT-2	0.806832	8.26689	6.22866	0.000131883	0.0029291	1.33323
18573601	18573601	NM_072084	M03E7.1	Protein M03E7.1	1.13804	6.93969	6.2278	0.000132022	0.00292998	1.33213
18590759	18590759	F52E1.8	pho-6	Protein PHO-6	1.35856	6.73822	6.22704	0.000132146	0.0029305	1.33116
18491567	18491567	Y74E4A.1b	lgc-27	Protein LGC-27	1.36323	7.54975	6.22638	0.000132253	0.00293066	1.33032
18606126	18606126	C45B2.1	C45B2.1	Protein C45B2.1	-2.09154	9.30486	-6.22343	0.000132736	0.00293913	1.32655
18621761	18621761	C44E12.3f	twk-17	Protein TWK-17	1.23641	6.11924	6.2192	0.000133429	0.00295225	1.32115
18558521	18558521	NR_056597	Y43E12A.7	ncRNA	1.15636	6.01932	6.21548	0.000134042	0.00296359	1.3164
18582207	18582207	NM_072865	C01B7.5	Protein C01B7.5	1.59286	6.29715	6.21416	0.000134262	0.00296441	1.3147
18594170	18594170	R08E5.2b.4	cysl-3	Protein CYSL-3	-0.996514	7.03508	-6.21404	0.000134282	0.00296441	1.31455
18574843	18574843	NM_073563	T04F3.2	Protein T04F3.2	1.20731	6.9539	6.21338	0.000134391	0.00296458	1.31371
18515124	18515124	T03F6.4	CELE_T03F6.4	Protein T03F6.4	1.27719	7.98895	6.21062	0.000134849	0.00297247	1.31018
18468606	18468606	F27C1.11	F27C1.11	Protein F27C1.11	0.936337	5.89779	6.20805	0.000135277	0.00297965	1.30689
18502572	18502572	NM_001027140	T05A7.11	Protein T05A7.11	0.960244	5.24688	6.20703	0.000135449	0.00298119	1.30558
18513226	18513226	H19M22.3a	H19M22.3	Protein H19M22.3	1.73135	5.92251	6.20542	0.000135718	0.00298487	1.30353
18500348	18500348	F58A6.5	F58A6.5	Protein F58A6.5	-1.98349	4.08763	-6.20406	0.000135946	0.00298764	1.30179
18574642	18574642	T01G6.4	nhr-106	Protein NHR-106	-1.05945	6.75699	-6.20217	0.000136263	0.00298986	1.29937
18528269	18528269	T27E9.9	acc-4	Protein ACC-4	0.788387	6.35391	6.20155	0.000136368	0.00298986	1.29857
18610312	18610312	NR_071437	F43E12.5	ncRNA	1.2045	3.50918	6.20096	0.000136468	0.00298986	1.29781
18540052	18540052	NR_055003	K02B2.36	ncRNA	1.55209	5.06149	6.2005	0.000136545	0.00298986	1.29722
18554694	18554694	M03D4.4a.2	CELE_M03D4.4	Protein M03D4.4	0.801306	9.52077	6.19922	0.000136761	0.00298986	1.29559
18496858	18496858	NM_064077	F07A11.1	Protein F07A11.1	0.898261	5.71845	6.19875	0.00013684	0.00298986	1.29499
18565979	18565979	D1086.6.1	CELE_D1086.6	Protein D1086.6	-1.4001	9.26375	-6.19579	0.000137342	0.00298986	1.2912
18487907	18487907	T05C12.10	qua-1	Protein QUA-1	0.962043	5.80844	6.19539	0.00013741	0.00298986	1.29068
18557652	18557652	Y37A1A.2	Y37A1A.2	Protein Y37A1A.2	-1.46944	7.04866	-6.19251	0.0001379	0.00298986	1.28699
18621832	18621832	C45B2.7	ptr-4	Protein PTR-4	2.82108	7.49046	6.19172	0.000138035	0.00298986	1.28598
18605652	18605652	C39B10.2b	lgc-41	Protein LGC-41	1.15118	4.15991	6.19074	0.000138202	0.00298986	1.28473
18612629	18612629	H42K12.3.2	H42K12.3	Protein H42K12.3	2.35099	7.35592	6.19042	0.000138258	0.00298986	1.2843
18518980	18518980	Y76A2B.2	lron-13	Protein LRON-13	1.19384	6.52307	6.19013	0.000138307	0.00298986	1.28394
18525231	18525231	H10E21.4	H10E21.4	Protein H10E21.4	1.7971	6.00517	6.18989	0.000138348	0.00298986	1.28363
18521666	18521666	NM_067127	C24H11.2	Protein C24H11.2	-0.864753	5.11455	-6.18935	0.000138441	0.00298986	1.28294
18511639	18511639	NM_066068	F37A4.6	Protein F37A4.6	0.834352	6.4833	6.1878	0.000138707	0.00298986	1.28095
18476249	18476249	Y53H1B.1	cutl-10	Protein CUTL-10	1.60812	5.1103	6.18276	0.000139574	0.00298986	1.27449
18534147	18534147	C26H9A.2a.1	C26H9A.2	Protein C26H9A.2	0.821389	8.95037	6.18204	0.000139698	0.00298986	1.27356
18628436	18628436	K02A4.2.1	gpc-1	Protein GPC-1	1.07802	4.47636	6.18028	0.000140003	0.00298986	1.2713
18585037	18585037	C43D7.8	CELE_C43D7.8	Protein C43D7.8	-2.97375	5.29176	-6.178	0.0001404	0.00298986	1.26837
18500922	18500922	K04B12.1	plx-2	Protein PLX-2	1.80031	7.69252	6.17592	0.000140762	0.00298986	1.2657
18634483	18634483	NA	NA	NA	0.999379	4.64426	6.17547	0.00014084	0.00298986	1.26513
18634495	18634495	NA	NA	NA	0.999379	4.64426	6.17547	0.00014084	0.00298986	1.26513
18634535	18634535	NA	NA	NA	0.999379	4.64426	6.17547	0.00014084	0.00298986	1.26513
18634545	18634545	NA	NA	NA	0.999379	4.64426	6.17547	0.00014084	0.00298986	1.26513
18634551	18634551	NA	NA	NA	0.999379	4.64426	6.17547	0.00014084	0.00298986	1.26513
18634635	18634635	NA	NA	NA	0.999379	4.64426	6.17547	0.00014084	0.00298986	1.26513
18634653	18634653	NA	NA	NA	0.999379	4.64426	6.17547	0.00014084	0.00298986	1.26513
18634669	18634669	NA	NA	NA	0.999379	4.64426	6.17547	0.00014084	0.00298986	1.26513
18634671	18634671	NA	NA	NA	0.999379	4.64426	6.17547	0.00014084	0.00298986	1.26513
18634713	18634713	NA	NA	NA	0.999379	4.64426	6.17547	0.00014084	0.00298986	1.26513
18634715	18634715	NA	NA	NA	0.999379	4.64426	6.17547	0.00014084	0.00298986	1.26513
18634749	18634749	NA	NA	NA	0.999379	4.64426	6.17547	0.00014084	0.00298986	1.26513
18634765	18634765	NA	NA	NA	0.999379	4.64426	6.17547	0.00014084	0.00298986	1.26513
18634777	18634777	NA	NA	NA	0.999379	4.64426	6.17547	0.00014084	0.00298986	1.26513
18634791	18634791	NA	NA	NA	0.999379	4.64426	6.17547	0.00014084	0.00298986	1.26513
18634965	18634965	NA	NA	NA	0.999379	4.64426	6.17547	0.00014084	0.00298986	1.26513
18634967	18634967	NA	NA	NA	0.999379	4.64426	6.17547	0.00014084	0.00298986	1.26513
18634979	18634979	NA	NA	NA	0.999379	4.64426	6.17547	0.00014084	0.00298986	1.26513
18634983	18634983	NA	NA	NA	0.999379	4.64426	6.17547	0.00014084	0.00298986	1.26513
18634985	18634985	NA	NA	NA	0.999379	4.64426	6.17547	0.00014084	0.00298986	1.26513
18634987	18634987	NA	NA	NA	0.999379	4.64426	6.17547	0.00014084	0.00298986	1.26513
18635035	18635035	NA	NA	NA	0.999379	4.64426	6.17547	0.00014084	0.00298986	1.26513
18635057	18635057	NA	NA	NA	0.999379	4.64426	6.17547	0.00014084	0.00298986	1.26513
18635083	18635083	NA	NA	NA	0.999379	4.64426	6.17547	0.00014084	0.00298986	1.26513
18635085	18635085	NA	NA	NA	0.999379	4.64426	6.17547	0.00014084	0.00298986	1.26513
18635093	18635093	NA	NA	NA	0.999379	4.64426	6.17547	0.00014084	0.00298986	1.26513
18536952	18536952	NR_056774	CELE_F20B10.11	ncRNA	1.03164	3.24905	6.17378	0.000141134	0.00299045	1.26297
18540716	18540716	M01H9.1	trx-3	Protein TRX-3	1.80603	7.44062	6.17349	0.000141186	0.00299045	1.26259
18478756	18478756	C06A8.6	C06A8.6	Protein C06A8.6	-1.81843	4.93186	-6.17321	0.000141235	0.00299045	1.26223
18472371	18472371	R12E2.7.2	R12E2.7	Protein R12E2.7	1.95107	6.09138	6.17298	0.000141276	0.00299045	1.26193
18559228	18559228	Y57G11B.7	CELE_Y57G11B.7	Protein Y57G11B.7	-1.41526	4.9378	-6.1693	0.000141921	0.00300195	1.2572
18563457	18563457	NR_068757	CELE_C18C4.14	ncRNA	1.32985	4.30483	6.16795	0.000142158	0.0030028	1.25547
18619130	18619130	C05A9.2	C05A9.2	Protein C05A9.2	1.04265	8.90421	6.1674	0.000142256	0.0030028	1.25476
18511014	18511014	F17C8.3	CELE_F17C8.3	Protein F17C8.3	0.840745	7.02887	6.16733	0.000142269	0.0030028	1.25467
18499217	18499217	NR_051822	F42G4.9	ncRNA	1.23943	5.44474	6.16647	0.00014242	0.00300294	1.25357
18618089	18618089	ZK563.2	ZK563.2	Protein ZK563.2	1.04818	5.90041	6.16613	0.00014248	0.00300294	1.25313
18456963	18456963	F56F4.8	F56F4.8	Protein F56F4.8	-1.50902	7.81013	-6.1638	0.000142892	0.00300945	1.25014
18572349	18572349	NM_072262	twk-10	Protein TWK-10	-1.20356	4.1334	-6.16139	0.00014332	0.00301456	1.24703
18628916	18628916	NR_071494	K08A8.23	ncRNA	1.09376	3.91764	6.16119	0.000143357	0.00301456	1.24677
18531444	18531444	ZC84.3	cls-3	Protein CLS-3	0.881436	9.48478	6.1607	0.000143443	0.00301456	1.24615
18454021	18454021	NR_050307	F10D11.8	ncRNA	1.31169	3.16551	6.15701	0.000144102	0.00302623	1.2414
18523700	18523700	F30H5.3	F30H5.3	Protein F30H5.3	2.59648	6.20724	6.15572	0.000144332	0.00302872	1.23974
18471199	18471199	K02B12.1	ceh-6	Protein CEH-6	0.908841	6.27016	6.15519	0.000144426	0.00302872	1.23906
18598009	18598009	NR_068853	W06H8.12	ncRNA	1.82135	5.04999	6.15374	0.000144687	0.00303202	1.2372
18564061	18564061	C29A12.6b	CELE_C29A12.6	Protein C29A12.6	0.816145	5.3987	6.15099	0.000145182	0.00303952	1.23365
18589018	18589018	F32D1.4	grl-13	Protein GRL-13	1.34324	4.16386	6.1506	0.000145252	0.00303952	1.23315
18594681	18594681	NR_069820	R90.11	ncRNA	1.20736	4.51481	6.14907	0.000145529	0.0030412	1.23118
18474308	18474308	W09C3.6	gsp-3	Protein GSP-3	-0.872713	5.56119	-6.14901	0.00014554	0.0030412	1.2311
18499429	18499429	F44G4.8a	dep-1	Protein DEP-1	1.34885	7.855	6.14515	0.000146239	0.00305305	1.22614
18621046	18621046	NR_072334	C34E7.6	ncRNA	1.70266	6.39275	6.14473	0.000146316	0.00305305	1.22559
18569627	18569627	F40A3.4	F40A3.4	Protein F40A3.4	1.42165	6.85822	6.14337	0.000146564	0.00305606	1.22383
18470356	18470356	F54C1.5b.2	dyf-1	Protein DYF-1	1.1751	6.5753	6.14097	0.000147001	0.00306299	1.22075
18605399	18605399	NR_071238	C34H3.9	ncRNA	1.15425	3.82753	6.14005	0.00014717	0.0030638	1.21956
18604121	18604121	NR_071384	C16E9.27	ncRNA	1.59844	6.03769	6.13962	0.000147249	0.0030638	1.219
18630129	18630129	R04E5.10b	ifd-1	Protein IFD-1	0.796525	7.85335	6.13855	0.000147445	0.00306571	1.21762
18483305	18483305	NR_051280	CELE_F31E8.7	ncRNA	1.49793	6.10036	6.13796	0.000147553	0.00306578	1.21686
18500364	18500364	NM_062558	msp-45	Protein MSP-45	-1.5358	6.40965	-6.13712	0.000147706	0.00306679	1.21579
18526381	18526381	NM_001027533	R07E5.17	Protein R07E5.17	1.36788	4.69144	6.13644	0.000147832	0.00306724	1.2149
18589680	18589680	NR_069561	CELE_F38B7.14	ncRNA	1.16054	5.97309	6.13505	0.000148087	0.00307035	1.21312
18566069	18566069	D2063.4	D2063.4	Protein D2063.4	-0.937595	5.27413	-6.13417	0.00014825	0.00307156	1.21197
18500284	18500284	NR_051164	F57F10.4	ncRNA	1.23019	6.47089	6.13	0.000149022	0.00308493	1.20659
18568457	18568457	F26G5.1b	CELE_F26G5.1	Protein F26G5.1	-1.17562	8.76112	-6.12954	0.000149106	0.00308493	1.20601
18455404	18455404	F32B5.4	F32B5.4	Protein F32B5.4	-2.35915	5.73776	-6.12686	0.000149605	0.00309307	1.20254
18538975	18538975	NM_068804	F55G1.1	Protein F55G1.1	1.47752	4.91152	6.12561	0.000149839	0.00309572	1.20092
18604692	18604692	NR_071052	C25F6.22	ncRNA	1.94935	5.62881	6.12308	0.000150311	0.00310329	1.19766
18514707	18514707	NR_052335	R12B2.12	ncRNA	0.803575	5.62048	6.11843	0.000151185	0.0031162	1.19165
18633588	18633588	ZC13.3	mam-1	Protein MAM-1	2.2486	5.62843	6.11817	0.000151233	0.0031162	1.19132
18612347	18612347	H03E18.1.1	H03E18.1	Protein H03E18.1	1.77806	7.66629	6.11806	0.000151255	0.0031162	1.19117
18631060	18631060	NM_077545	cutl-11	Protein CUTL-11	1.30402	5.74543	6.11637	0.000151573	0.00312055	1.18899
18465798	18465798	C31H5.3a	acr-19	Protein ACR-19	1.21309	5.88881	6.11543	0.000151751	0.00312203	1.18778
18546204	18546204	NR_056590	Y69E1A.11	ncRNA	1.6122	4.04192	6.10844	0.000153079	0.00314714	1.17875
18632781	18632781	NR_070839	W01H2.8	ncRNA	1.57836	5.44475	6.10621	0.000153506	0.0031537	1.17586
18593397	18593397	K11G9.6	mtl-1	Protein MTL-1	1.69154	4.42924	6.10387	0.000153955	0.00316071	1.17283
18452579	18452579	NR_050395	C36F7.14	ncRNA	1.39614	5.95666	6.1033	0.000154064	0.00316074	1.17209
18609850	18609850	NR_070958	F39C12.8	ncRNA	1.58769	6.64029	6.09944	0.000154809	0.00317381	1.16709
18597548	18597548	NR_068919	W01A11.17	ncRNA	2.04302	5.8808	6.09812	0.000155065	0.00317566	1.16538
18612896	18612896	NR_070753	K03C7.8	ncRNA	1.82236	4.60368	6.09785	0.000155117	0.00317566	1.16503
18527962	18527962	T21C12.3	T21C12.3	Protein T21C12.3	1.40992	7.05097	6.09693	0.000155296	0.00317603	1.16384
18494734	18494734	C18H9.7	rpy-1	Protein RPY-1	1.67434	8.31708	6.09664	0.000155351	0.00317603	1.16347
18486863	18486863	M151.7	M151.7	Protein M151.7	1.40214	8.07924	6.09348	0.000155965	0.00318636	1.15938
18591825	18591825	NR_069655	F58H1.12	ncRNA	1.52259	5.337	6.08968	0.000156708	0.00319845	1.15445
18474171	18474171	NM_060568	CELE_W04G5.10	Protein W04G5.10	1.34069	4.07473	6.08934	0.000156775	0.00319845	1.15401
18570377	18570377	F47B8.10	F47B8.10	Protein F47B8.10	1.51619	4.69297	6.08702	0.000157231	0.00320552	1.151
18618447	18618447	AH9.6	AH9.6	Protein AH9.6	1.11477	5.79374	6.0858	0.000157471	0.00320818	1.14942
18533847	18533847	C17H12.8	CELE_C17H12.8	Protein C17H12.8	-1.47756	8.19879	-6.08351	0.000157923	0.0032132	1.14644
18571898	18571898	H12D21.10a	CELE_H12D21.10	Protein H12D21.10	-0.753198	7.52782	-6.08344	0.000157937	0.0032132	1.14635
18511144	18511144	F23F12.12	CELE_F23F12.12	Protein F23F12.12	-2.76862	5.76989	-6.08224	0.000158174	0.0032158	1.1448
18482209	18482209	F13H8.1b	F13H8.1	Protein F13H8.1	0.772837	8.16155	6.08076	0.000158466	0.00321951	1.14288
18575356	18575356	T07H8.4a.2	mec-1	Protein MEC-1	0.983338	5.97445	6.08005	0.000158607	0.00322015	1.14196
18507336	18507336	ZK669.1a	tag-341	Protein TAG-341	1.02114	8.01437	6.0791	0.000158797	0.00322107	1.14072
18488036	18488036	T06D8.2	T06D8.2	Protein T06D8.2	1.1098	4.98489	6.07872	0.000158873	0.00322107	1.14023
18511326	18511326	NM_001038270	acbp-7	Protein ACBP-7	1.49833	7.45947	6.07703	0.000159209	0.00322565	1.13803
18605391	18605391	NR_071230	C34H3.3	ncRNA	1.31503	8.58188	6.07487	0.000159639	0.00322793	1.13524
18585181	18585181	NM_001269828	ddo-1	Protein DDO-1	-1.06542	6.03103	-6.07407	0.000159798	0.00322793	1.1342
18607067	18607067	E03G2.1	E03G2.1	Protein E03G2.1	0.804827	4.12503	6.07396	0.00015982	0.00322793	1.13406
18537150	18537150	F25H8.6	bed-3	Protein BED-3	1.72677	7.75442	6.07394	0.000159825	0.00322793	1.13403
18601163	18601163	NM_001269508	ZC116.5	Protein ZC116.5	-1.63197	6.10419	-6.0735	0.000159914	0.00322793	1.13345
18547114	18547114	NM_069323	twk-9	Protein TWK-9	0.778381	6.29482	6.07316	0.000159982	0.00322793	1.13301
18481610	18481610	F07A11.5	F07A11.5	Protein F07A11.5	-1.16839	7.27556	-6.06859	0.000160899	0.00324422	1.12708
18537277	18537277	F28E10.1a	F28E10.1	Protein F28E10.1	1.28083	7.46875	6.06509	0.000161607	0.00325624	1.12253
18567560	18567560	F20D6.6	F20D6.6	Protein F20D6.6	-2.31268	5.59332	-6.06356	0.000161917	0.00325955	1.12054
18460967	18460967	NR_050751	CELE_Y105E8A.38	ncRNA	1.68714	5.31727	6.06318	0.000161993	0.00325955	1.12005
18612892	18612892	NR_070755	K03C7.5	ncRNA	0.829363	4.00916	6.0621	0.000162213	0.00326173	1.11865
18460218	18460218	NM_058788	cah-6	Protein CAH-6	2.32413	6.34662	6.0598	0.000162681	0.0032689	1.11566
18457701	18457701	K03E5.1	neto-1	Protein NETO-1	0.978117	5.84237	6.05628	0.000163401	0.00328112	1.11108
18480925	18480925	NM_001026870	unc-104	Protein UNC-104	0.824736	8.03559	6.05245	0.000164189	0.00329294	1.10609
18559441	18559441	NM_068341	Y59E9AL.4	Protein Y59E9AL.4	-0.862002	6.64445	-6.05233	0.000164215	0.00329294	1.10593
18588716	18588716	NA	NA	NA	1.19117	3.92512	6.04929	0.000164842	0.00329875	1.10197
18601659	18601659	NA	NA	NA	1.19117	3.92512	6.04929	0.000164842	0.00329875	1.10197
18618573	18618573	NA	NA	NA	1.19117	3.92512	6.04929	0.000164842	0.00329875	1.10197
18452991	18452991	NR_050228	C48B6.12	ncRNA	1.32606	6.42333	6.04799	0.00016511	0.00330148	1.10029
18522491	18522491	C45G9.9	C45G9.9	Protein C45G9.9	-2.16456	5.07443	-6.04754	0.000165203	0.00330148	1.0997
18618878	18618878	C02H7.3a	aex-3	Protein AEX-3	1.46116	7.74299	6.04686	0.000165345	0.00330205	1.09882
18470953	18470953	NM_059221	F59A3.10	Protein F59A3.10	1.91578	6.47051	6.04596	0.000165533	0.00330354	1.09763
18630847	18630847	NR_072920	T01C8.9	ncRNA	1.63057	4.76844	6.04542	0.000165645	0.00330354	1.09694
18616740	18616740	W04G3.1a	lpr-6	Protein LPR-6	2.06823	7.19393	6.04382	0.000165978	0.00330794	1.09485
18520856	18520856	NA	NA	NA	1.54776	6.05651	6.04325	0.000166097	0.00330806	1.09411
18571180	18571180	NR_069714	CELE_F55C5.13	ncRNA	1.22491	6.57843	6.04243	0.000166269	0.00330923	1.09304
18526530	18526530	NR_052669	R10E12.9	ncRNA	0.937512	4.70641	6.0408	0.000166608	0.00331374	1.09092
18554094	18554094	NM_069366	ssp-10	Protein SSP-10	-1.00908	5.45026	-6.0398	0.000166819	0.00331568	1.08961
18571693	18571693	F58H1.2	F58H1.2	Protein F58H1.2	2.52463	6.56952	6.03715	0.000167374	0.00332446	1.08616
18525630	18525630	NM_001027493	K04H4.2	Protein K04H4.2	3.16635	6.56264	6.03549	0.000167723	0.00332914	1.084
18592584	18592584	NR_069519	K03B8.20	ncRNA	0.962788	4.81663	6.03443	0.000167949	0.00333136	1.08261
18501843	18501843	NM_001267188	R05G9.5	Protein R05G9.5	0.911219	4.88188	6.03381	0.00016808	0.00333171	1.0818
18609053	18609053	F23D12.3	CELE_F23D12.3	Protein F23D12.3	-0.886507	6.71471	-6.0322	0.000168419	0.00333619	1.07971
18546210	18546210	Y69E1A.2	Y69E1A.2	Protein Y69E1A.2	-1.98523	5.25966	-6.02961	0.000168968	0.00334252	1.07633
18502438	18502438	T01E8.9	ubxn-5	Protein UBXN-5	-1.67165	5.34027	-6.02955	0.000168982	0.00334252	1.07625
18551784	18551784	NR_056473	F25H8.8	ncRNA	2.03803	3.75411	6.02908	0.000169082	0.00334252	1.07564
18523943	18523943	F37C12.18	F37C12.18	Protein F37C12.18	-1.0789	3.51722	-6.02571	0.0001698	0.00335361	1.07124
18624684	18624684	NR_071556	F26A10.8	ncRNA	1.56582	3.93881	6.02538	0.000169871	0.00335361	1.07081
18594612	18594612	NR_069835	R186.12	ncRNA	0.744958	2.84265	6.0237	0.00017023	0.00335729	1.06862
18592927	18592927	NR_068678	CELE_K07C6.16	ncRNA	1.16028	4.16701	6.02337	0.000170302	0.00335729	1.06818
18485054	18485054	NM_061559	aat-7	Protein AAT-7	-1.44892	4.59173	-6.0229	0.000170401	0.00335729	1.06757
18563285	18563285	C15C8.2b	cky-1	Protein CKY-1	1.35738	4.3058	6.01686	0.000171704	0.00338039	1.05967
18498273	18498273	F28A10.6	acdh-9	Protein ACDH-9	-0.702134	9.37595	-6.01633	0.000171818	0.00338039	1.05898
18624255	18624255	NM_076311	F20B6.4	Protein F20B6.4	1.0217	6.41264	6.01535	0.000172031	0.00338039	1.0577
18463822	18463822	ZC328.1	cuti-1	Protein CUTI-1	1.25914	7.04158	6.01533	0.000172035	0.00338039	1.05768
18541846	18541846	T07A9.7	gpa-4	Protein GPA-4	1.08088	5.50383	6.01317	0.000172502	0.00338731	1.05486
18603656	18603656	NR_072668	C11G10.4	ncRNA	1.07666	5.75442	6.009	0.000173413	0.00340291	1.0494
18503368	18503368	NR_051257	T14B4.18	ncRNA	1.71277	4.83118	6.00497	0.000174295	0.00341635	1.04414
18485564	18485564	F59B10.3	F59B10.3	Protein F59B10.3	2.20671	6.98887	6.00377	0.000174559	0.00341635	1.04257
18503966	18503966	NR_051205	T25D10.10	ncRNA	0.963871	3.19262	6.00376	0.000174561	0.00341635	1.04255
18628901	18628901	NR_071493	K08A8.18	ncRNA	1.86685	5.12896	6.00375	0.000174564	0.00341635	1.04254
18546056	18546056	Y69A2AR.15	sprr-3	Protein SPRR-3	1.02849	3.9406	6.00037	0.000175311	0.00342868	1.03811
18632312	18632312	NM_076534	T23F2.4	Protein T23F2.4	1.66396	6.42834	5.99939	0.000175527	0.00343062	1.03683
18630908	18630908	T02C5.5e	unc-2	Protein UNC-2	1.6935	7.16762	5.99533	0.000176428	0.00344593	1.03152
18559484	18559484	NM_069062	Y59H11AM.4	Protein Y59H11AM.4	-0.997496	4.39776	-5.99327	0.000176888	0.00345174	1.02882
18532038	18532038	ZK637.1.1	svop-1	Protein SVOP-1	0.945614	7.74898	5.99295	0.000176961	0.00345174	1.02839
18481707	18481707	F08D12.2	CELE_F08D12.2	Protein F08D12.2	1.62534	7.9641	5.99089	0.000177422	0.00345843	1.02569
18479508	18479508	C17C3.1b	CELE_C17C3.1	Protein C17C3.1	-1.06561	8.35681	-5.98816	0.000178033	0.00346803	1.02213
18539530	18539530	NM_067606	fbxc-1	Protein FBXC-1	-1.52785	8.02149	-5.98546	0.000178642	0.00347759	1.01858
18526203	18526203	NM_066871	bbs-5	Protein BBS-5	1.18465	6.09304	5.98462	0.000178832	0.00347898	1.01748
18483614	18483614	NA	NA	NA	0.970527	3.94536	5.98208	0.000179408	0.00348166	1.01415
18567690	18567690	F21C10.4	F21C10.4	Protein F21C10.4	-2.33519	6.91717	-5.98194	0.000179438	0.00348166	1.01397
18580805	18580805	NM_072321	CELE_ZC404.1	Protein ZC404.1	0.836196	5.23001	5.98192	0.000179443	0.00348166	1.01394
18536517	18536517	F09E8.6	nas-14	Protein NAS-14	1.45472	4.67971	5.98191	0.000179445	0.00348166	1.01393
18626833	18626833	NR_071179	F49E10.10	ncRNA	1.36009	3.88771	5.98	0.000179879	0.00348776	1.01143
18495402	18495402	C33C12.5	fbxb-38	Protein FBXB-38	-1.12784	5.76839	-5.97948	0.000179998	0.00348777	1.01074
18563028	18563028	NR_069774	C13C12.6	ncRNA	1.85609	4.78015	5.97811	0.000180311	0.00349153	1.00894
18536439	18536439	NR_056816	F08G5.16	ncRNA	1.1061	5.13246	5.97565	0.000180873	0.0035001	1.00571
18473986	18473986	W02D9.5	ssp-37	Protein SSP-37	-1.8307	5.60344	-5.97259	0.000181573	0.00351133	1.0017
18536074	18536074	NM_001129294	D2024.4	Protein D2024.4	1.16345	3.58151	5.97028	0.000182104	0.00351928	0.998669
18485023	18485023	F54D10.2	fbxa-24	Protein FBXA-24	1.9049	5.91151	5.96965	0.000182251	0.0035198	0.997834
18538384	18538384	F42G8.9	F42G8.9	Protein F42G8.9	-1.27252	3.81167	-5.96875	0.000182459	0.00352053	0.996649
18587816	18587816	F20D6.10	F20D6.10	Protein F20D6.10	1.03958	7.46512	5.9684	0.00018254	0.00352053	0.996189
18578855	18578855	NM_071159	comt-3	Protein COMT-3	-1.23752	6.3403	-5.96793	0.000182649	0.00352053	0.99557
18495291	18495291	C32D5.12	C32D5.12	Protein C32D5.12	0.877892	6.20166	5.9668	0.00018291	0.0035232	0.99409
18608482	18608482	F17A2.13	F17A2.13	Protein F17A2.13	-1.21335	5.95072	-5.96629	0.000183028	0.0035232	0.993418
18548818	18548818	NR_056650	CELE_C10C6.12	ncRNA	2.27927	5.62797	5.96427	0.000183497	0.00352991	0.990766
18586990	18586990	NR_068846	F12F3.8	ncRNA	1.50948	4.91363	5.96335	0.00018371	0.00353169	0.989562
18586430	18586430	F07B7.12	F07B7.12	Protein F07B7.12	0.730617	7.69177	5.96241	0.000183929	0.00353358	0.988325
18503220	18503220	T12C9.3	twk-2	Protein TWK-2	1.41339	5.47445	5.96173	0.000184087	0.00353431	0.987432
18629792	18629792	R01E6.7.1	R01E6.7	Protein R01E6.7	1.57276	4.55598	5.95783	0.000185001	0.00354895	0.982298
18554077	18554077	NM_069363	K07F5.6	Protein K07F5.6	-0.935668	3.90945	-5.95726	0.000185134	0.00354895	0.981547
18544436	18544436	NM_068698	CELE_Y43B11AL.1	Protein Y43B11AL.1	-0.892174	7.02658	-5.95692	0.000185213	0.00354895	0.981107
18484041	18484041	F41G3.4	fis-1	Protein FIS-1	-1.68928	5.05386	-5.95491	0.000185686	0.00355284	0.978464
18561896	18561896	NM_071283	CELE_C01B4.6	Protein C01B4.6	2.34231	8.13528	5.95451	0.00018578	0.00355284	0.977938
18578225	18578225	NM_071283	CELE_C01B4.6	Protein C01B4.6	2.34231	8.13528	5.95451	0.00018578	0.00355284	0.977938
18623151	18623151	NR_072376	F09D5.4	ncRNA	1.87152	4.11534	5.95238	0.000186283	0.00356014	0.975133
18562796	18562796	C10F3.3	acy-2	Protein ACY-2	1.14991	5.41024	5.95075	0.000186668	0.00356517	0.97299
18592495	18592495	NR_070277	CELE_K02E2.16	ncRNA	1.27198	4.26688	5.94479	0.000188085	0.0035877	0.965142
18619140	18619140	NR_072050	C05A9.8	ncRNA	1.07693	4.84417	5.94476	0.000188092	0.0035877	0.965104
18465428	18465428	NR_050379	CELE_C17E4.16	ncRNA	1.32786	7.26548	5.94421	0.000188224	0.00358788	0.964376
18596704	18596704	NM_071561	T20D4.19	Protein T20D4.19	-2.00564	5.23352	-5.94232	0.000188676	0.00359321	0.961886
18550481	18550481	C53D6.10	CELE_C53D6.10	Protein C53D6.10	-1.1132	3.88837	-5.94202	0.000188749	0.00359321	0.961487
18587543	18587543	F17C11.11a	CELE_F17C11.11	Protein F17C11.11	-0.874738	9.91194	-5.93822	0.000189662	0.00360825	0.956481
18524693	18524693	F54G8.4	nhl-1	Protein NHL-1	0.83938	6.75243	5.93727	0.00018989	0.00361024	0.955234
18493180	18493180	NR_051695	B0491.9	ncRNA	1.39657	4.89786	5.93646	0.000190085	0.00361162	0.954167
18570634	18570634	NM_072763	CELE_F52E1.5	Protein F52E1.5	-1.22839	6.76043	-5.93233	0.000191085	0.00362676	0.948723
18552569	18552569	NM_069071	F42A9.7	Protein F42A9.7	-1.49567	5.35505	-5.93158	0.000191268	0.00362676	0.947732
18455197	18455197	F30A10.12	F30A10.12	Protein F30A10.12	-1.27039	3.69654	-5.93087	0.000191442	0.00362676	0.946789
18572509	18572509	K06A4.4	swt-5	Protein SWT-5	1.66232	4.87901	5.93084	0.000191447	0.00362676	0.946758
18498699	18498699	F35C5.12	F35C5.12	Protein F35C5.12	-1.4909	6.45729	-5.93027	0.000191585	0.00362676	0.94601
18499409	18499409	NM_063521	F44G4.5	Protein F44G4.5	-1.47511	5.28521	-5.92983	0.000191695	0.00362676	0.945417
18575262	18575262	NR_069248	T06E8.5	ncRNA	1.8735	3.64113	5.92961	0.000191748	0.00362676	0.945129
18541874	18541874	T07G12.1a	cal-4	Protein CAL-4	1.50444	7.57443	5.92588	0.000192659	0.00363847	0.940212
18604095	18604095	NR_071386	C16E9.14	ncRNA	1.6325	5.82282	5.92566	0.000192713	0.00363847	0.939922
18560638	18560638	ZC168.6	ssp-34	Protein SSP-34	-1.657	4.37158	-5.92512	0.000192846	0.00363847	0.939204
18479116	18479116	C09G5.7	C09G5.7	Protein C09G5.7	0.778855	6.5864	5.92495	0.000192886	0.00363847	0.938989
18537437	18537437	F29C4.4.2	CELE_F29C4.4	Protein F29C4.4	-0.979881	7.63656	-5.92454	0.000192987	0.00363847	0.938444
18628613	18628613	NM_001047798	CELE_K03A1.4	Protein K03A1.4	0.910143	6.2518	5.92375	0.000193181	0.00363978	0.937401
18576629	18576629	T23F1.6	pqn-71	Protein PQN-71	2.57397	6.56442	5.91803	0.000194592	0.003664	0.929852
18581984	18581984	B0240.3	daf-11	Protein DAF-11	1.13209	4.10807	5.9139	0.000195618	0.00366522	0.924396
18458245	18458245	M01A10.2a	tom-1	Protein TOM-1	0.827261	8.29377	5.91101	0.000196341	0.00366522	0.920568
18561040	18561040	ZK596.2	ZK596.2	Protein ZK596.2	-0.999979	4.58682	-5.90796	0.000197105	0.00366522	0.916538
18510153	18510153	C45G9.4	C45G9.4	Protein C45G9.4	-1.51277	3.77992	-5.90749	0.000197221	0.00366522	0.915925
18454969	18454969	F27C1.4	F27C1.4	Protein F27C1.4	-0.739986	7.16518	-5.90741	0.000197243	0.00366522	0.915811
18618917	18618917	NR_072108	C03A3.7	ncRNA	1.19872	4.87743	5.90732	0.000197265	0.00366522	0.915695
18569745	18569745	F40G12.10	F40G12.10	Protein F40G12.10	-1.14296	4.08271	-5.90553	0.000197716	0.00366522	0.913323
18600012	18600012	Y50D4A.6	Y50D4A.6	Protein Y50D4A.6	-1.15109	6.88904	-5.90527	0.000197781	0.00366522	0.912983
18512044	18512044	F44B9.1a	dpf-6	Protein DPF-6	0.766014	7.07003	5.90526	0.000197783	0.00366522	0.912974
18599648	18599648	NM_075404	CELE_Y43F8C.5	Protein Y43F8C.5	-1.35305	6.1805	-5.90421	0.000198049	0.00366522	0.911579
18522538	18522538	C46F11.6.2	C46F11.6	Protein C46F11.6	1.10849	9.55702	5.9038	0.000198152	0.00366522	0.911039
18543104	18543104	NM_067914	W08E12.3	Protein W08E12.3	3.37644	6.48961	5.90249	0.000198483	0.00366522	0.909305
18610615	18610615	F46G11.3	tag-257	Protein TAG-257	1.12042	8.87481	5.90236	0.000198516	0.00366522	0.909133
18593150	18593150	NM_073768	K10C8.1	Protein K10C8.1	-0.842203	7.86478	-5.90194	0.000198622	0.00366522	0.90858
18609464	18609464	NM_077222	CELE_F34H10.2	Protein F34H10.2	1.43983	8.48733	5.90111	0.000198832	0.00366522	0.907482
18573295	18573295	K11D12.1	cwp-4	Protein CWP-4	0.864778	3.96072	5.90097	0.000198869	0.00366522	0.907289
18486907	18486907	M195.2b	M195.2	Protein M195.2	2.21471	5.91111	5.89784	0.000199664	0.00366522	0.903153
18467818	18467818	NR_050241	F15C11.4	ncRNA	0.89872	2.96024	5.89784	0.000199664	0.00366522	0.90315
18478611	18478611	C05C10.4.2	pho-11	Protein PHO-11	1.36673	10.3076	5.89699	0.000199879	0.00366522	0.902031
18611510	18611510	F53B1.3	F53B1.3	Protein F53B1.3	1.31936	5.14044	5.89667	0.000199963	0.00366522	0.9016
18479684	18479684	NR_051571	C18D1.19	ncRNA	1.30846	6.07396	5.89647	0.000200012	0.00366522	0.901343
18634517	18634517	NA	NA	NA	0.935788	6.97578	5.89609	0.000200111	0.00366522	0.90083
18634519	18634519	NA	NA	NA	0.935788	6.97578	5.89609	0.000200111	0.00366522	0.90083
18634549	18634549	NA	NA	NA	0.935788	6.97578	5.89609	0.000200111	0.00366522	0.90083
18634559	18634559	NA	NA	NA	0.935788	6.97578	5.89609	0.000200111	0.00366522	0.90083
18634623	18634623	NA	NA	NA	0.935788	6.97578	5.89609	0.000200111	0.00366522	0.90083
18634721	18634721	NA	NA	NA	0.935788	6.97578	5.89609	0.000200111	0.00366522	0.90083
18634753	18634753	NA	NA	NA	0.935788	6.97578	5.89609	0.000200111	0.00366522	0.90083
18634755	18634755	NA	NA	NA	0.935788	6.97578	5.89609	0.000200111	0.00366522	0.90083
18634911	18634911	NA	NA	NA	0.935788	6.97578	5.89609	0.000200111	0.00366522	0.90083
18634919	18634919	NA	NA	NA	0.935788	6.97578	5.89609	0.000200111	0.00366522	0.90083
18634929	18634929	NA	NA	NA	0.935788	6.97578	5.89609	0.000200111	0.00366522	0.90083
18634931	18634931	NA	NA	NA	0.935788	6.97578	5.89609	0.000200111	0.00366522	0.90083
18634933	18634933	NA	NA	NA	0.935788	6.97578	5.89609	0.000200111	0.00366522	0.90083
18634935	18634935	NA	NA	NA	0.935788	6.97578	5.89609	0.000200111	0.00366522	0.90083
18634947	18634947	NA	NA	NA	0.935788	6.97578	5.89609	0.000200111	0.00366522	0.90083
18634975	18634975	NA	NA	NA	0.935788	6.97578	5.89609	0.000200111	0.00366522	0.90083
18635033	18635033	NA	NA	NA	0.935788	6.97578	5.89609	0.000200111	0.00366522	0.90083
18635065	18635065	NA	NA	NA	0.935788	6.97578	5.89609	0.000200111	0.00366522	0.90083
18635067	18635067	NA	NA	NA	0.935788	6.97578	5.89609	0.000200111	0.00366522	0.90083
18635069	18635069	NA	NA	NA	0.935788	6.97578	5.89609	0.000200111	0.00366522	0.90083
18635081	18635081	NA	NA	NA	0.935788	6.97578	5.89609	0.000200111	0.00366522	0.90083
18553498	18553498	NM_067615	F58H7.1	Protein F58H7.1	1.146	4.73252	5.89596	0.000200142	0.00366522	0.900668
18453390	18453390	NM_058598	C55C2.3	Protein C55C2.3	-1.36301	4.91374	-5.8959	0.000200158	0.00366522	0.900589
18499108	18499108	F41G3.12	agr-1	Protein AGR-1	0.994816	6.25195	5.8935	0.000200773	0.00367419	0.897403
18484297	18484297	NM_063939	lurp-1	Protein LURP-1	1.31049	7.79728	5.89165	0.000201246	0.00367667	0.89496
18573577	18573577	M02H5.6	nhr-98	Protein NHR-98	0.929615	6.48777	5.89131	0.000201334	0.00367667	0.894506
18450911	18450911	NR_050154	B0207.13	ncRNA	1.02562	8.79561	5.89119	0.000201365	0.00367667	0.894348
18617036	18617036	Y15E3A.1a.2	nhr-91	Protein NHR-91	1.89756	7.74942	5.89102	0.00020141	0.00367667	0.894116
18588597	18588597	NM_001270002	F26F2.11	Protein F26F2.11	-0.713034	4.39461	-5.89045	0.000201554	0.00367702	0.893371
18455389	18455389	NM_058625	F32B5.2	Protein F32B5.2	1.27796	4.28782	5.88988	0.000201702	0.00367742	0.892614
18523756	18523756	NM_001267950	F34D10.6	Protein F34D10.6	1.55204	6.35152	5.88058	0.000204113	0.00371907	0.880281
18535422	18535422	C48A7.1b	egl-19	Protein EGL-19	1.221	8.77935	5.87997	0.000204272	0.00371966	0.87947
18483228	18483228	NA	NA	NA	-1.37178	5.57844	-5.87839	0.000204685	0.00372486	0.877375
18522274	18522274	C36E8.2	glb-11	Protein GLB-11	1.43837	8.02539	5.87621	0.000205255	0.00373235	0.874491
18493209	18493209	NR_051368	B0495.20	ncRNA	1.06321	4.96845	5.87585	0.000205351	0.00373235	0.874005
18610258	18610258	F42F12.8.2	nspc-15	Protein NSPC-15	-2.9075	8.18653	-5.87331	0.000206018	0.00374049	0.87064
18518342	18518342	NM_067145	sdz-33	Protein SDZ-33	-1.559	7.51907	-5.87308	0.000206078	0.00374049	0.870338
18623594	18623594	F13E6.6	rhgf-1	Protein RHGF-1	0.945527	6.81787	5.87269	0.000206182	0.00374049	0.869814
18560002	18560002	NA	NA	NA	2.38091	4.74203	5.87119	0.000206577	0.00374534	0.867826
18630409	18630409	NM_077709	col-182	Protein COL-182	1.54621	4.20711	5.86965	0.000206984	0.00374857	0.865782
18451269	18451269	NR_050467	C03C11.6	ncRNA	1.30623	5.29032	5.86913	0.000207123	0.00374857	0.865086
18623157	18623157	NR_072373	F09D5.9	ncRNA	1.01775	3.747	5.86907	0.000207139	0.00374857	0.865009
18497612	18497612	F14F11.1b	shw-1	Protein SHW-1	1.0135	7.67085	5.86655	0.000207808	0.00375837	0.86166
18619490	18619490	NM_075790	dgk-1	Protein DGK-1	1.85798	6.70135	5.8648	0.000208273	0.00376028	0.859343
18607101	18607101	F01E11.1	ugt-57	Protein UGT-57	1.00151	7.20509	5.86471	0.000208298	0.00376028	0.859218
18456167	18456167	F48A9.3	try-6	Protein TRY-6	-0.740736	4.39822	-5.86452	0.000208348	0.00376028	0.858966
18556773	18556773	T28F3.6	ifta-2	Protein IFTA-2	0.720708	4.35063	5.86422	0.000208427	0.00376028	0.858574
18609060	18609060	F23D12.5	jmjd-3.2	Protein JMJD-3.2	-0.708536	6.62911	-5.86301	0.000208752	0.00376383	0.856956
18484721	18484721	NM_001027014	F49E12.12	Protein F49E12.12	1.3679	5.53557	5.86206	0.000209004	0.0037651	0.855702
18544114	18544114	NM_001047557	CELE_Y38H8A.2	Protein Y38H8A.2	-1.07801	4.98321	-5.86178	0.000209079	0.0037651	0.85533
18602052	18602052	NR_069036	ZK742.8	ncRNA	1.24966	5.81756	5.85924	0.000209761	0.00377506	0.85195
18528889	18528889	Y22D7AR.9	fbxa-74	Protein FBXA-74	-1.1833	5.43841	-5.85723	0.000210303	0.00378249	0.849273
18511195	18511195	F23F12.9a	zip-8	Protein ZIP-8	-0.921484	9.9353	-5.85668	0.000210451	0.00378283	0.848543
18482891	18482891	F22E5.8	CELE_F22E5.8	Protein F22E5.8	-1.99709	4.49222	-5.85513	0.000210868	0.003788	0.84649
18551477	18551477	F20C5.2e	klp-11	Protein KLP-11	1.24934	7.49045	5.85418	0.000211126	0.00378876	0.845218
18574325	18574325	NM_072498	str-41	Protein STR-41	-1.21147	4.68842	-5.854	0.000211175	0.00378876	0.844979
18610869	18610869	NM_075997	F48B9.3	Protein F48B9.3	-1.03821	5.35437	-5.8528	0.000211498	0.00378876	0.843394
18547202	18547202	NR_056048	ZK381.37	ncRNA	0.951429	4.14815	5.85248	0.000211585	0.00378876	0.842966
18576999	18576999	NM_072954	hsp-16.48	Protein HSP-16.48	-2.98557	7.11012	-5.85211	0.000211685	0.00378876	0.842473
18597334	18597334	NM_072954	hsp-16.48	Protein HSP-16.48	-2.98557	7.11012	-5.85211	0.000211685	0.00378876	0.842473
18567363	18567363	F17C11.13	CELE_F17C11.13	Protein F17C11.13	-2.53598	7.19404	-5.84817	0.000212757	0.00380561	0.837233
18478092	18478092	B0334.6	CELE_B0334.6	Protein B0334.6	0.913024	5.59076	5.84688	0.000213111	0.00380892	0.835508
18557253	18557253	NM_070513	CELE_Y105C5B.25	Protein Y105C5B.25	1.5699	4.85959	5.84654	0.000213202	0.00380892	0.835064
18582212	18582212	C01B7.6	rpm-1	Protein RPM-1	0.88326	8.24622	5.84603	0.000213343	0.00380911	0.83438
18523346	18523346	F21H11.3	tbx-2	Protein TBX-2	1.29435	9.10764	5.84293	0.000214192	0.00382195	0.830255
18573260	18573260	K11C4.1	K11C4.1	Protein K11C4.1	-1.12591	4.68078	-5.84029	0.000214921	0.00383262	0.826729
18513410	18513410	K02F3.3	far-8	Protein FAR-8	-1.09088	9.92429	-5.83955	0.000215123	0.00383352	0.825753
18625111	18625111	F35A5.4	F35A5.4	Protein F35A5.4	1.3898	4.44474	5.83901	0.000215273	0.00383352	0.825032
18529220	18529220	NM_001038286	ckr-2	Protein CKR-2	0.873835	6.93708	5.83815	0.000215509	0.00383352	0.82389
18467607	18467607	F10G8.8a	F10G8.8	Protein F10G8.8	0.753539	8.02113	5.83782	0.000215601	0.00383352	0.823449
18554307	18554307	NM_070009	CELE_K08E7.6	Protein K08E7.6	1.14197	5.78986	5.83774	0.000215625	0.00383352	0.823336
18577592	18577592	W06A7.4a	W06A7.4	Protein W06A7.4	-1.54721	8.56344	-5.83714	0.000215791	0.00383415	0.822536
18587660	18587660	NM_072505	srw-71	Protein SRW-71	-0.855427	3.7082	-5.83143	0.000217378	0.00386001	0.814927
18529460	18529460	Y45F3A.4	CELE_Y45F3A.4	Protein Y45F3A.4	1.04654	8.28139	5.83047	0.000217645	0.00386241	0.813655
18579502	18579502	NM_070979	Y50D4B.1	Protein Y50D4B.1	1.44389	8.1583	5.82812	0.000218305	0.00387178	0.81051
18560705	18560705	ZC477.7	ZC477.7	Protein ZC477.7	-0.834936	3.31077	-5.82593	0.00021892	0.00388033	0.807593
18572319	18572319	K04A8.1.1	K04A8.1	Protein K04A8.1	-1.02528	6.45052	-5.82531	0.000219093	0.00388106	0.806772
18560126	18560126	Y73B6BL.19	shl-1	Protein SHL-1	1.28865	6.48409	5.82149	0.000220173	0.00389552	0.801667
18473994	18473994	W02D9.7	W02D9.7	Protein W02D9.7	-1.5192	3.60313	-5.82148	0.000220175	0.00389552	0.801658
18493615	18493615	C06A8.9a	glr-4	Protein GLR-4	0.841959	6.66834	5.82065	0.000220411	0.00389735	0.800545
18485169	18485169	F54H5.4b	klf-3	Protein KLF-3	0.836404	9.46011	5.81957	0.000220716	0.00390038	0.799112
18567739	18567739	NM_075347	CELE_F21D9.1	Protein F21D9.1	-1.21774	4.4085	-5.81531	0.000221931	0.00391949	0.793412
18502755	18502755	NM_063316	T05C12.4	Protein T05C12.4	1.19273	5.39061	5.81467	0.000222112	0.00392032	0.792568
18630973	18630973	T03G11.8	zig-6	Protein ZIG-6	-0.884558	6.25222	-5.81208	0.000222854	0.00393105	0.789106
18602586	18602586	C02B8.1.2	C02B8.1	Protein C02B8.1	-0.957445	6.41323	-5.8066	0.000224433	0.00395653	0.781775
18453173	18453173	C53D5.2	C53D5.2	Protein C53D5.2	1.21213	7.59601	5.80599	0.00022461	0.00395726	0.780959
18632798	18632798	NR_072219	W03G11.12	ncRNA	1.16929	5.30823	5.80416	0.000225138	0.00396419	0.778518
18606256	18606256	C46F4.1b.1	egl-6	Protein EGL-6	-0.916404	6.76751	-5.80292	0.0002255	0.00396817	0.776854
18606057	18606057	C44H4.1	lron-1	Protein LRON-1	1.33543	5.85877	5.8004	0.000226233	0.00397869	0.773481
18466497	18466497	C46H11.11	fhod-1	Protein FHOD-1	1.28992	8.48854	5.79863	0.000226749	0.00398527	0.771117
18568910	18568910	F32D8.15	F32D8.15	Protein F32D8.15	1.33931	6.86695	5.79726	0.000227149	0.00398527	0.76929
18490252	18490252	Y38F1A.3	ptr-18	Protein PTR-18	2.27022	6.40871	5.79677	0.000227292	0.00398527	0.768635
18616867	18616867	W06B11.1	atat-2	Protein ATAT-2	1.25461	8.57302	5.79662	0.000227336	0.00398527	0.768432
18603107	18603107	NM_076383	amt-1	Protein AMT-1	-1.19813	6.181	-5.79658	0.000227349	0.00398527	0.768374
18464655	18464655	NM_059315	B0207.7	Protein B0207.7	-0.915388	4.34201	-5.79633	0.000227423	0.00398527	0.768038
18467756	18467756	F14B4.1	F14B4.1	Protein F14B4.1	1.29901	7.65161	5.79506	0.000227794	0.00398858	0.766346
18528905	18528905	NM_065745	dhs-9	Protein DHS-9	-0.901407	6.08644	-5.79465	0.000227914	0.00398858	0.765797
18534672	18534672	C33A12.6	ugt-21	Protein UGT-21	-1.12979	5.37209	-5.79429	0.00022802	0.00398858	0.765315
18601052	18601052	Y80D3A.7a	ptr-22	Protein PTR-22	0.854399	4.95757	5.79339	0.000228285	0.00399084	0.764107
18573504	18573504	NR_069641	K12G11.7	ncRNA	2.27536	6.62716	5.79081	0.000229048	0.00399957	0.760646
18502020	18502020	R07G3.8	R07G3.8	Protein R07G3.8	0.920205	8.38767	5.79077	0.000229057	0.00399957	0.760603
18516892	18516892	NM_001268156	ptr-19	Protein PTR-19	1.94516	5.08222	5.79015	0.000229241	0.00400039	0.759772
18622460	18622460	NM_077110	dylt-2	Protein DYLT-2	1.00211	4.63423	5.7886	0.000229701	0.00400603	0.75769
18524112	18524112	F42G9.7	snt-2	Protein SNT-2	0.913653	8.63251	5.78783	0.000229929	0.00400701	0.756662
18475426	18475426	Y37F4.5.1	Y37F4.5	Protein Y37F4.5	-0.791947	4.18612	-5.78716	0.000230128	0.00400701	0.755763
18595947	18595947	T10B5.4	T10B5.4	Protein T10B5.4	0.862196	6.9535	5.78703	0.000230167	0.00400701	0.755586
18584682	18584682	C34D1.1	dmd-10	Protein DMD-10	1.6956	7.53261	5.78339	0.000231251	0.00402349	0.750708
18508849	18508849	C14B1.3	C14B1.3	Protein C14B1.3	-0.927402	8.57488	-5.7794	0.000232445	0.00404187	0.745362
18567439	18567439	F18E3.11	CELE_F18E3.11	Protein F18E3.11	-3.49727	6.40557	-5.77846	0.000232728	0.00404439	0.7441
18565032	18565032	NM_001028547	CELE_C47E8.9	Protein C47E8.9	0.941998	4.57957	5.77711	0.000233132	0.00404766	0.742296
18513442	18513442	K03H1.12	CELE_K03H1.12	Protein K03H1.12	-0.854027	3.79696	-5.77691	0.000233192	0.00404766	0.742029
18563864	18563864	NR_069882	C26E1.6	ncRNA	1.06207	4.24126	5.77332	0.000234277	0.00406408	0.737213
18490816	18490816	Y49F6C.4	bath-10	Protein BATH-10	-1.3063	6.88206	-5.77157	0.000234808	0.00406964	0.73486
18515393	18515393	T12A2.1	T12A2.1	Protein T12A2.1	-0.982501	7.01195	-5.77135	0.000234875	0.00406964	0.734565
18568310	18568310	NR_069045	F26D11.18	ncRNA	1.12376	4.1378	5.7706	0.000235102	0.00407116	0.733563
18524089	18524089	NR_052052	F42G9.10	ncRNA	0.851241	4.83032	5.77009	0.000235257	0.00407145	0.732876
18511142	18511142	NA	NA	NA	1.07069	4.55175	5.76262	0.000237542	0.00408686	0.722843
18518555	18518555	NA	NA	NA	1.07069	4.55175	5.76262	0.000237542	0.00408686	0.722843
18520964	18520964	NA	NA	NA	1.07069	4.55175	5.76262	0.000237542	0.00408686	0.722843
18523404	18523404	NA	NA	NA	1.07069	4.55175	5.76262	0.000237542	0.00408686	0.722843
18601561	18601561	NA	NA	NA	1.07069	4.55175	5.76262	0.000237542	0.00408686	0.722843
18613153	18613153	NA	NA	NA	1.07069	4.55175	5.76262	0.000237542	0.00408686	0.722843
18616522	18616522	NA	NA	NA	1.07069	4.55175	5.76262	0.000237542	0.00408686	0.722843
18616647	18616647	NA	NA	NA	1.07069	4.55175	5.76262	0.000237542	0.00408686	0.722843
18616668	18616668	NA	NA	NA	1.07069	4.55175	5.76262	0.000237542	0.00408686	0.722843
18628824	18628824	NA	NA	NA	1.07069	4.55175	5.76262	0.000237542	0.00408686	0.722843
18466437	18466437	NM_059006	C44E4.1	Protein C44E4.1	-1.03756	9.04646	-5.76085	0.000238087	0.00409327	0.720464
18466486	18466486	C46H11.10b.2	C46H11.10	Protein C46H11.10	1.66089	6.09047	5.7605	0.000238194	0.00409327	0.719997
18577920	18577920	NM_074877	CELE_Y102A5C.4	Protein Y102A5C.4	-0.829269	3.94783	-5.75908	0.000238634	0.00409732	0.71808
18603000	18603000	NM_077462	C05C9.1	Protein C05C9.1	1.22338	4.50101	5.75883	0.000238709	0.00409732	0.717755
18611705	18611705	F54F7.2	CELE_F54F7.2	Protein F54F7.2	-1.57708	7.04672	-5.75783	0.000239019	0.00410001	0.716406
18576264	18576264	T20B3.12	clec-26	Protein CLEC-26	-0.869377	6.68001	-5.7573	0.000239182	0.00410001	0.715697
18497387	18497387	NM_001047296	fbxb-90	Protein FBXB-90	-1.18688	6.75501	-5.7567	0.000239369	0.00410001	0.714885
18458182	18458182	K11D2.5	K11D2.5	Protein K11D2.5	-0.821765	5.88136	-5.75632	0.000239487	0.00410001	0.714376
18528175	18528175	T25C8.2.1	act-5	Protein ACT-5	-0.773394	9.70696	-5.75562	0.000239703	0.00410001	0.713438
18628903	18628903	K08A8.2a.1	sox-2	Protein SOX-2	1.24876	8.86114	5.75559	0.000239712	0.00410001	0.713402
18608165	18608165	NR_071989	F14F3.8	ncRNA	1.28535	3.82647	5.75486	0.000239938	0.00410001	0.712421
18565465	18565465	C52E4.7	C52E4.7	Protein C52E4.7	-1.54118	5.40643	-5.75472	0.000239984	0.00410001	0.712221
18578297	18578297	NR_069273	Y22F5B.1	ncRNA	1.25005	7.8684	5.75135	0.000241033	0.00411553	0.707695
18493143	18493143	B0491.3	rmd-3	Protein RMD-3	-1.53192	6.0505	-5.74716	0.000242346	0.00413326	0.702056
18538697	18538697	F49F1.1	CELE_F49F1.1	Protein F49F1.1	1.56531	6.63196	5.74713	0.000242353	0.00413326	0.702023
18620628	18620628	C27C12.6	dmd-4	Protein DMD-4	0.896664	5.85006	5.74606	0.000242691	0.00413573	0.700579
18591440	18591440	F57A10.6b	nhr-283	Protein NHR-283	1.04803	3.73975	5.74577	0.00024278	0.00413573	0.700195
18573963	18573963	R08A2.7	CELE_R08A2.7	Protein R08A2.7	1.03596	5.20345	5.74327	0.00024357	0.00414541	0.696823
18571348	18571348	F57A8.8	fipr-13	Protein FIPR-13	-2.42946	7.03924	-5.74302	0.000243648	0.00414541	0.696492
18615382	18615382	T08A9.3	sng-1	Protein SNG-1	1.55595	7.83098	5.74263	0.000243773	0.00414541	0.695959
18576239	18576239	T19H12.5	srd-32	Protein SRD-32	1.48416	5.95992	5.73986	0.00024465	0.00415792	0.692229
18627760	18627760	F57C12.4	mrp-2	Protein MRP-2	1.11489	7.58948	5.73504	0.000246184	0.00417956	0.685739
18606859	18606859	D1009.3a	D1009.3	Protein D1009.3	1.67552	7.37104	5.73496	0.000246209	0.00417956	0.685635
18576993	18576993	T27E4.2	hsp-16.11	Protein HSP-16.11	-3.00289	7.33345	-5.73373	0.000246604	0.00418112	0.68397
18456160	18456160	NM_059498	F48A9.2	Protein F48A9.2	0.831144	7.81684	5.73372	0.000246605	0.00418112	0.683965
18611385	18611385	NM_076125	twk-16	Protein TWK-16	-1.04941	6.05882	-5.73334	0.000246728	0.00418112	0.683447
18456260	18456260	NM_001136302	CELE_F49B2.7	Protein F49B2.7	-1.83383	5.02678	-5.72867	0.000248229	0.00420412	0.67715
18548632	18548632	C08G9.2	C08G9.2	Protein C08G9.2	1.67777	5.80649	5.72719	0.000248706	0.00420977	0.675157
18538280	18538280	F42A9.3	F42A9.3	Protein F42A9.3	-1.68011	5.23789	-5.72612	0.000249052	0.00421319	0.673713
18500366	18500366	F58A6.9	ZK1248.4	Protein ZK1248.4	-1.01607	6.76505	-5.72508	0.000249386	0.00421641	0.672321
18542188	18542188	NR_054196	T12E12.44	ncRNA	1.3355	4.00832	5.72262	0.000250187	0.00422291	0.668992
18493306	18493306	C01G12.3	CELE_C01G12.3	Protein C01G12.3	-1.13602	6.4178	-5.7226	0.000250194	0.00422291	0.668963
18559847	18559847	Y67D8C.8	cpg-9	Protein CPG-9	-2.44027	9.2252	-5.72216	0.000250336	0.00422291	0.668374
18634657	18634657	NA	NA	NA	0.825276	3.41086	5.72212	0.000250347	0.00422291	0.668328
18612894	18612894	NR_070750	K03C7.7	ncRNA	1.8153	6.65417	5.7201	0.000251007	0.00422504	0.665594
18542720	18542720	NM_069125	col-117	Protein COL-117	2.78968	8.84142	5.7201	0.000251008	0.00422504	0.665589
18556729	18556729	NM_069125	col-117	Protein COL-117	2.78968	8.84142	5.7201	0.000251008	0.00422504	0.665589
18501667	18501667	M195.3	amt-3	Protein AMT-3	0.950117	6.38463	5.71997	0.00025105	0.00422504	0.665419
18500445	18500445	F58G1.5	lips-9	Protein LIPS-9	1.83694	5.07504	5.71935	0.000251251	0.00422601	0.664584
18567383	18567383	F17C11.3	col-153	Protein COL-153	-0.796731	5.4685	-5.71871	0.000251459	0.00422708	0.663725
18560004	18560004	NA	NA	NA	1.26493	5.41925	5.71741	0.000251885	0.00423182	0.661968
18542399	18542399	NM_068213	T22B11.3	Protein T22B11.3	1.80681	6.42449	5.71519	0.000252614	0.00423934	0.658969
18484034	18484034	NM_062981	F41G3.3	Protein F41G3.3	1.68187	5.49362	5.71516	0.000252622	0.00423934	0.658934
18460671	18460671	NM_060570	CELE_W04G5.9	Protein W04G5.9	0.728504	4.77977	5.71423	0.000252931	0.00424209	0.657666
18451626	18451626	NM_058966	cgef-2	Protein CGEF-2	0.890169	7.54375	5.71333	0.000253227	0.00424409	0.656451
18597424	18597424	NR_069342	T28B11.11	ncRNA	1.33222	7.30098	5.71298	0.000253339	0.00424409	0.655991
18522137	18522137	C34C12.7	C34C12.7	Protein C34C12.7	-0.986715	8.53526	-5.71143	0.000253851	0.00424633	0.653895
18592177	18592177	NM_074268	nspa-1	Protein NSPA-1	-1.51954	8.135	-5.71126	0.000253908	0.00424633	0.653664
18601552	18601552	NM_074268	nspa-1	Protein NSPA-1	-1.51954	8.135	-5.71126	0.000253908	0.00424633	0.653664
18605980	18605980	C44C1.1	C44C1.1	Protein C44C1.1	-1.21599	7.49694	-5.71035	0.000254209	0.00424713	0.652431
18602950	18602950	NR_072496	C04C11.5	ncRNA	1.26405	5.98431	5.71003	0.000254316	0.00424713	0.651994
18553036	18553036	NM_069999	CELE_F53B2.5	Protein F53B2.5	-1.17723	5.96255	-5.7096	0.000254458	0.00424713	0.651415
18525893	18525893	M01A8.2a	M01A8.2	Protein M01A8.2	1.21397	9.30856	5.70878	0.000254729	0.00424713	0.650312
18472284	18472284	R119.3.3	CELE_R119.3	Protein R119.3	-0.73988	8.32487	-5.7086	0.00025479	0.00424713	0.650061
18493328	18493328	C01G6.1a.2	aqp-2	Protein AQP-2	0.832576	11.2616	5.70849	0.000254825	0.00424713	0.649918
18632957	18632957	W07E11.2	flp-3	Protein FLP-3	0.848665	8.40781	5.70636	0.000255534	0.00425557	0.647035
18612677	18612677	NR_072329	K02A4.6	ncRNA	1.31853	6.29743	5.70595	0.000255667	0.00425557	0.646492
18613014	18613014	K06A9.1b	K06A9.1	Protein K06A9.1	1.55432	7.86685	5.70566	0.000255767	0.00425557	0.646089
18512081	18512081	F45G2.1	nas-1	Protein NAS-1	0.826355	5.12557	5.70305	0.000256635	0.0042642	0.642569
18540316	18540316	K08C7.1	K08C7.1	Protein K08C7.1	-0.738607	8.42371	-5.70264	0.000256772	0.0042642	0.642017
18549423	18549423	NM_070070	CELE_C32H11.9	Protein C32H11.9	-1.08117	3.92024	-5.70246	0.000256834	0.0042642	0.641764
18474656	18474656	NR_050752	CELE_Y105E8A.46	ncRNA	1.52744	4.22419	5.70236	0.000256867	0.0042642	0.641631
18481632	18481632	F07F6.1	F07F6.1	Protein F07F6.1	-1.40366	4.83333	-5.69738	0.000258538	0.0042895	0.634899
18592931	18592931	NR_068856	CELE_K08B12.10	ncRNA	1.45497	6.55173	5.69593	0.000259027	0.00429519	0.632936
18505235	18505235	NM_064529	CELE_Y39G8B.7	Protein Y39G8B.7	-0.966318	3.55315	-5.69476	0.000259423	0.00429932	0.63135
18561801	18561801	B0507.3a	B0507.3	Protein B0507.3	0.87525	7.62632	5.69298	0.000260023	0.00430683	0.628951
18615789	18615789	T14F9.4a	peb-1	Protein PEB-1	2.22976	8.30059	5.68969	0.000261142	0.00432292	0.624493
18497012	18497012	F07F6.7	F07F6.7	Protein F07F6.7	-0.806954	3.91617	-5.68598	0.000262408	0.00433121	0.619468
18526610	18526610	NM_065239	R10F2.5	Protein R10F2.5	1.09058	3.84421	5.68597	0.000262412	0.00433121	0.619454
18536171	18536171	E04A4.2	fbxb-80	Protein FBXB-80	-1.96492	5.58391	-5.6856	0.000262539	0.00433121	0.61895
18581511	18581511	NM_001269267	ZK856.14	Protein ZK856.14	1.10217	4.24079	5.6849	0.00026278	0.00433121	0.618
18520632	18520632	NR_052465	C03B8.6	ncRNA	0.845188	5.77127	5.68365	0.000263206	0.00433121	0.616317
18498503	18498503	F33A8.2.2	nlp-18	Protein NLP-18	1.41057	8.91722	5.68313	0.000263384	0.00433121	0.615613
18513483	18513483	NA	NA	NA	1.16468	4.06143	5.68181	0.000263839	0.00433121	0.613821
18599880	18599880	NM_071993	Y47A7.2	Protein Y47A7.2	1.02237	8.86892	5.68072	0.000264216	0.00433121	0.612341
18480537	18480537	NM_062024	C41H7.1	Protein C41H7.1	-0.977998	5.89084	-5.67877	0.00026489	0.00433121	0.609692
18489596	18489596	W04H10.5	W04H10.5	Protein W04H10.5	1.01669	4.04778	5.67744	0.000265348	0.00433121	0.6079
18631723	18631723	NR_070462	T14F9.19	ncRNA	1.08707	4.58191	5.67723	0.000265421	0.00433121	0.607613
18519525	18519525	NM_066851	ZK1128.7	Protein ZK1128.7	0.767446	9.25529	5.67716	0.000265448	0.00433121	0.60751
18548158	18548158	C02B10.3.1	C02B10.3	Protein C02B10.3	1.1069	8.67403	5.67687	0.000265548	0.00433121	0.607117
18607049	18607049	E03E2.1.1	cyp-43A1	Protein CYP-43A1	-1.07807	7.34135	-5.67661	0.000265635	0.00433121	0.606777
18500235	18500235	NR_051072	F56D1.8	ncRNA	0.973809	5.10099	5.67647	0.000265687	0.00433121	0.606574
18450253	18450253	NA	NA	NA	-1.73506	2.65244	-5.67638	0.000265718	0.00433121	0.606453
18546787	18546787	Y94H6A.1	nhr-277	Protein NHR-277	0.789655	5.72204	5.67586	0.000265898	0.00433121	0.605748
18533782	18533782	NR_055421	C11D2.100	ncRNA	1.13342	2.61269	5.67572	0.000265946	0.00433121	0.605561
18485227	18485227	NR_051073	F56D1.14	ncRNA	1.01285	4.81193	5.67426	0.000266454	0.00433121	0.60358
18628108	18628108	H01M10.2	H01M10.2	Protein H01M10.2	0.965196	5.71542	5.67352	0.00026671	0.00433121	0.602584
18473990	18473990	W02D9.6	W02D9.6	Protein W02D9.6	-0.779484	7.64274	-5.673	0.000266893	0.00433121	0.601869
18593194	18593194	NR_069465	K10D6.17	ncRNA	1.46504	6.84172	5.67045	0.000267781	0.00433121	0.598421
18634505	18634505	NA	NA	NA	1.27225	3.01788	5.66987	0.000267986	0.00433121	0.597625
18634577	18634577	NA	NA	NA	1.27225	3.01788	5.66987	0.000267986	0.00433121	0.597625
18634595	18634595	NA	NA	NA	1.27225	3.01788	5.66987	0.000267986	0.00433121	0.597625
18634621	18634621	NA	NA	NA	1.27225	3.01788	5.66987	0.000267986	0.00433121	0.597625
18634641	18634641	NA	NA	NA	1.27225	3.01788	5.66987	0.000267986	0.00433121	0.597625
18634659	18634659	NA	NA	NA	1.27225	3.01788	5.66987	0.000267986	0.00433121	0.597625
18634741	18634741	NA	NA	NA	1.27225	3.01788	5.66987	0.000267986	0.00433121	0.597625
18634799	18634799	NA	NA	NA	1.27225	3.01788	5.66987	0.000267986	0.00433121	0.597625
18634801	18634801	NA	NA	NA	1.27225	3.01788	5.66987	0.000267986	0.00433121	0.597625
18634819	18634819	NA	NA	NA	1.27225	3.01788	5.66987	0.000267986	0.00433121	0.597625
18634869	18634869	NA	NA	NA	1.27225	3.01788	5.66987	0.000267986	0.00433121	0.597625
18634937	18634937	NA	NA	NA	1.27225	3.01788	5.66987	0.000267986	0.00433121	0.597625
18634939	18634939	NA	NA	NA	1.27225	3.01788	5.66987	0.000267986	0.00433121	0.597625
18634941	18634941	NA	NA	NA	1.27225	3.01788	5.66987	0.000267986	0.00433121	0.597625
18635007	18635007	NA	NA	NA	1.27225	3.01788	5.66987	0.000267986	0.00433121	0.597625
18635023	18635023	NA	NA	NA	1.27225	3.01788	5.66987	0.000267986	0.00433121	0.597625
18635037	18635037	NA	NA	NA	1.27225	3.01788	5.66987	0.000267986	0.00433121	0.597625
18635055	18635055	NA	NA	NA	1.27225	3.01788	5.66987	0.000267986	0.00433121	0.597625
18635061	18635061	NA	NA	NA	1.27225	3.01788	5.66987	0.000267986	0.00433121	0.597625
18635089	18635089	NA	NA	NA	1.27225	3.01788	5.66987	0.000267986	0.00433121	0.597625
18561514	18561514	B0213.2	nlp-27	Protein NLP-27	-1.64747	7.46514	-5.66975	0.000268026	0.00433121	0.597471
18511956	18511956	F42H10.5.2	F42H10.5	Protein F42H10.5	1.06702	7.95079	5.66942	0.000268143	0.00433121	0.597019
18539867	18539867	NR_054955	H32C10.97	ncRNA	-1.30628	5.71593	-5.66859	0.000268433	0.00433351	0.595894
18507755	18507755	B0244.6	B0244.6	Protein B0244.6	-1.11213	6.0098	-5.66695	0.000269008	0.00434041	0.593672
18596594	18596594	NR_068974	T19F4.3	ncRNA	1.20119	5.76125	5.66622	0.000269265	0.00434216	0.59268
18468076	18468076	NM_001026225	F18C12.4	Protein F18C12.4	-1.2494	3.7994	-5.66526	0.000269605	0.00434525	0.591371
18520647	18520647	NR_052224	C03C10.11	ncRNA	1.19713	5.3258	5.66305	0.000270383	0.0043554	0.588378
18612810	18612810	NR_072928	K02H8.6	ncRNA	1.63639	6.55305	5.66105	0.000271092	0.00436441	0.585661
18474646	18474646	NM_170936	ech-7	Protein ECH-7	-0.728509	7.89943	-5.66019	0.000271397	0.00436586	0.584492
18542406	18542406	T22B11.4a	T22B11.4	Protein T22B11.4	1.37559	7.60861	5.65996	0.000271479	0.00436586	0.584177
18621464	18621464	C40C9.5c	nlg-1	Protein NLG-1	1.67314	7.40468	5.65807	0.000272151	0.00437426	0.581609
18576843	18576843	NR_069528	T26H10.7	ncRNA	0.85575	4.69704	5.65567	0.000273007	0.00438562	0.578348
18635389	18635389	NA	NA	NA	1.29378	5.24364	5.65453	0.000273415	0.00438976	0.576799
18549068	18549068	NM_001038312	CELE_C24D10.9	Protein C24D10.9	0.950282	6.38402	5.65366	0.000273727	0.00439062	0.575615
18622486	18622486	NM_171801	nspc-18	Protein NSPC-18	-1.4594	8.58778	-5.65354	0.000273768	0.00439062	0.575459
18518255	18518255	Y54F10BM.6	Y54F10BM.6	Protein Y54F10BM.6	-1.91123	4.43335	-5.65243	0.000274166	0.0043946	0.573949
18593139	18593139	NM_072108	CELE_K09H11.7	Protein K09H11.7	-0.920667	9.13135	-5.65082	0.000274747	0.00440031	0.571751
18635273	18635273	NA	NA	NA	1.3879	4.35104	5.65061	0.000274823	0.00440031	0.571465
18581462	18581462	NR_069691	ZK836.16	ncRNA	0.878094	4.38989	5.64939	0.000275262	0.00440494	0.569807
18620855	18620855	C31H2.4	C31H2.4	Protein C31H2.4	-0.879181	6.74542	-5.64615	0.00027643	0.00442122	0.565408
18622971	18622971	F08F1.6	spp-13	Protein SPP-13	1.04383	5.40886	5.64486	0.000276899	0.00442394	0.56365
18522099	18522099	NR_052529	C30C11.6	ncRNA	1.43329	3.87063	5.6448	0.00027692	0.00442394	0.563569
18617819	18617819	NR_070761	ZC64.7	ncRNA	0.899241	5.19495	5.64444	0.000277052	0.00442394	0.563073
18574228	18574228	NM_001129517	R11G10.4	Protein R11G10.4	0.676246	3.63761	5.64351	0.000277389	0.0044269	0.561811
18635191	18635191	NA	NA	NA	0.892231	4.02328	5.64241	0.000277789	0.00443087	0.560314
18604215	18604215	NR_071624	C18A11.10	ncRNA	1.38897	4.47889	5.64187	0.000277987	0.00443161	0.559576
18470288	18470288	F53B6.4b	F53B6.4	Protein F53B6.4	-0.861738	7.90408	-5.64043	0.000278511	0.00443384	0.557619
18583127	18583127	NM_072591	CELE_C12D5.10	Protein C12D5.10	-1.07618	4.42968	-5.63971	0.000278774	0.00443384	0.55664
18559221	18559221	NM_070367	CELE_Y57G11B.3	Protein Y57G11B.3	-1.44689	4.55819	-5.63893	0.000279057	0.00443384	0.555585
18602644	18602644	C02D4.1	jud-4	Protein JUD-4	1.7358	4.86334	5.63885	0.000279086	0.00443384	0.555478
18488051	18488051	T06D8.3	T06D8.3	Protein T06D8.3	2.72183	7.31558	5.63875	0.000279125	0.00443384	0.555332
18508923	18508923	NR_052628	CELE_C15H7.8	ncRNA	1.96966	4.42296	5.63867	0.000279152	0.00443384	0.555232
18602172	18602172	ZK863.8	ZK863.8	Protein ZK863.8	0.763245	10.0215	5.63858	0.000279185	0.00443384	0.555109
18457865	18457865	NM_061163	K05C4.4	Protein K05C4.4	-0.778194	5.94352	-5.63678	0.000279848	0.00444011	0.552647
18475764	18475764	Y47G6A.22.1	CELE_Y47G6A.22	Protein Y47G6A.22	-1.05134	7.75993	-5.63668	0.000279883	0.00444011	0.552517
18481537	18481537	NM_062580	EGAP2.2	Protein EGAP2.2	-0.886859	6.97223	-5.63573	0.000280232	0.00444324	0.551223
18630180	18630180	R07A4.4	R07A4.4	Protein R07A4.4	1.43021	4.39127	5.63425	0.000280778	0.0044477	0.549202
18599029	18599029	NM_075554	srh-166	Protein SRH-166	1.30814	4.06804	5.63414	0.000280816	0.0044477	0.549059
18480827	18480827	C50D2.3	C50D2.3	Protein C50D2.3	-1.49531	6.01954	-5.63263	0.000281374	0.00444809	0.546999
18610374	18610374	NM_076948	F45E1.1	Protein F45E1.1	0.950942	10.3241	5.63251	0.000281417	0.00444809	0.546838
18452473	18452473	C35E7.4	C35E7.4	Protein C35E7.4	1.17871	6.29118	5.63248	0.000281427	0.00444809	0.546801
18468191	18468191	F21F3.5	unc-38	Protein UNC-38	0.887042	7.37262	5.63243	0.000281448	0.00444809	0.546726
18605348	18605348	NR_072332	C34E7.8	ncRNA	1.13027	6.45978	5.63191	0.00028164	0.00444873	0.546015
18510959	18510959	F14F7.1	col-98	Protein COL-98	-0.944825	7.76917	-5.62893	0.000282743	0.00446375	0.541956
18515703	18515703	T20G5.5	epac-1	Protein EPAC-1	1.55995	4.65325	5.62804	0.000283073	0.00446655	0.540745
18460414	18460414	NM_058650	W03D8.5	Protein W03D8.5	-1.46554	4.73278	-5.62696	0.000283475	0.00447048	0.539273
18575610	18575610	T09F5.9	clec-47	Protein CLEC-47	-2.19681	7.80714	-5.62586	0.000283884	0.00447453	0.537775
18627432	18627432	F54G2.1a	F54G2.1	Protein F54G2.1	1.20567	7.96655	5.6246	0.000284354	0.00447953	0.536057
18527623	18527623	NM_066828	T16G12.7	Protein T16G12.7	-1.02096	5.04107	-5.62193	0.000285352	0.00449285	0.532416
18627387	18627387	NM_078033	F54E4.4	Protein F54E4.4	0.972132	5.83392	5.62023	0.00028599	0.00450047	0.530097
18480965	18480965	NM_061696	fbxb-95	Protein FBXB-95	-1.60479	7.48566	-5.61981	0.000286149	0.00450056	0.529519
18559386	18559386	Y57G11C.48	CELE_Y57G11C.48	Protein Y57G11C.48	-1.20782	4.12672	-5.61811	0.000286788	0.00450748	0.527204
18480213	18480213	NM_061471	fbxc-15	Protein FBXC-15	-0.727251	3.8666	-5.61782	0.000286897	0.00450748	0.526809
18516081	18516081	T28D6.4	T28D6.4	Protein T28D6.4	1.23613	5.61234	5.61682	0.000287274	0.00451098	0.525447
18571208	18571208	NM_075349	fbxb-117	Protein FBXB-117	-0.919991	4.91986	-5.61583	0.000287646	0.00451254	0.524101
18545867	18545867	NM_001268875	ssu-2	Protein SSU-2	0.852888	6.28678	5.61574	0.000287681	0.00451254	0.523977
18493473	18493473	NM_064621	clec-147	Protein CLEC-147	-0.959677	6.47553	-5.61426	0.000288242	0.00451892	0.521953
18578831	18578831	NM_001269099	Y39H10B.2	Protein Y39H10B.2	-1.30474	7.7201	-5.61197	0.000289112	0.00452821	0.51882
18577562	18577562	NR_069603	W05E10.15	ncRNA	0.98615	4.725	5.61189	0.000289143	0.00452821	0.518711
18476150	18476150	Y52B11A.4.2	CELE_Y52B11A.4	Protein Y52B11A.4	1.47325	6.3829	5.60807	0.000290595	0.00454852	0.513507
18601330	18601330	ZC317.3	glc-3	Protein GLC-3	0.746292	4.80676	5.60656	0.000291173	0.00455514	0.511442
18495412	18495412	NM_061807	gba-2	Protein GBA-2	2.07717	6.09894	5.60445	0.000291982	0.00456536	0.508561
18557177	18557177	Y105C5A.8a	CELE_Y105C5A.8	Protein Y105C5A.8	-1.2045	8.28743	-5.60338	0.000292394	0.00456935	0.507098
18609419	18609419	NR_071023	F32A6.9	ncRNA	0.873668	3.97584	5.60255	0.000292713	0.00457191	0.505965
18566991	18566991	NR_068887	F13H6.26	ncRNA	1.09323	5.94775	5.60159	0.000293084	0.00457507	0.504649
18496990	18496990	F07F6.6.2	nmr-1	Protein NMR-1	0.715212	4.12402	5.60049	0.000293511	0.00457507	0.503137
18565933	18565933	D1086.11b	CELE_D1086.11	Protein D1086.11	-1.34449	8.73116	-5.60035	0.000293563	0.00457507	0.502953
18558613	18558613	Y45F10D.10a	Y45F10D.10	Protein Y45F10D.10	-1.74162	7.23772	-5.59882	0.000294155	0.00457507	0.50086
18490644	18490644	Y48C3A.18a	Y48C3A.18	Protein Y48C3A.18	-1.08253	6.06703	-5.5988	0.000294161	0.00457507	0.50084
18492727	18492727	NR_051132	B0034.12	ncRNA	1.17456	5.56427	5.59875	0.000294182	0.00457507	0.500765
18610892	18610892	NR_072363	F48C11.5	ncRNA	1.61778	5.52881	5.59847	0.000294291	0.00457507	0.500379
18464691	18464691	B0379.2	B0379.2	Protein B0379.2	-1.72049	4.36288	-5.59841	0.000294313	0.00457507	0.500303
18504527	18504527	W08F4.6.1	mlt-8	Protein MLT-8	1.4769	7.56595	5.59839	0.00029432	0.00457507	0.500278
18634921	18634921	NA	NA	NA	1.19587	5.13987	5.59711	0.000294816	0.00457831	0.498529
18452187	18452187	NM_059116	C30F8.3	Protein C30F8.3	1.06427	4.73914	5.59705	0.000294841	0.00457831	0.498442
18631172	18631172	NM_001038469	T06F4.3	Protein T06F4.3	0.911889	4.71765	5.59402	0.000296019	0.00459288	0.4943
18528460	18528460	W05B2.5	col-93	Protein COL-93	-2.06755	7.42869	-5.59316	0.000296357	0.00459288	0.493115
18479846	18479846	C25H3.1	CELE_C25H3.1	Protein C25H3.1	-0.696457	4.3572	-5.59308	0.000296388	0.00459288	0.493005
18571224	18571224	NM_075355	fbxb-60	Protein FBXB-60	-1.69395	5.84333	-5.59303	0.000296408	0.00459288	0.492936
18527786	18527786	T17H7.7	T17H7.7	Protein T17H7.7	0.910228	7.57977	5.59263	0.000296563	0.00459288	0.492394
18615222	18615222	NR_070811	T06F4.6	ncRNA	1.76143	5.70086	5.59079	0.000297283	0.00460161	0.489874
18500511	18500511	NM_063866	F59B10.6	Protein F59B10.6	1.50672	7.8656	5.58955	0.000297769	0.00460503	0.488178
18611519	18611519	F53B3.6	F53B3.6	Protein F53B3.6	1.70034	8.33732	5.58942	0.000297818	0.00460503	0.488006
18488387	18488387	T10D4.6a	CELE_T10D4.6	Protein T10D4.6	0.687189	8.2116	5.588	0.000298375	0.00460764	0.486064
18474097	18474097	W03G9.7	W03G9.7	Protein W03G9.7	0.688029	4.35214	5.58798	0.000298386	0.00460764	0.486028
18628974	18628974	K08H2.9	K08H2.9	Protein K08H2.9	-0.766601	3.70315	-5.58772	0.000298486	0.00460764	0.485681
18569491	18569491	F38E1.3	CELE_F38E1.3	Protein F38E1.3	-1.10576	3.68555	-5.58704	0.000298753	0.00460764	0.48475
18495485	18495485	C33F10.8	C33F10.8	Protein C33F10.8	-1.0224	4.04023	-5.58699	0.000298773	0.00460764	0.484681
18612374	18612374	H05G16.1	frm-3	Protein FRM-3	0.983111	7.8207	5.5855	0.00029936	0.00461426	0.482644
18603637	18603637	NM_001270151	C11E4.7	Protein C11E4.7	-1.89495	7.39478	-5.58435	0.000299817	0.00461661	0.481057
18464673	18464673	B0261.6a	B0261.6	Protein B0261.6	-2.15245	6.83941	-5.58417	0.000299889	0.00461661	0.480809
18470918	18470918	F58D5.2a	F58D5.2	Protein F58D5.2	1.02217	7.01155	5.58392	0.000299984	0.00461661	0.480479
18452638	18452638	NA	NA	NA	-0.84372	2.94364	-5.58296	0.000300364	0.00461995	0.479164
18514098	18514098	M04D8.6	xbx-3	Protein XBX-3	0.689677	5.38047	5.58258	0.000300517	0.00461995	0.478638
18613861	18613861	M163.8.1	M163.8	Protein M163.8	-1.48768	5.83872	-5.58057	0.000301314	0.00462978	0.475884
18615564	18615564	T10E10.6	col-170	Protein COL-170	1.75284	3.75481	5.57833	0.000302205	0.00464075	0.472817
18569891	18569891	NR_069844	CELE_F42E8.3	ncRNA	1.14414	3.88286	5.57798	0.000302344	0.00464075	0.472339
18494326	18494326	C16C8.2	C16C8.2	Protein C16C8.2	3.02944	5.79434	5.57511	0.000303493	0.00465595	0.4684
18496079	18496079	C52A11.4d	mpz-1	Protein MPZ-1	1.86689	7.91938	5.57434	0.000303801	0.00465823	0.467347
18583945	18583945	NM_072067	CELE_C18C4.7	Protein C18C4.7	0.783326	4.53248	5.57357	0.00030411	0.00466052	0.466293
18485073	18485073	NM_001267374	CELE_F54D5.17	Protein F54D5.17	-1.89304	5.00392	-5.57274	0.000304442	0.00466318	0.465157
18531648	18531648	NM_066847	ZK1128.3	Protein ZK1128.3	-1.07168	4.82401	-5.57187	0.000304793	0.00466612	0.46396
18575945	18575945	T16A9.3	T16A9.3	Protein T16A9.3	-1.12738	6.24184	-5.57134	0.000305004	0.00466691	0.463242
18618867	18618867	C02H7.2	npr-19	Protein NPR-19	0.794156	4.9011	5.56901	0.000305947	0.00467749	0.460037
18473264	18473264	T20F5.4	T20F5.4	Protein T20F5.4	2.03319	6.55433	5.56884	0.000306014	0.00467749	0.459806
18552347	18552347	F38A5.6	F38A5.6	Protein F38A5.6	-0.765555	2.76272	-5.56814	0.000306298	0.00467938	0.458846
18535849	18535849	C53B4.8b	mltn-12	Protein MLTN-12	1.01625	4.69965	5.56538	0.000307417	0.00469403	0.455057
18548204	18548204	NM_001026124	dyf-3	Protein DYF-3	0.769367	7.00023	5.56458	0.00030774	0.00469652	0.453965
18483202	18483202	F29C12.1a	pqn-32	Protein PQN-32	3.44972	7.34219	5.56267	0.000308517	0.00470593	0.451345
18601594	18601594	NR_069807	CELE_ZC455.16	ncRNA	0.749646	2.74816	5.56149	0.000309001	0.00471086	0.449719
18485562	18485562	NR_051606	F59B10.10	ncRNA	0.839265	4.63239	5.55914	0.000309962	0.00472306	0.446493
18551889	18551889	NR_053117	F28E10.6	ncRNA	1.01497	4.0785	5.55818	0.000310355	0.00472573	0.445175
18524615	18524615	F54E7.7	rcn-1	Protein RCN-1	1.01421	8.76751	5.55792	0.00031046	0.00472573	0.444825
18476096	18476096	NM_058436	grh-1	Protein GRH-1	1.34143	4.70904	5.55722	0.000310748	0.00472758	0.443863
18524863	18524863	F56F11.5	trpl-1	Protein TRPL-1	1.47635	4.9215	5.55663	0.000310991	0.00472758	0.443051
18601987	18601987	NM_073002	CELE_ZK682.7	Protein ZK682.7	1.12784	4.47459	5.55568	0.00031138	0.00472758	0.44175
18618233	18618233	NM_077085	ZK721.4	Protein ZK721.4	1.12396	5.80339	5.55534	0.000311523	0.00472758	0.441275
18634703	18634703	NA	NA	NA	0.873534	3.87645	5.55506	0.000311636	0.00472758	0.440898
18635049	18635049	NA	NA	NA	0.873534	3.87645	5.55506	0.000311636	0.00472758	0.440898
18594679	18594679	NR_069822	R90.10	ncRNA	1.11433	3.36417	5.55488	0.00031171	0.00472758	0.440651
18467559	18467559	NM_059891	F10D11.3	Protein F10D11.3	-1.12484	5.31916	-5.55359	0.000312242	0.0047332	0.43888
18502374	18502374	T01D1.3.2	T01D1.3	Protein T01D1.3	-1.14636	7.51066	-5.55301	0.000312484	0.00473441	0.438076
18607653	18607653	NM_001270278	F11C1.10	Protein F11C1.10	1.30176	4.0348	5.5498	0.000313812	0.00475208	0.43367
18461192	18461192	NM_170856	ift-20	Protein IFT-20	1.65765	4.31894	5.54923	0.000314051	0.00475325	0.432879
18611039	18611039	F49E10.2b	F49E10.2	Protein F49E10.2	2.37301	5.36069	5.54629	0.000315276	0.00476533	0.428837
18573737	18573737	R02F11.1	R02F11.1	Protein R02F11.1	3.36107	7.20603	5.54612	0.000315344	0.00476533	0.428612
18603997	18603997	C15H9.2	C15H9.2	Protein C15H9.2	1.04238	4.19837	5.54584	0.000315461	0.00476533	0.428226
18634719	18634719	NA	NA	NA	1.20073	4.99694	5.54575	0.0003155	0.00476533	0.428099
18559568	18559568	Y62E10A.19	Y62E10A.19	Protein Y62E10A.19	0.719578	6.93982	5.54529	0.000315692	0.00476578	0.427466
18468546	18468546	F26E4.3.2	F26E4.3	Protein F26E4.3	0.822189	9.61051	5.54446	0.000316038	0.00476855	0.426327
18590041	18590041	NR_068941	CELE_F44C4.9	ncRNA	1.3043	4.9455	5.54401	0.000316229	0.00476897	0.4257
18456216	18456216	NM_061098	fbxb-8	Protein FBXB-8	-1.61664	5.49796	-5.54353	0.00031643	0.00476955	0.425042
18465832	18465832	C32E12.3	osr-1	Protein OSR-1	1.01167	4.84947	5.54246	0.000316879	0.00477387	0.423567
18555513	18555513	R13H9.5	R13H9.5	Protein R13H9.5	-1.28436	6.02243	-5.53942	0.000318155	0.00479062	0.419394
18504986	18504986	Y27F2A.6	CELE_Y27F2A.6	Protein Y27F2A.6	-1.11295	5.21187	-5.5387	0.000318457	0.00479272	0.418406
18463157	18463157	Y71F9AL.7	Y71F9AL.7	Protein Y71F9AL.7	-1.53519	6.71535	-5.5375	0.000318965	0.00479789	0.416753
18623831	18623831	F15A2.6a	sad-1	Protein SAD-1	1.94407	6.64025	5.53536	0.000319871	0.00480787	0.413805
18625616	18625616	F40F4.8	pqn-37	Protein PQN-37	0.774464	7.55688	5.53516	0.000319956	0.00480787	0.413529
18571722	18571722	F58H1.6	F58H1.6	Protein F58H1.6	-0.794423	4.30682	-5.53337	0.000320718	0.00481684	0.41106
18485411	18485411	F58E1.2	fbxb-25	Protein FBXB-25	-1.16804	5.34424	-5.53158	0.000321477	0.00482578	0.408603
18550413	18550413	NR_052919	C50A2.5	ncRNA	-0.799228	2.97042	-5.52814	0.000322946	0.00484535	0.403866
18512736	18512736	F56D2.3	F56D2.3	Protein F56D2.3	1.663	7.47022	5.52727	0.000323322	0.00484851	0.402657
18632806	18632806	W03G11.2	W03G11.2	Protein W03G11.2	-1.72232	4.60072	-5.52661	0.000323604	0.00485026	0.401753
18632978	18632978	NR_071916	W07E11.7	ncRNA	0.922325	5.99441	5.52574	0.000323977	0.00485337	0.400556
18563866	18563866	C26F1.1b	C26F1.1	Protein C26F1.1	1.48104	8.15388	5.52388	0.000324776	0.0048623	0.397997
18548716	18548716	NR_053463	C09B9.80	ncRNA	1.06244	4.26479	5.52327	0.000325042	0.0048623	0.397147
18553910	18553910	NR_055011	K02B2.37	ncRNA	1.37421	4.89904	5.5232	0.000325071	0.0048623	0.397055
18615671	18615671	T13G4.3	tmc-1	Protein TMC-1	1.46514	7.26485	5.52263	0.000325316	0.00486349	0.396271
18627458	18627458	NM_076071	F54G2.2	Protein F54G2.2	0.955233	5.23917	5.52108	0.000325985	0.00487089	0.394138
18551246	18551246	F13E9.5	CELE_F13E9.5	Protein F13E9.5	-1.11367	4.2227	-5.52072	0.000326143	0.00487089	0.393633
18454617	18454617	NM_001264441	blmp-1	Protein BLMP-1	1.68651	8.492	5.51986	0.000326514	0.00487276	0.392453
18562332	18562332	C05E4.1.3	srp-2	Protein SRP-2	-1.09473	6.46885	-5.51966	0.000326602	0.00487276	0.392175
18590141	18590141	NM_074661	CELE_F44G3.7	Protein F44G3.7	-1.26535	4.95818	-5.51666	0.000327904	0.0048897	0.388041
18534330	18534330	C28C12.2	mesp-1	Protein MESP-1	-1.11313	8.42542	-5.51482	0.000328707	0.00489506	0.385498
18538544	18538544	F47C12.4	clec-79	Protein CLEC-79	-0.849192	4.72922	-5.51472	0.000328751	0.00489506	0.385362
18529068	18529068	NA	NA	NA	1.35966	3.81291	5.51469	0.000328764	0.00489506	0.385319
18604123	18604123	NR_071391	C16E9.7	ncRNA	0.93164	2.47056	5.51286	0.000329564	0.00490448	0.382794
18634074	18634074	NM_076302	ZK470.4	Protein ZK470.4	0.867543	6.47114	5.51219	0.000329857	0.00490634	0.381873
18467076	18467076	NM_001136288	D1081.12	Protein D1081.12	-1.1628	4.32242	-5.51041	0.00033064	0.0049155	0.379408
18538945	18538945	NM_001028054	F55B11.5	Protein F55B11.5	-2.18234	3.42927	-5.5081	0.000331657	0.00492812	0.37622
18557789	18557789	Y37E11AL.5	Y37E11AL.5	Protein Y37E11AL.5	2.12571	6.91409	5.50755	0.000331898	0.0049292	0.375465
18552930	18552930	NM_001038321	CELE_F49F1.14	Protein F49F1.14	1.83641	6.55727	5.50686	0.000332201	0.0049312	0.374517
18627946	18627946	F59D12.2	F59D12.2	Protein F59D12.2	1.53726	7.35556	5.50491	0.000333064	0.00494151	0.371822
18580453	18580453	Y97E10AR.2b	Y97E10AR.2	Protein Y97E10AR.2	1.12369	6.82184	5.50423	0.000333365	0.00494349	0.370881
18491499	18491499	Y57A10B.3	btb-14	Protein BTB-14	-1.6456	8.79552	-5.50337	0.000333746	0.0049466	0.369695
18597331	18597331	NM_072953	hsp-16.1	Protein HSP-16.1	-2.73309	8.55701	-5.50299	0.000333913	0.0049466	0.369176
18602598	18602598	C02B8.3	C02B8.3	Protein C02B8.3	0.978883	5.62432	5.4982	0.000336047	0.0049757	0.362558
18498812	18498812	NM_063652	F35H8.1	Protein F35H8.1	-1.0527	4.81351	-5.49738	0.000336416	0.00497865	0.361417
18591583	18591583	F57F5.2a	gcy-33	Protein GCY-33	1.08118	4.07219	5.49608	0.000337	0.00498478	0.359617
18572753	18572753	NR_069274	K07C5.15	ncRNA	0.88666	5.35624	5.488	0.000340643	0.00503612	0.348446
18615966	18615966	T20B5.2	T20B5.2	Protein T20B5.2	2.42859	8.35448	5.48679	0.00034119	0.00504166	0.34678
18558948	18558948	Y54G2A.29	ndnf-1	Protein NDNF-1	1.18113	7.02532	5.48596	0.000341571	0.00504367	0.345622
18499887	18499887	NM_062291	CELE_F53C3.11	Protein F53C3.11	-0.941625	6.6665	-5.48574	0.00034167	0.00504367	0.34532
18484497	18484497	NR_051464	F46C5.13	ncRNA	1.02565	6.99334	5.48289	0.000342969	0.00506031	0.341377
18614668	18614668	R12H7.1	unc-9	Protein UNC-9	2.03162	7.32288	5.47947	0.000344534	0.00508083	0.336649
18609861	18609861	F39D8.3a	F39D8.3	Protein F39D8.3	1.50654	5.26014	5.47763	0.000345382	0.00509078	0.334094
18454210	18454210	F15C11.1.2	sem-4	Protein SEM-4	1.48152	8.18061	5.47613	0.000346073	0.00509626	0.332018
18455566	18455566	F36A2.11	F36A2.11	Protein F36A2.11	-0.978089	4.76441	-5.47585	0.000346202	0.00509626	0.33163
18554119	18554119	NM_068984	K07H8.7	Protein K07H8.7	-1.34577	4.35771	-5.47569	0.000346275	0.00509626	0.331412
18615238	18615238	NR_071925	T06H11.16	ncRNA	1.2872	4.96698	5.47414	0.000346993	0.00510376	0.329259
18550915	18550915	F08B4.4	F08B4.4	Protein F08B4.4	1.1222	4.78184	5.47384	0.000347133	0.00510376	0.32884
18483363	18483363	NM_063115	F32A5.8	Protein F32A5.8	-1.29841	7.08228	-5.47264	0.000347686	0.00510694	0.327187
18456997	18456997	F56H1.1	che-14	Protein CHE-14	0.907321	6.0169	5.47248	0.000347764	0.00510694	0.326955
18560694	18560694	NM_068705	ZC477.4	Protein ZC477.4	1.16072	4.29202	5.47178	0.000348088	0.00510694	0.325985
18578447	18578447	Y32G9A.4	srp-3	Protein SRP-3	-0.779385	5.77888	-5.47166	0.000348142	0.00510694	0.325824
[truncated: 27,319 more rows]

## Sheet: 2 Chaperones
Fold change of all chaperones analysed in dyf-1(mn335) compared with wild-type
	PROBEID	ID	SYMBOL	GENENAME	logFC	AveExpr	t	P.Value	adj.P.Val	B
18552364	18552364	F38E11.1	hsp-12.3	Protein HSP-12.3	-3.13823	7.16619	-7.49263	3.06e-05	0.00121978	2.83951
18576999	18576999	NM_072954	hsp-16.48	Protein HSP-16.48	-2.98557	7.11012	-5.85211	0.000211685	0.00378876	0.842473
18597334	18597334	NM_072954	hsp-16.48	Protein HSP-16.48	-2.98557	7.11012	-5.85211	0.000211685	0.00378876	0.842473
18576993	18576993	T27E4.2	hsp-16.11	Protein HSP-16.11	-3.00289	7.33345	-5.73373	0.000246604	0.00418112	0.68397
18597331	18597331	NM_072953	hsp-16.1	Protein HSP-16.1	-2.73309	8.55701	-5.50299	0.000333913	0.0049466	0.369176
18508882	18508882	C14B9.1	hsp-12.2	Protein HSP-12.2	0.622546	9.97714	5.37589	0.000395841	0.00552087	0.192426
18552384	18552384	NM_069267	hsp-12.6	Protein HSP-12.6	-0.928339	3.62058	-2.99231	0.0145671	0.0555493	-3.51866
18499283	18499283	F43E2.8.2	hsp-4	Protein HSP-4	0.282368	10.0875	2.3625	0.0414974	0.112729	-4.55492
18465269	18465269	C12C8.1	hsp-70	Protein HSP-70	-0.51887	2.32906	-2.28782	0.0469735	0.122793	-4.67489
18619825	18619825	C14F11.5a	hsp-43	Protein HSP-43	0.420177	9.17628	1.94372	0.0826782	0.18146	-5.21166
18584921	18584921	C37H5.8	hsp-6	Protein HSP-6	0.276789	11.4519	1.4948	0.16801	0.296953	-5.85107
18516613	18516613	Y22D7AL.5a.2	hsp-60	Protein HSP-60	0.239345	10.8999	1.18354	0.265883	0.407342	-6.23333
18619466	18619466	C09B8.6a	hsp-25	Protein HSP-25	-0.131953	11.1205	-1.0929	0.30186	0.444214	-6.33258
18599811	18599811	Y46H3A.3	hsp-16.2	Protein HSP-16.2	-0.367226	2.81524	-1.09086	0.302712	0.445185	-6.33475
18590753	18590753	F52E1.7b	hsp-17	Protein HSP-17	-0.261478	8.94461	-1.07111	0.311055	0.454167	-6.35555
18620064	18620064	C15H9.6.2	hsp-3	Protein HSP-3	0.137323	10.2302	0.980414	0.351628	0.494382	-6.44716
18537179	18537179	F26D10.3.2	hsp-1	Protein HSP-1	0.0873922	11.757	0.724935	0.486281	0.61861	-6.66841
18473355	18473355	T22A3.2b	hsp-12.1	Protein HSP-12.1	0.165854	6.27055	0.583138	0.573629	0.692888	-6.76562
18579295	18579295	Y46H3A.2	hsp-16.41	Protein HSP-16.41	-0.00792263	1.8143	-0.0462793	0.964064	0.978584	-6.94765
18462670	18462670	Y54E10BL.4	dnj-28	Protein DNJ-28	-1.60411	8.14496	-10.2029	2.3e-06	0.000352491	5.45486
18528412	18528412	NM_065754	dnj-24	Protein DNJ-24	1.25795	7.6444	4.51887	0.0013241	0.0119859	-1.06122
18515041	18515041	R74.4b	dnj-16	Protein DNJ-16	-0.782258	9.80538	-4.1517	0.00229422	0.0168993	-1.63006
18540390	18540390	NM_068105	dnj-15	Protein DNJ-15	-0.93084	9.32866	-3.99995	0.00289525	0.0195756	-1.8702
18561973	18561973	NM_074310	dnj-3	Protein DNJ-3	-1.02541	6.89488	-3.6151	0.0052951	0.0289945	-2.49072
18547823	18547823	B0035.2	dnj-2	Protein DNJ-2	-0.851386	8.89617	-3.13249	0.0115645	0.047647	-3.28594
18628602	18628602	K02G10.8b	dnj-14	Protein DNJ-14	0.548015	9.55533	2.94997	0.0156229	0.057979	-3.58896
18606745	18606745	C55B6.2	dnj-7	Protein DNJ-7	-0.348791	9.87098	-2.93031	0.0161396	0.0592794	-3.62161
18459518	18459518	T19B4.4	dnj-21	Protein DNJ-21	-0.774566	8.52961	-2.67444	0.0246868	0.0792947	-4.04534
18503931	18503931	T24H10.3	dnj-23	Protein DNJ-23	-0.602956	9.57883	-2.59521	0.0281692	0.0861618	-4.17577
18558160	18558160	Y39C12A.8	dnj-26	Protein DNJ-26	-0.828919	9.02313	-2.52502	0.0316632	0.0933266	-4.29083
18515217	18515217	T04A8.9.1	dnj-18	Protein DNJ-18	-0.78304	8.2802	-2.44184	0.0363673	0.102537	-4.42645
18455741	18455741	F39B2.10.3	dnj-12	Protein DNJ-12	-0.209546	10.6408	-1.89942	0.0888283	0.190922	-5.27833
18482111	18482111	F11G11.7	dnj-9	Protein DNJ-9	-0.295506	9.5955	-1.87429	0.0925039	0.196316	-5.31584
18464919	18464919	C01G8.4	dnj-4	Protein DNJ-4	-0.41878	8.08888	-1.85444	0.0955098	0.200908	-5.34534
18596863	18596863	T23B12.7	dnj-22	Protein DNJ-22	-0.307301	8.22834	-1.5873	0.145726	0.268914	-5.72671
18476870	18476870	Y71F9B.16	dnj-30	Protein DNJ-30	-0.227747	9.01318	-1.31922	0.218563	0.356089	-6.07412
18485115	18485115	F54D5.8	dnj-13	Protein DNJ-13	0.148683	11.2403	1.31444	0.220104	0.357931	-6.07994
18462128	18462128	Y47H9C.5a	dnj-27	Protein DNJ-27	0.267679	7.8086	1.22228	0.251591	0.392461	-6.18913
18476491	18476491	Y63D3A.6b.1	dnj-29	Protein DNJ-29	0.224425	9.87506	1.20627	0.257421	0.398418	-6.20753
18527013	18527013	T03F6.2	dnj-17	Protein DNJ-17	-0.155906	9.30817	-1.18489	0.265376	0.406926	-6.23182
18598130	18598130	W07A8.3a.1	dnj-25	Protein DNJ-25	0.327264	8.94656	1.14551	0.280539	0.422807	-6.2757
18503438	18503438	NM_171030	dnj-20	Protein DNJ-20	0.145987	11.2595	1.10385	0.297321	0.43952	-6.32091
18496237	18496237	C56C10.13a	dnj-8	Protein DNJ-8	-0.124498	10.5943	-0.761502	0.465176	0.59964	-6.64028
18595370	18595370	T05C3.5.1	dnj-19	Protein DNJ-19	0.0445656	11.5801	0.367573	0.721395	0.80933	-6.87524
18493403	18493403	C04A2.7a.1	dnj-5	Protein DNJ-5	-0.025477	11.8165	-0.225717	0.82629	0.886709	-6.92095
18511128	18511128	F22B7.5a.2	dnj-10	Protein DNJ-10	-0.0252128	10.3054	-0.201275	0.844805	0.899544	-6.92665
18532372	18532372	B0035.14a.2	dnj-1	Protein DNJ-1	-0.0179935	10.8591	-0.155505	0.879737	0.924384	-6.93558
18538036	18538036	F38A5.13.2	dnj-11	Protein DNJ-11	-0.0171208	10.6722	-0.129513	0.899702	0.937766	-6.93963
18476187	18476187	Y53C10A.12.2	hsf-1	Protein HSF-1	0.42623	11.1616	1.89402	0.0896055	0.192128	-5.2864
18476218	18476218	NM_060633	hsf-2	Protein HSF-2	-0.0985341	5.53079	-0.731957	0.482181	0.615095	-6.66311
18575628	18575628	T10B5.5b.2	cct-7	Protein CCT-7	0.799173	9.36049	2.44797	0.0359981	0.101809	-4.41648
18488801	18488801	T21B10.7.2	cct-2	Protein CCT-2	-0.304501	11.2031	-1.97277	0.0788658	0.175545	-5.16759
18522978	18522978	F01F1.8a.3	cct-6	Protein CCT-6	0.327436	10.472	1.65844	0.13042	0.248927	-5.62818
18487930	18487930	T05C12.7.2	cct-1	Protein CCT-1	-0.264636	10.7304	-1.20999	0.256055	0.397165	-6.20326
18559080	18559080	Y55F3AR.3	cct-8	Protein CCT-8	0.243829	9.67499	1.0286	0.329605	0.473234	-6.39929
18484922	18484922	NM_061817	cct-3	Protein CCT-3	0.0712778	8.93976	0.479775	0.642439	0.749716	-6.82409
18521084	18521084	C07G2.3a.1	cct-5	Protein CCT-5	0.0322831	10.3849	0.209433	0.838613	0.894999	-6.92482
18485916	18485916	K01C8.10.3	cct-4	Protein CCT-4	0.0229258	11.0603	0.139765	0.891817	0.932333	-6.93812

## Sheet: 3 GSEA dyf-1 vs WT
Reactome pathways significantly (q value 0.01) affected in dyf-1(mn335) compared with wild-type identified by GSEA
ID	Description	Ave.log2FC	Sensory perception, Neuronal signaling	setSize	enrichmentScore	NES	pvalue	p.adjust	qvalues	rank	leading_edge	core_enrichment	gNames
R-CEL-112314	Neurotransmitter receptors and postsynaptic signal transmission	1.10633	YES	119	0.64476	2.55549	1e-10	1.77e-08	1.49e-08	2399	tags=48%, list=16%, signal=41%	175279/181516/181193/176989/182278/176204/179251/177945/177799/180312/176472/191606/3565407/175622/173802/189837/180819/180944/191605/181009/191636/177921/172270/183331/191607/3565563/172449/176865/181424/176691/179269/175489/188633/180864/172105/191597/174258/191637/176778/179574/176597/175072/190686/178930/178614/3565200/182195/173929/175999/186551/191240/172150/184752/172483/191598/191601/1842…	lgc-46/lgc-21/lgc-47/cmk-1/ckk-1/glr-1/glr-5/cal-4/acc-1/lgc-55/unc-49/acr-23/kin-1/acy-1/lgc-27/gbb-1/dlg-1/irk-1/acr-19/lgc-11/ggr-1/unc-43/avr-14/lgc-41/acy-2/acr-25/glr-3/gpa-4/gpc-1/gab-1/mod-1/acy-3/lgc-50/kin-2/unc-38/acr-9/glr-4/ggr-2/acc-4/des-2/crh-1/eat-2/acr-24/glc-3/cmd-1/deg-3/lgc-9/nmr-1/glr-2/lgc-30/gbb-2/unc-63/lgc-31/gpb-2/acr-10/acr-14/lgc-39
R-CEL-112315	Transmission across Chemical Synapses	1.09344	YES	197	0.577908	2.47662	1e-10	1.77e-08	1.49e-08	2510	tags=46%, list=16%, signal=39%	175279/181516/180973/180990/181193/176989/176304/182278/176204/171933/174730/179251/177945/177799/180312/176472/191606/3565407/175622/173802/189837/172497/176431/191770/180819/180944/179427/176291/191605/181009/191636/177921/172270/183331/191607/173493/3565563/181400/172449/174120/178274/176865/181424/176691/179269/171879/175489/188744/188633/180905/180864/176713/175130/185680/172105/176155/35648…	lgc-46/lgc-21/R173.3/unc-10/lgc-47/cmk-1/dat-1/ckk-1/glr-1/ccb-1/tag-180/glr-5/cal-4/acc-1/lgc-55/unc-49/acr-23/kin-1/acy-1/lgc-27/gbb-1/unc-13/unc-47/snf-11/dlg-1/irk-1/ric-4/eat-4/acr-19/lgc-11/ggr-1/unc-43/avr-14/lgc-41/acy-2/snf-3/acr-25/lin-2/glr-3/snt-1/cho-1/gpa-4/gpc-1/gab-1/mod-1/mod-5/acy-3/glt-4/lgc-50/T07H6.1/kin-2/unc-25/glna-1/snt-2/unc-38/unc-36/T22F7.1/cpx-1/acr-9/glr-4/ggr-2/cat-…
R-CEL-112316	Neuronal System	1.02844	YES	228	0.576341	2.52369	1e-10	1.77e-08	1.49e-08	3044	tags=51%, list=20%, signal=42%	175279/181516/180973/179088/180990/181193/176989/176304/182278/181484/176204/171933/174739/174730/179503/179251/187626/177945/177799/180312/176472/191606/3565407/175622/173802/189837/172497/176431/191770/180819/180944/179427/176291/191605/181009/191636/190728/177921/172270/183331/191607/173493/3565563/181400/172449/174120/178274/176865/181424/176691/179269/173613/171879/181499/175489/188744/18863…	lgc-46/lgc-21/R173.3/twk-11/unc-10/lgc-47/cmk-1/dat-1/ckk-1/nlg-1/glr-1/ccb-1/shn-1/tag-180/nrx-1/glr-5/twk-49/cal-4/acc-1/lgc-55/unc-49/acr-23/kin-1/acy-1/lgc-27/gbb-1/unc-13/unc-47/snf-11/dlg-1/irk-1/ric-4/eat-4/acr-19/lgc-11/ggr-1/lron-13/unc-43/avr-14/lgc-41/acy-2/snf-3/acr-25/lin-2/glr-3/snt-1/cho-1/gpa-4/gpc-1/gab-1/mod-1/sup-9/mod-5/hlb-1/acy-3/glt-4/lgc-50/T07H6.1/kin-2/unc-25/glna-1/snt-…
R-CEL-372790	Signaling by GPCR	1.05542	NO	164	0.561365	2.36418	1e-10	1.77e-08	1.49e-08	2306	tags=45%, list=15%, signal=39%	180855/3565865/189666/182278/180840/181027/186262/177945/181414/175223/175322/3565407/172579/179808/175622/181656/180539/189837/190424/173200/174020/180475/189587/172723/172823/191607/177692/174235/188781/186832/171751/176202/176865/181424/175489/172914/177327/183125/184419/173771/171782/180970/180864/179707/180714/181089/179571/182110/180783/179962/187427/259679/178537/191707/180637/176597/17861…	F49E10.2/C30A5.10/rgs-4/ckk-1/rgs-6/dhs-29/dgk-3/cal-4/rgs-2/grk-2/ser-4/kin-1/C54G4.4/uig-1/acy-1/F59D12.1/hum-6/gbb-1/npr-22/pde-1/rgs-3/pdk-1/npr-23/tax-2/eat-16/acy-2/exc-5/pde-4/npr-21/K01A12.3/egl-30/trp-1/gpa-4/gpc-1/acy-3/mgl-2/mgl-3/pde-5/rhgf-1/lat-2/abt-2/tyra-2/kin-2/egl-10/dop-1/npr-28/dop-5/ser-2/apl-1/gar-3/tyra-3/dcar-1/egl-8/mgl-1/sax-3/crh-1/cmd-1/unc-73/npr-17/cyp-42A1/plx-1/gb…
R-CEL-388396	GPCR downstream signalling	1.05239	NO	162	0.554973	2.33027	1e-10	1.77e-08	1.49e-08	2306	tags=44%, list=15%, signal=38%	180855/3565865/189666/182278/180840/181027/186262/177945/181414/175223/175322/3565407/179808/175622/181656/180539/189837/190424/173200/174020/180475/189587/172723/172823/191607/177692/174235/188781/186832/171751/176202/176865/181424/175489/172914/177327/183125/184419/171782/180970/180864/179707/180714/181089/179571/182110/180783/179962/187427/259679/178537/191707/180637/176597/178614/171988/17612…	F49E10.2/C30A5.10/rgs-4/ckk-1/rgs-6/dhs-29/dgk-3/cal-4/rgs-2/grk-2/ser-4/kin-1/uig-1/acy-1/F59D12.1/hum-6/gbb-1/npr-22/pde-1/rgs-3/pdk-1/npr-23/tax-2/eat-16/acy-2/exc-5/pde-4/npr-21/K01A12.3/egl-30/trp-1/gpa-4/gpc-1/acy-3/mgl-2/mgl-3/pde-5/rhgf-1/abt-2/tyra-2/kin-2/egl-10/dop-1/npr-28/dop-5/ser-2/apl-1/gar-3/tyra-3/dcar-1/egl-8/mgl-1/sax-3/crh-1/cmd-1/unc-73/npr-17/cyp-42A1/plx-1/gbb-2/pde-3/ags-…
R-CEL-5617833	Cilium Assembly	1.47046	NO	64	0.706819	2.552	1e-10	1.77e-08	1.49e-08	1892	tags=53%, list=12%, signal=47%	185183/179666/180401/180585/260219/190704/3565899/183572/183817/260266/179631/182970/180421/183311/172593/186607/175121/184883/188904/181036/259580/177685/181170/187516/172723/172122/191342/183892/181089/181715/184080/177107/176124/189055	ift-81/che-11/che-2/osm-5/bbs-1/osm-12/dyf-6/bbs-9/ifta-1/ift-20/osm-6/dyf-13/dyf-11/arl-6/che-3/che-13/arl-3/daf-10/bbs-8/mec-7/bbs-2/klp-11/tbb-4/bbs-5/tax-2/dyf-1/dyf-2/dylt-2/npr-28/osm-1/xbx-1/dyf-3/npr-17/ifta-2
R-CEL-72766	Translation	-0.72033	NO	156	-0.527014	-2.20255	1e-10	1.77e-08	1.49e-08	5058	tags=61%, list=33%, signal=41%	176903/171602/176097/171853/174478/176071/179229/171710/177254/178352/173400/174699/174166/176268/178012/171711/259584/178408/176197/175879/176858/174632/187087/172957/178279/171889/171767/177365/172921/174588/176146/174631/184267/178083/176873/176975/175592/173873/173342/175786/187809/172741/174346/3565999/181917/171976/175174/175017/172617/3565110/180393/175141/188457/177203/188040/171682/17877…	mrpl-2/rpl-7/rpl-35/rpl-1/eif-3.F/rpl-9/mrps-2/mrpl-15/eif-1.A/rpl-29/mrpl-28/rps-9/rpl-33/eif-3.D/rps-5/F37F2.2/F21D5.7/rps-18/mrpl-32/rps-3/rps-24/mrps-22/mrps-15/mrps-30/rpl-12/mrpl-17/Y37E3.8/rps-25/rpl-30/mrps-14/rpl-21/dap-3/mrps-9/rps-11/mrpl-55/rps-28/mrps-34/rpl-22/rps-26/rps-12/mrpl-49/mrpl-54/eif-3.G/mrpl-21/mrpl-11/mrrf-1/mrpl-40/Y54G9A.7/rpl-25.2/mrpl-39/ife-2/W01D2.1/mrpl-51/rpl-7A/…
R-CEL-1852241	Organelle biogenesis and maintenance	1.47046	NO	77	0.622105	2.33314	6.6e-09	1.02e-06	8.63e-07	1892	tags=44%, list=12%, signal=39%	185183/179666/180401/180585/260219/190704/3565899/183572/183817/260266/179631/182970/180421/183311/172593/186607/175121/184883/188904/181036/259580/177685/181170/187516/172723/172122/191342/183892/181089/181715/184080/177107/176124/189055	ift-81/che-11/che-2/osm-5/bbs-1/osm-12/dyf-6/bbs-9/ifta-1/ift-20/osm-6/dyf-13/dyf-11/arl-6/che-3/che-13/arl-3/daf-10/bbs-8/mec-7/bbs-2/klp-11/tbb-4/bbs-5/tax-2/dyf-1/dyf-2/dylt-2/npr-28/osm-1/xbx-1/dyf-3/npr-17/ifta-2
R-CEL-5368287	Mitochondrial translation	-0.869301	NO	65	-0.606801	-2.26284	5.71e-08	7.09e-06	5.97e-06	3235	tags=63%, list=21%, signal=50%	174632/187087/172957/171889/174588/174631/184267/176873/175592/187809/172741/3565999/181917/171976/175174/175017/3565110/188457/188040/171682/188488/191523/184770/176176/187843/179721/259963/179230/185109/176926/172479/173415/190379/172052/175912/259579/179711/181833/259526/187375/3565796	mrps-22/mrps-15/mrps-30/mrpl-17/mrps-14/dap-3/mrps-9/mrpl-55/mrps-34/mrpl-49/mrpl-54/mrpl-21/mrpl-11/mrrf-1/mrpl-40/Y54G9A.7/mrpl-39/mrpl-51/mrpl-16/mrpl-38/mrps-18B/mrps-23/mrps-33/mrps-18A/mrps-6/mrps-5/R02F2.9/mrpl-4/mrps-21/mrps-25/mrpl-13/mrpl-41/mrps-7/mrpl-19/mrps-17/mrps-24/mrps-11/mrpl-9/mrpl-36/mrpl-35/mrpl-53
R-CEL-5419276	Mitochondrial translation termination	-0.869301	NO	65	-0.606801	-2.26284	5.71e-08	7.09e-06	5.97e-06	3235	tags=63%, list=21%, signal=50%	174632/187087/172957/171889/174588/174631/184267/176873/175592/187809/172741/3565999/181917/171976/175174/175017/3565110/188457/188040/171682/188488/191523/184770/176176/187843/179721/259963/179230/185109/176926/172479/173415/190379/172052/175912/259579/179711/181833/259526/187375/3565796	mrps-22/mrps-15/mrps-30/mrpl-17/mrps-14/dap-3/mrps-9/mrpl-55/mrps-34/mrpl-49/mrpl-54/mrpl-21/mrpl-11/mrrf-1/mrpl-40/Y54G9A.7/mrpl-39/mrpl-51/mrpl-16/mrpl-38/mrps-18B/mrps-23/mrps-33/mrps-18A/mrps-6/mrps-5/R02F2.9/mrpl-4/mrps-21/mrps-25/mrpl-13/mrpl-41/mrps-7/mrpl-19/mrps-17/mrps-24/mrps-11/mrpl-9/mrpl-36/mrpl-35/mrpl-53
R-CEL-5620924	Intraflagellar transport	1.51329	NO	34	0.731094	2.35479	1.1e-07	1.24e-05	1.04e-05	1892	tags=68%, list=12%, signal=59%	185183/179666/180401/180585/3565899/183817/260266/179631/182970/180421/172593/186607/184883/181036/177685/181170/172122/191342/183892/181715/184080/177107/189055	ift-81/che-11/che-2/osm-5/dyf-6/ifta-1/ift-20/osm-6/dyf-13/dyf-11/che-3/che-13/daf-10/mec-7/klp-11/tbb-4/dyf-1/dyf-2/dylt-2/osm-1/xbx-1/dyf-3/ifta-2
R-CEL-5389840	Mitochondrial translation elongation	-0.875776	NO	63	-0.604921	-2.23869	1.34e-07	1.39e-05	1.17e-05	3896	tags=63%, list=26%, signal=47%	174632/187087/172957/171889/174588/174631/184267/176873/175592/187809/172741/3565999/181917/175174/175017/3565110/188457/188040/171682/188488/191523/184770/176176/187843/179721/259963/179230/185109/176926/172479/173415/190379/172052/175912/259579/179711/181833/259526/187375/3565796	mrps-22/mrps-15/mrps-30/mrpl-17/mrps-14/dap-3/mrps-9/mrpl-55/mrps-34/mrpl-49/mrpl-54/mrpl-21/mrpl-11/mrpl-40/Y54G9A.7/mrpl-39/mrpl-51/mrpl-16/mrpl-38/mrps-18B/mrps-23/mrps-33/mrps-18A/mrps-6/mrps-5/R02F2.9/mrpl-4/mrps-21/mrps-25/mrpl-13/mrpl-41/mrps-7/mrpl-19/mrps-17/mrps-24/mrps-11/mrpl-9/mrpl-36/mrpl-35/mrpl-53
R-CEL-1266738	Developmental Biology	0.769668	NO	118	0.505157	1.99843	3.68e-07	3.51e-05	2.96e-05	3580	tags=53%, list=24%, signal=41%	179771/185840/181562/178530/178572/172791/3565590/177138/180418/178451/3565243/184419/3565400/187907/187612/181644/183905/177140/179077/180481/181259/176597/180603/180961/177460/171727/171988/177334/173929/246019/173351/180713/181524/172732/179629/180873/178104/178846/177949/172981/174875/171911/180690/177611/180441/175240/176240/172581/177112/188736/172135/178348/181163/173058/260016/172610/1784…	lipl-1/lipl-2/slt-1/F11E6.8/lipl-3/rig-5/sorb-1/siah-1/ncam-1/jac-1/agr-1/rhgf-1/max-2/R151.1/daf-8/dyn-1/smp-2/vab-2/unc-70/cebp-1/sdn-1/crh-1/spc-1/unc-6/jnk-1/mab-20/unc-73/unc-5/nmr-1/plx-1/smp-1/dpy-23/akt-2/mef-2/sma-1/pak-1/let-60/sos-1/efn-2/daf-16/ras-1/cdk-2/nck-1/pmk-2/sel-12/zip-2/pat-2/rskn-2/unc-33/vab-9/kin-32/rga-5/apa-2/vab-10/gap-3/kin-10/itsn-1/rho-1/bar-1/sem-5/let-23/ced-10
R-CEL-418594	G alpha (i) signalling events	1.15273	NO	92	0.537654	2.05588	6.11e-07	5.42e-05	4.56e-05	2264	tags=46%, list=15%, signal=39%	180855/3565865/189666/182278/180840/181027/177945/181414/175223/175322/3565407/175622/180539/189837/173200/174020/172723/172823/191607/174235/186832/176865/181424/175489/177327/171782/180970/180864/179707/181089/179571/182110/179962/178537/191707/178614/176124/180236/191240/180801/172483/3565463	F49E10.2/C30A5.10/rgs-4/ckk-1/rgs-6/dhs-29/cal-4/rgs-2/grk-2/ser-4/kin-1/acy-1/hum-6/gbb-1/pde-1/rgs-3/tax-2/eat-16/acy-2/pde-4/K01A12.3/gpa-4/gpc-1/acy-3/mgl-3/abt-2/tyra-2/kin-2/egl-10/npr-28/dop-5/ser-2/gar-3/egl-8/mgl-1/cmd-1/npr-17/cyp-42A1/gbb-2/ags-3/gpb-2/cng-3
R-CEL-5576891	Cardiac conduction	1.2643	NO	47	0.629746	2.12353	2.49e-06	0.000205813	0.000173351	1826	tags=47%, list=12%, signal=41%	179088/178918/171933/181329/174730/187626/177945/173700/3565407/177400/183792/180944/177513/177921/192056/173613/177295/176155/177089/180318/178614/3564873	twk-11/ncx-2/ccb-1/tni-1/tag-180/twk-49/cal-4/ncs-6/kin-1/shl-1/ncs-5/irk-1/egl-19/unc-43/trp-2/sup-9/tni-4/unc-36/mca-3/ncx-1/cmd-1/stg-1
R-CEL-397014	Muscle contraction	1.25072	NO	50	0.62345	2.1412	3.03e-06	0.00023469	0.000197673	1826	tags=46%, list=12%, signal=41%	179088/178918/171933/181329/174730/187626/177945/173700/3565407/177400/183792/180944/177513/177921/192056/173613/179838/177295/176155/177089/180318/178614/3564873	twk-11/ncx-2/ccb-1/tni-1/tag-180/twk-49/cal-4/ncs-6/kin-1/shl-1/ncs-5/irk-1/egl-19/unc-43/trp-2/sup-9/cav-2/tni-4/unc-36/mca-3/ncx-1/cmd-1/stg-1
R-CEL-5620920	Cargo trafficking to the periciliary membrane	1.21058	NO	30	0.704662	2.19664	4.51e-06	0.000329006	0.000277113	2492	tags=47%, list=16%, signal=39%	260219/190704/183572/183311/175121/188904/259580/187516/172723/181089/176124/3565463/171935/187156	bbs-1/osm-12/bbs-9/arl-6/arl-3/bbs-8/bbs-2/bbs-5/tax-2/npr-28/npr-17/cng-3/rab-8/rpi-2
R-CEL-1799339	SRP-dependent cotranslational protein targeting to membrane	-0.634673	NO	67	-0.544051	-2.04394	6.38e-06	0.000439841	0.000370467	5035	tags=64%, list=33%, signal=43%	171602/176097/171853/176071/178352/174699/174166/178012/171711/259584/178408/175879/176858/178279/171767/177365/172921/176146/178083/176975/173873/173342/175786/172617/175141/177203/178778/179739/172313/174379/173309/180044/174311/175796/172201/174443/175901/176293/176011/172818/172401/178188/179153	rpl-7/rpl-35/rpl-1/rpl-9/rpl-29/rps-9/rpl-33/rps-5/F37F2.2/F21D5.7/rps-18/rps-3/rps-24/rpl-12/Y37E3.8/rps-25/rpl-30/rpl-21/rps-11/rps-28/rpl-22/rps-26/rps-12/rpl-25.2/W01D2.1/rpl-7A/rpl-11.1/rpl-28/rps-17/rpl-26/rps-20/rpl-38/rpl-10/rpl-23/rpl-19/rpl-32/rps-13/ZK512.4/rps-21/rpl-14/C37A2.7/rps-23/rpl-39
R-CEL-418555	G alpha (s) signalling events	0.959034	NO	26	0.722594	2.17716	1.24e-05	0.000809963	0.000682212	2281	tags=62%, list=15%, signal=52%	175322/190424/173200/189587/174235/188781/186832/181424/183125/180714/187427/183981/181811/172483/186548/191134	ser-4/npr-22/pde-1/npr-23/pde-4/npr-21/K01A12.3/gpc-1/pde-5/dop-1/tyra-3/pde-3/AH9.4/gpb-2/flr-2/ZC266.1
R-CEL-5610787	Hedgehog 'off' state	1.44653	NO	13	0.847193	2.13715	1.32e-05	0.000818063	0.000689034	1326	tags=77%, list=9%, signal=70%	179666/174312/183817/184883/3565407/175622/191607/191342/175489/180864	che-11/tub-1/ifta-1/daf-10/kin-1/acy-1/acy-2/dyf-2/acy-3/kin-2
R-CEL-416476	G alpha (q) signalling events	0.821002	NO	72	0.533678	1.96328	1.47e-05	0.000869771	0.000732586	3786	tags=56%, list=25%, signal=42%	189666/180840/186262/181414/175223/181656/174020/189587/188781/171751/176202/181424/172914/181089/180783/179962/259679/178537/176597/171988/176124/181811/190990/172483/191134/178104/178846/181373/177627/174068/180645/173398/180720/183574/184572/179649/181055/174462/177667/181166	rgs-4/rgs-6/dgk-3/rgs-2/grk-2/F59D12.1/rgs-3/npr-23/npr-21/egl-30/trp-1/gpc-1/mgl-2/npr-28/apl-1/gar-3/dcar-1/egl-8/crh-1/unc-73/npr-17/AH9.4/npr-32/gpb-2/ZC266.1/let-60/sos-1/sma-5/F35H10.10/dgk-5/rgs-7/nmur-2/dgk-2/nmur-1/ser-5/pkc-1/sem-5/let-23/dgk-4/pkc-2
R-CEL-111885	Opioid Signalling	1.10675	NO	29	0.698588	2.15889	1.55e-05	0.000876011	0.000737842	2259	tags=59%, list=15%, signal=50%	182278/177945/175223/3565407/175622/173200/191607/174235/176865/181424/175489/180864/181089/178537/178614/176124/172483	ckk-1/cal-4/grk-2/kin-1/acy-1/pde-1/acy-2/pde-4/gpa-4/gpc-1/acy-3/kin-2/npr-28/egl-8/cmd-1/npr-17/gpb-2
R-CEL-72706	GTP hydrolysis and joining of the 60S ribosomal subunit	-0.638643	NO	64	-0.531484	-1.97828	2.01e-05	0.00108204	0.000911373	5035	tags=62%, list=33%, signal=42%	171602/176097/171853/176071/178352/174699/174166/178012/178408/175879/176858/178279/171767/177365/172921/176146/178083/176975/173873/173342/175786/172617/175141/177203/178778/179739/172313/174379/173309/180044/174311/175796/172201/174443/175901/176011/172818/172401/178188/179153	rpl-7/rpl-35/rpl-1/rpl-9/rpl-29/rps-9/rpl-33/rps-5/rps-18/rps-3/rps-24/rpl-12/Y37E3.8/rps-25/rpl-30/rpl-21/rps-11/rps-28/rpl-22/rps-26/rps-12/rpl-25.2/W01D2.1/rpl-7A/rpl-11.1/rpl-28/rps-17/rpl-26/rps-20/rpl-38/rpl-10/rpl-23/rpl-19/rpl-32/rps-13/rps-21/rpl-14/C37A2.7/rps-23/rpl-39
R-CEL-422475	Axon guidance	0.634683	NO	90	0.50663	1.93045	2.39e-05	0.00118724	0.000999984	4438	tags=66%, list=29%, signal=47%	181562/178530/172791/3565590/177138/180418/3565243/184419/3565400/187907/181644/183905/177140/179077/181259/176597/180603/180961/177460/171727/171988/177334/173929/246019/173351/180713/179629/180873/178104/178846/177949/174875/180690/177611/180441/176240/172581/177112/172135/178348/181163/260016/172610/178491/178458/181055/174462/177111/173794/3565511/173332/172978/181153/181490/180367/180002/172…	slt-1/F11E6.8/rig-5/sorb-1/siah-1/ncam-1/agr-1/rhgf-1/max-2/R151.1/dyn-1/smp-2/vab-2/unc-70/sdn-1/crh-1/spc-1/unc-6/jnk-1/mab-20/unc-73/unc-5/nmr-1/plx-1/smp-1/dpy-23/sma-1/pak-1/let-60/sos-1/efn-2/ras-1/nck-1/pmk-2/sel-12/pat-2/rskn-2/unc-33/kin-32/rga-5/apa-2/gap-3/kin-10/itsn-1/rho-1/sem-5/let-23/ced-10/vab-1/Y71G12B.31/Y54E5A.7/kin-3/vav-1/pix-1/num-1/nmr-2/unc-57/pmk-1/mpk-1
R-CEL-9675108	Nervous system development	0.634683	NO	90	0.50663	1.93045	2.39e-05	0.00118724	0.000999984	4438	tags=66%, list=29%, signal=47%	181562/178530/172791/3565590/177138/180418/3565243/184419/3565400/187907/181644/183905/177140/179077/181259/176597/180603/180961/177460/171727/171988/177334/173929/246019/173351/180713/179629/180873/178104/178846/177949/174875/180690/177611/180441/176240/172581/177112/172135/178348/181163/260016/172610/178491/178458/181055/174462/177111/173794/3565511/173332/172978/181153/181490/180367/180002/172…	slt-1/F11E6.8/rig-5/sorb-1/siah-1/ncam-1/agr-1/rhgf-1/max-2/R151.1/dyn-1/smp-2/vab-2/unc-70/sdn-1/crh-1/spc-1/unc-6/jnk-1/mab-20/unc-73/unc-5/nmr-1/plx-1/smp-1/dpy-23/sma-1/pak-1/let-60/sos-1/efn-2/ras-1/nck-1/pmk-2/sel-12/pat-2/rskn-2/unc-33/kin-32/rga-5/apa-2/gap-3/kin-10/itsn-1/rho-1/sem-5/let-23/ced-10/vab-1/Y71G12B.31/Y54E5A.7/kin-3/vav-1/pix-1/num-1/nmr-2/unc-57/pmk-1/mpk-1
R-CEL-5620922	BBSome-mediated cargo-targeting to cilium	1.39521	NO	12	0.836839	2.07318	2.71e-05	0.00129309	0.00108913	1854	tags=75%, list=12%, signal=66%	260219/190704/183572/183311/188904/259580/187516/181089/176124	bbs-1/osm-12/bbs-9/arl-6/bbs-8/bbs-2/bbs-5/npr-28/npr-17
R-CEL-109582	Hemostasis	0.804522	NO	211	0.382715	1.65951	3.54e-05	0.00162742	0.00137074	3607	tags=41%, list=24%, signal=32%	179309/184569/178918/186262/176432/177945/3565407/172579/177482/181505/181036/172750/177685/173200/181170/180475/171751/176202/176865/181424/179838/183125/171655/180970/180864/174234/187907/182110/180783/177089/176168/180318/174144/191668/176511/184804/171990/172784/180538/178614/179675/192064/179344/173223/176743/173181/181524/178388/172483/178104/178846/175435/177004/181348/181429/183476/177795…	lron-2/tba-5/ncx-2/dgk-3/epac-1/cal-4/kin-1/C54G4.4/deb-1/syx-2/mec-7/F14B4.1/klp-11/pde-1/tbb-4/pdk-1/egl-30/trp-1/gpa-4/gpc-1/cav-2/pde-5/Y65B4A.2/tyra-2/kin-2/R07G3.8/R151.1/ser-2/apl-1/mca-3/mig-10/ncx-1/unc-104/his-6/klp-7/his-63/unc-89/klp-16/T10H10.2/cmd-1/vab-8/tsp-11/rgef-1/aex-6/unc-64/F22G12.5/akt-2/tag-273/gpb-2/let-60/sos-1/phf-15/mca-2/ftt-2/scav-4/cdh-10/mca-1/nkb-3/klc-2/unc-18/dg…
R-CEL-975956	Nonsense Mediated Decay (NMD) independent of the Exon Junction Complex (EJC)	-0.638643	NO	68	-0.515639	-1.94773	3.67e-05	0.00162751	0.00137081	5035	tags=59%, list=33%, signal=40%	171602/176097/171853/176071/178352/174699/174166/178012/178408/175879/176858/178279/171767/177365/172921/176146/178083/176975/173873/173342/175786/172617/175141/177203/178778/179739/172313/174379/173309/180044/174311/175796/172201/174443/175901/176011/172818/172401/178188/179153	rpl-7/rpl-35/rpl-1/rpl-9/rpl-29/rps-9/rpl-33/rps-5/rps-18/rps-3/rps-24/rpl-12/Y37E3.8/rps-25/rpl-30/rpl-21/rps-11/rps-28/rpl-22/rps-26/rps-12/rpl-25.2/W01D2.1/rpl-7A/rpl-11.1/rpl-28/rps-17/rpl-26/rps-20/rpl-38/rpl-10/rpl-23/rpl-19/rpl-32/rps-13/rps-21/rpl-14/C37A2.7/rps-23/rpl-39
R-CEL-442755	Activation of NMDA receptors and postsynaptic events	1.20332	YES	19	0.735556	2.04427	4.14e-05	0.00177343	0.00149372	1923	tags=63%, list=13%, signal=55%	176989/182278/176204/177945/3565407/180819/177921/180864/176597/178614/173929/175999	cmk-1/ckk-1/glr-1/cal-4/kin-1/dlg-1/unc-43/kin-2/crh-1/cmd-1/nmr-1/glr-2
R-CEL-181431	Acetylcholine binding and downstream events	0.961279	YES	44	0.598973	2.01489	6.96e-05	0.00265111	0.00223297	2387	tags=41%, list=16%, signal=35%	181516/191606/173802/191605/181009/3565563/172105/191597/179574/175072/190686/3565200/182195/186551/172150/184752/191598/191601	lgc-21/acr-23/lgc-27/acr-19/lgc-11/acr-25/unc-38/acr-9/des-2/eat-2/acr-24/deg-3/lgc-9/lgc-30/unc-63/lgc-31/acr-10/acr-14
R-CEL-622327	Postsynaptic nicotinic acetylcholine receptors	0.961279	YES	44	0.598973	2.01489	6.96e-05	0.00265111	0.00223297	2387	tags=41%, list=16%, signal=35%	181516/191606/173802/191605/181009/3565563/172105/191597/179574/175072/190686/3565200/182195/186551/172150/184752/191598/191601	lgc-21/acr-23/lgc-27/acr-19/lgc-11/acr-25/unc-38/acr-9/des-2/eat-2/acr-24/deg-3/lgc-9/lgc-30/unc-63/lgc-31/acr-10/acr-14
R-CEL-629594	Highly calcium permeable postsynaptic nicotinic acetylcholine receptors	0.961279	YES	44	0.598973	2.01489	6.96e-05	0.00265111	0.00223297	2387	tags=41%, list=16%, signal=35%	181516/191606/173802/191605/181009/3565563/172105/191597/179574/175072/190686/3565200/182195/186551/172150/184752/191598/191601	lgc-21/acr-23/lgc-27/acr-19/lgc-11/acr-25/unc-38/acr-9/des-2/eat-2/acr-24/deg-3/lgc-9/lgc-30/unc-63/lgc-31/acr-10/acr-14
R-CEL-194315	Signaling by Rho GTPases	0.708817	NO	104	0.46281	1.80492	7.05e-05	0.00265111	0.00223297	4081	tags=47%, list=27%, signal=35%	174230/177945/179808/172102/175436/180475/173294/173079/177692/184419/3565400/178645/181195/191668/181776/184804/180637/182361/178614/171988/175268/180492/180873/178846/181348/178629/175089/3565651/176201/189161/175346/178939/175080/178348/174484/174658/181261/173146/179715/178491/178458/177111/171857/181587/176885/175983/176815/175849/181153	syd-1/cal-4/uig-1/rga-6/gei-1/pdk-1/pes-7/rga-2/exc-5/rhgf-1/max-2/cdc-25.2/rrc-1/his-6/mlc-1/his-63/sax-3/C07B5.4/cmd-1/unc-73/chin-1/toca-1/pak-1/sos-1/ftt-2/rga-4/lin-7/gopc-1/pac-1/gpa-18/frl-1/cft-1/jmjd-2/rga-5/mel-11/ect-2/abl-1/amx-2/cal-1/itsn-1/rho-1/ced-10/arx-1/mrp-5/gex-2/cyk-1/cyk-4/T04C9.1/vav-1
R-CEL-156827	L13a-mediated translational silencing of Ceruloplasmin expression	-0.638852	NO	82	-0.489303	-1.91403	7.34e-05	0.00267936	0.00225676	5035	tags=56%, list=33%, signal=38%	171602/176097/171853/174478/176071/177254/178352/174699/174166/176268/178012/178408/175879/176858/178279/171767/177365/172921/176146/178083/176975/173873/173342/175786/174346/172617/180393/175141/177203/178778/179739/172313/174379/173309/180044/174311/175796/172201/174443/175901/176011/172818/172401/178188/179153/176755	rpl-7/rpl-35/rpl-1/eif-3.F/rpl-9/eif-1.A/rpl-29/rps-9/rpl-33/eif-3.D/rps-5/rps-18/rps-3/rps-24/rpl-12/Y37E3.8/rps-25/rpl-30/rpl-21/rps-11/rps-28/rpl-22/rps-26/rps-12/eif-3.G/rpl-25.2/ife-2/W01D2.1/rpl-7A/rpl-11.1/rpl-28/rps-17/rpl-26/rps-20/rpl-38/rpl-10/rpl-23/rpl-19/rpl-32/rps-13/rps-21/rpl-14/C37A2.7/rps-23/rpl-39/ife-1
R-CEL-72613	Eukaryotic Translation Initiation	-0.638852	NO	83	-0.484053	-1.90123	8.02e-05	0.00276395	0.00232801	5035	tags=55%, list=33%, signal=37%	171602/176097/171853/174478/176071/177254/178352/174699/174166/176268/178012/178408/175879/176858/178279/171767/177365/172921/176146/178083/176975/173873/173342/175786/174346/172617/180393/175141/177203/178778/179739/172313/174379/173309/180044/174311/175796/172201/174443/175901/176011/172818/172401/178188/179153/176755	rpl-7/rpl-35/rpl-1/eif-3.F/rpl-9/eif-1.A/rpl-29/rps-9/rpl-33/eif-3.D/rps-5/rps-18/rps-3/rps-24/rpl-12/Y37E3.8/rps-25/rpl-30/rpl-21/rps-11/rps-28/rpl-22/rps-26/rps-12/eif-3.G/rpl-25.2/ife-2/W01D2.1/rpl-7A/rpl-11.1/rpl-28/rps-17/rpl-26/rps-20/rpl-38/rpl-10/rpl-23/rpl-19/rpl-32/rps-13/rps-21/rpl-14/C37A2.7/rps-23/rpl-39/ife-1
R-CEL-72737	Cap-dependent Translation Initiation	-0.638852	NO	83	-0.484053	-1.90123	8.02e-05	0.00276395	0.00232801	5035	tags=55%, list=33%, signal=37%	171602/176097/171853/174478/176071/177254/178352/174699/174166/176268/178012/178408/175879/176858/178279/171767/177365/172921/176146/178083/176975/173873/173342/175786/174346/172617/180393/175141/177203/178778/179739/172313/174379/173309/180044/174311/175796/172201/174443/175901/176011/172818/172401/178188/179153/176755	rpl-7/rpl-35/rpl-1/eif-3.F/rpl-9/eif-1.A/rpl-29/rps-9/rpl-33/eif-3.D/rps-5/rps-18/rps-3/rps-24/rpl-12/Y37E3.8/rps-25/rpl-30/rpl-21/rps-11/rps-28/rpl-22/rps-26/rps-12/eif-3.G/rpl-25.2/ife-2/W01D2.1/rpl-7A/rpl-11.1/rpl-28/rps-17/rpl-26/rps-20/rpl-38/rpl-10/rpl-23/rpl-19/rpl-32/rps-13/rps-21/rpl-14/C37A2.7/rps-23/rpl-39/ife-1
R-CEL-500792	GPCR ligand binding	0.972146	NO	46	0.577352	1.94285	9.89e-05	0.00331782	0.00279452	2542	tags=50%, list=17%, signal=42%	3565865/175322/172579/189837/189587/188781/186832/172914/177327/173771/180970/180714/181089/179571/182110/179962/191707/176124/191240/181811/186548/191134/177627	C30A5.10/ser-4/C54G4.4/gbb-1/npr-23/npr-21/K01A12.3/mgl-2/mgl-3/lat-2/tyra-2/dop-1/npr-28/dop-5/ser-2/gar-3/mgl-1/npr-17/gbb-2/AH9.4/flr-2/ZC266.1/F35H10.10
R-CEL-72689	Formation of a pool of free 40S subunits	-0.616549	NO	76	-0.487624	-1.8641	0.000106242	0.0034023	0.00286567	5035	tags=58%, list=33%, signal=39%	171602/176097/171853/174478/176071/177254/178352/174699/174166/176268/178012/178408/175879/176858/178279/171767/177365/172921/176146/178083/176975/173873/173342/175786/174346/172617/175141/177203/178778/179739/172313/174379/173309/180044/174311/175796/172201/174443/175901/176011/172818/172401/178188/179153	rpl-7/rpl-35/rpl-1/eif-3.F/rpl-9/eif-1.A/rpl-29/rps-9/rpl-33/eif-3.D/rps-5/rps-18/rps-3/rps-24/rpl-12/Y37E3.8/rps-25/rpl-30/rpl-21/rps-11/rps-28/rpl-22/rps-26/rps-12/eif-3.G/rpl-25.2/W01D2.1/rpl-7A/rpl-11.1/rpl-28/rps-17/rpl-26/rps-20/rpl-38/rpl-10/rpl-23/rpl-19/rpl-32/rps-13/rps-21/rpl-14/C37A2.7/rps-23/rpl-39
R-CEL-112040	G-protein mediated events	1.19566	NO	22	0.705986	2.031	0.000109663	0.0034023	0.00286567	1817	tags=55%, list=12%, signal=48%	182278/177945/175223/3565407/175622/173200/191607/176865/175489/180864/178537/178614	ckk-1/cal-4/grk-2/kin-1/acy-1/pde-1/acy-2/gpa-4/acy-3/kin-2/egl-8/cmd-1
R-CEL-112043	PLC beta mediated events	1.19566	NO	22	0.705986	2.031	0.000109663	0.0034023	0.00286567	1817	tags=55%, list=12%, signal=48%	182278/177945/175223/3565407/175622/173200/191607/176865/175489/180864/178537/178614	ckk-1/cal-4/grk-2/kin-1/acy-1/pde-1/acy-2/gpa-4/acy-3/kin-2/egl-8/cmd-1
R-CEL-622323	Presynaptic nicotinic acetylcholine receptors	1.04015	YES	24	0.686923	2.03278	0.000133549	0.0038543	0.00324638	2185	tags=46%, list=14%, signal=39%	181516/191606/173802/181009/172105/179574/190686/3565200/186551/172150/184752	lgc-21/acr-23/lgc-27/lgc-11/unc-38/des-2/acr-24/deg-3/lgc-30/unc-63/lgc-31
R-CEL-629587	Highly sodium permeable postsynaptic acetylcholine nicotinic receptors	1.04015	YES	24	0.686923	2.03278	0.000133549	0.0038543	0.00324638	2185	tags=46%, list=14%, signal=39%	181516/191606/173802/181009/172105/179574/190686/3565200/186551/172150/184752	lgc-21/acr-23/lgc-27/lgc-11/unc-38/des-2/acr-24/deg-3/lgc-30/unc-63/lgc-31
R-CEL-629597	Highly calcium permeable nicotinic acetylcholine receptors	1.04015	YES	24	0.686923	2.03278	0.000133549	0.0038543	0.00324638	2185	tags=46%, list=14%, signal=39%	181516/191606/173802/181009/172105/179574/190686/3565200/186551/172150/184752	lgc-21/acr-23/lgc-27/lgc-11/unc-38/des-2/acr-24/deg-3/lgc-30/unc-63/lgc-31
R-CEL-163200	Respiratory electron transport, ATP synthesis by chemiosmotic coupling, and heat production by uncoupling proteins.	-0.940968	NO	35	-0.607391	-1.98052	0.000139421	0.00393232	0.00331209	3300	tags=54%, list=22%, signal=43%	187686/174428/179119/175904/174554/172438/179690/175397/176001/176023/180956/177606/175429/172969/172513/259527/174435/178830/176622	nuaf-3/C18E9.4/C05C8.1/C16A3.5/R53.4/nuo-6/R04F11.2/Y71H2AM.4/nuo-4/T20H4.5/asg-2/F42G8.10/Y53G8AL.2/C34B2.8/D2030.4/ZK1128.1/F44G4.2/hpo-18/Y56A3A.19
R-CEL-163685	Integration of energy metabolism	0.912563	NO	57	0.528733	1.85435	0.000197497	0.00544652	0.00458747	2856	tags=44%, list=19%, signal=36%	171933/174730/176432/3565407/177513/176899/181727/171751/181424/174331/180970/180864/182110/176155/190011/172483/181429/181736/175184/172715/185719/183753/181269/180859/173500	ccb-1/tag-180/epac-1/kin-1/egl-19/kvs-5/aak-2/egl-30/gpc-1/shw-1/tyra-2/kin-2/ser-2/unc-36/kvs-4/gpb-2/scav-4/aakg-2/mxl-2/fasn-1/kvs-3/kvs-1/egl-36/acs-17/pod-2
R-CEL-977444	GABA B receptor activation	1.06229	YES	12	0.785533	1.94607	0.000323883	0.00843985	0.00710867	2259	tags=75%, list=15%, signal=64%	175622/189837/180944/191607/176865/181424/175489/191240/172483	acy-1/gbb-1/irk-1/acy-2/gpa-4/gpc-1/acy-3/gbb-2/gpb-2
R-CEL-991365	Activation of GABAB receptors	1.06229	YES	12	0.785533	1.94607	0.000323883	0.00843985	0.00710867	2259	tags=75%, list=15%, signal=64%	175622/189837/180944/191607/176865/181424/175489/191240/172483	acy-1/gbb-1/irk-1/acy-2/gpa-4/gpc-1/acy-3/gbb-2/gpb-2
R-CEL-418597	G alpha (z) signalling events	1.24855	NO	20	0.707483	1.99304	0.000326441	0.00843985	0.00710867	1405	tags=55%, list=9%, signal=50%	189666/180840/181414/175622/174020/191607/176865/181424/175489/180970/182110	rgs-4/rgs-6/rgs-2/acy-1/rgs-3/acy-2/gpa-4/gpc-1/acy-3/tyra-2/ser-2
R-CEL-194840	Rho GTPase cycle	0.764767	NO	43	0.570613	1.90899	0.000366684	0.00928683	0.00782207	4081	tags=56%, list=27%, signal=41%	174230/179808/172102/175436/173079/177692/184419/181195/180637/171988/175268/180492/178846/178629/176201/189161/178348/174658/178491/178458/177111/176815/175849/181153	syd-1/uig-1/rga-6/gei-1/rga-2/exc-5/rhgf-1/rrc-1/sax-3/unc-73/chin-1/toca-1/sos-1/rga-4/pac-1/gpa-18/rga-5/ect-2/itsn-1/rho-1/ced-10/cyk-4/T04C9.1/vav-1
