# Supplementary material for: Thermosensation in Caenorhabditis elegans is linked to ubiquitin-dependent protein turnover via insulin and calcineurin signalling
Source: Nat Commun. 2022 Oct 5;13:5874. doi: 10.1038/s41467-022-33467-7 (PMC9534930; doi:10.1038/s41467-022-33467-7)
Supplement: Supplementary file 6 — Supplementary Data 3 [file 41467_2022_33467_MOESM6_ESM.xlsx]

## Sheet: Sheet1
C. elegans strains	Source
Bristol (N2) strain as wild-type	CGC, Wormbase ID: N2
PP563: unc-119(ed4)III; hhIs64 [unc-119(+); sur-5::UbV-GFP]III	WBStrain00044739, doi:10.1534/genetics.111.126797
PP556 unc-119(ed4)III; hhIs57 [unc-119(+); sur-5::GFP]	WBStrain00044738, doi:10.1534/genetics.111.126797
PP545 unc-119(ed4)III; hhIs53 [unc-119(+); sur-5::K29/48R-UbV-GFP]	WBStrain00044737, doi:10.1534/genetics.111.126797
PP915 dyf-1(mn335)I; hhIs64 [unc-119(+); sur-5::UbV-GFP]III	This paper
PP598 cdc-48.1(tm544)II; hhIs64 [unc-119(+); sur-5::UbV-GFP]III	doi:10.1038/ncb2200
PP933 dyf-1(mn335)I; hhIs64 [unc-119(+); sur-5::UbV-GFP]III; osm-3(n1540)IV	This paper
PP934 daf-16(mu86)I; hhIs64 [unc-119(+); sur-5::UbV-GFP]III	This paper
PP952 hhIs64 [unc-119(+); sur-5::UbV-GFP]III hecd-1(tm2371)IV	doi:10.1016/j.cmet.2014.01.016
odIS76 [col-19::UBV-GFP, Pcol-19::RFP]	doi:10.1038/emboj.2011.195
PP1026 dyf-1(mn335)I; odIS76 [col-19::UBV-GFP, Pcol-19::RFP]	This paper
PP1027 hecd-1(tm2371)IV; odIS76 [col-19::UBV-GFP, Pcol-19::RFP]	This paper
PP1036 hhIs64 [unc-119(+); sur-5::UbV-GFP]III; unc-31(e928)IV	This paper
PP1057 hhIs64 [unc-119(+); sur-5::UbV-GFP]III; gcy-8(oy44)IV	This paper
PP1058 dyf-1(mn335)I;hhIs64 [unc-119(+); sur-5::UbV-GFP]III; unc-31(e928)IV	This paper
PP1059 hhIs64 [unc-119(+); sur-5::UbV-GFP]III;ttx-3(ot22)X	This paper
PP1380 unc-119(ed4), hhIs64 [unc-119(+); sur-5::UbV-GFP]III; uthEx556[psur5::rpn-6.1, pmyo3::GFP]	doi:10.1016/j.cmet.2014.01.016
PP1578 gcy-8(oy44)IV; hhIs57 [unc-119(+); sur-5::GFP]	This paper
PP1579 gcy-8(oy44)IV; hhIs53 [unc-119(+); sur-5::K29/48R-UbV-GFP]	This paper
PP1580 dyf-1(mn335)I; hhIs57 [unc-119(+); sur-5::GFP]	This paper
PP1581 dyf-1(mn335)I; hhIs53 [unc-119(+); sur-5::K29/48R-UbV-GFP]	This paper
PP1716 dyf-1(mn335) unc-13(e51)I; hhIs64 [unc-119(+); sur-5::UbV-GFPIII	This paper
PP1742 unc-13(e51)I; hhIs64 [unc-119(+); sur-5::UbV-GFPIII	doi:10.1038/s42255-019-0033-z
PP1731 dyf-1(mn335)I; hhIs64 [unc-119(+); sur-5::UbV-GFPIII; nre-1(hd20) lin-15b(hd126)X	This paper
PP1851dyf-1(mn335)I; hhIs64 [unc-119(+); sur-5::UbV-GFP]III; uthEx633[myo3p::GFP]	This paper
PP1852 dyf-1(mn335)I; hhIs64 [unc-119(+); sur-5::UbV-GFP]III; uthEx556[psur5::rpn-6.1, pmyo3::GFP]	This paper
PP1975 che-1(ot75)I; hhIs64 [unc-119(+); sur-5::UbV-GFP];otIs242(che-1::GFP; ttx-3::RFP)	This paper
PP2029 hhIs64 [unc-119(+); sur-5::UbV-GFP]III; unc-3(e151)X	This paper
PP2030 hhIs64 [unc-119(+); sur-5::UbV-GFP]III; unc-42(e270)V	This paper
PP2077 lin-11(n389)I; hhIs64 [unc-119(+); sur-5::UbV-GFP]III ; him-5(e1467)V	This paper
PP2079 dyf-1(mn335)I; hhIs64 [unc-119(+), sur-5::UbV-GFP]III; gcy-8(oy44)IV	This paper
PP2085 hhIs64 [unc-119(+), sur-5::UbV-GFP]III;ceh-14(ch3)X	This paper
PP2088 hhIs64 [unc-119(+), sur-5::UbV-GFP]III; lim-4(ky403)X	This paper
PP2090 hhIs64 [unc-119(+), sur-5::UbV-GFP]III; tax-6(p675)IV	This paper
PP2108 tax-6(p675)IV; hhIs57 [unc-119(+); sur-5::GFP]	This paper
PP2110 unc-86(n847) dpy-19(e1259) hhIs64 [unc-119(+), sur-5::UbV-GFP]III	This paper
PP2111 hhIs64 [unc-119(+), sur-5::UbV-GFP]III; odr-7(tm4791)X	This paper
PP2112 unc-86(n847) dpy-19(e1259) hhIs64 [unc-119(+), sur-5::UbV-GFP]III	This paper
PP2113 dyf-1(mn335)I ; hhIs64 [unc-119(+), sur-5::UbV-GFP]III; tax-6(p675)IV	This paper
PP2181 gcy-35(ok769) I; hhIs64 [unc-119(+); sur-5::UbV-GFP]III	This paper
PP2189 ins-5(tm2560)II; hhIs64 [unc-119(+); sur-5::UbV-GFP]III	This paper
PP2190 hhIs64 [unc-119(+); sur-5::UbV-GFP]III; flp-3(ok3265)X	This paper
PP2254 gcy-35(ok769) dyf-1(mn335)I; hhIs64 [unc-119(+); sur-5::UbV-GFP]III	This paper
PP2255 hhIs64 [unc-119(+); sur-5::UbV-GFP]III; ins-1(tm1888)IV	This paper
PP2256 dyf-1(mn335)I; hhIs64 [unc-119(+); sur-5::UbV-GFP]III; flp-3(ok3265)X	This paper
PP2257 dyf-1(mn335)I; ins-5(tm2560)II; hhIs64 [unc-119(+); sur-5::UbV-GFP]III	This paper
PP2258 dyf-1(mn335)I; hhIs64 [unc-119(+); sur-5::UbV-GFP]III; ins-1(tm1888)IV	This paper
PP2303 dyf-1(mn335)I; ins-5(tm2560)II; hhIs64 [unc-119(+); sur-5::UbV-GFP]III; flp-3(ok3265)X	This paper
PP2348 ins-5(tm2560)II;unc-119(ed4)III	This paper
PP2351 dyf-1(mn335) daf-16(mu86)I; hhIs64 [unc-119(+); sur-5::UbV-GFP]III	This paper
PP2424 daf-16(mu86)I; hhIs64 [unc-119(+); sur-5::UbV-GFP]III; tax-6(p675)IV	This paper
PP2425 dyf-1(mn335) daf-16(mu86)I; hhIs64 [unc-119(+); sur-5::UbV-GFP]III; tax-6(p675)IV	This paper
PP2487 dyf-1(mn335) daf-16(mu86)I; hhIs64[unc-119(+); sur-5::UbV-GFP]III; gcy-8(oy44)IV	This paper
PP2490 dyf-1(mn335)I; ins-5(tm2560)II; hhIs64 [unc-119(+); sur-5::UbV-GFP]III hhIS186[unc-119(+);Pins-5::ins-5-SL2-mCherry-ins-5 3'UTR]	This paper
PP 2491 ins-5(tm2560)II; hhIs64 [unc-119(+); sur-5::UbV-GFP]III hhIS186[unc-119(+);Pins-5::ins-5-SL2-mCherry-ins-5 3'UTR]	This paper
PP2588 dyf-1(mn335) daf-16(mu86)I; hhIs64 [unc-119(+); sur-5::UbV-GFP]III; tax-6(p675)IV ;muEx169 [unc-119p::GFP::daf-16 + rol-6(su1006)].	This paper
PP2595 dyf-1(mn335) daf-16(mu86)I; ins-5(tm2560)II; hhIs64 [unc-119(+); sur-5::UbV-GFP]III	This paper
PP2807 C05D11.5 (syb445)III	This paper
PP2919 dyf-1(mn335)I; C05D11.5 (syb445)III	This paper
PP2981 dyf-1(mn335)I; ins-5(tm2560)II; hhIs64 [unc-119(+); sur-5::UbV-GFP]III; hhIs209[unc-119(+);Punc-119::ins-5-SL2-mCherry-ins-5 3'UTR]	This paper
PP2982 ins-5(tm2560)II; hhIs64 [unc-119(+); sur-5::UbV-GFP]III; hhIs209[unc-119(+);Punc-119::ins-5-SL2-mCherry-ins-5 3'UTR]	This paper
PP2983 dyf-1(mn335)I;ins-5(tm2560)II; hhIs64 [unc-119(+); sur-5::UbV-GFP]III; hhIs207[unc-119(+);Pges-1::ins-5-SL2-mCherry-ins-5 3'UTR]	This paper
PP2984 ins-5(tm2560)II; hhIs64 [unc-119(+); sur-5::UbV-GFP]III; hhIs207[unc-119(+);Pges-1::ins-5-SL2-mCherry-ins-5 3'UTR],	This paper
PP1714 unc-31(e928)IV; hhIs53 [unc-119(+); sur-5::K29/48R-UbiV-GFP]	This paper
PP1715 unc-31(e928)IV hhIs57 [unc-119(+); sur-5::GFP]	This paper
PP2945 hhIs64 [unc-119(+); sur-5::UbV-GFP]III; ceh-36(ks86)X	Hoppe lab
PP1679 nre-1(hd20); lin-15b(hd126); hhIs64 [unc-119(+); sur-5::UbV-GFP]III	Hoppe lab
PP843 osm-3(n1540)IV, hhIs64 [unc-119(+); sur-5::UbV-GFP]III	This paper
PP2717 unc-119(ed4)III;hhIs220[pCC1FOS-anmt-2:: GFP]	This paper
PP2718 dyf-1(mn335)I;unc-119(ed4)III;hhIs220[pCC1FOS-anmt-2:: GFP]	This paper
PP3074 unc-119(ed4)III;hhIs220[pCC1FOS-anmt-2:: GFP]; unc-31(e928)IV	This paper
PP3075 dyf-1(mn335)I;unc-119(ed4)III;hhIs220[pCC1FOS-anmt-2:: GFP]; unc-31(e928)IV	This paper
PP3076 dyf-1(mn335)I + myEx[dyf-1::GFP + rol-6(su1006)]	This paper
PP3077 dyf-1(mn335)I + myEx[dyf-1::GFP + rol-6(su1006)]	This paper
PP3078 dyf-1(mn335)I + myEx[dyf-1::GFP + rol-6(su1006)]	This paper
PP3009 dyf-1(mn335)I; C05D11.5 (syb445)III;gcy-8(oy44)IV	This paper
PP3010 C05D11.5 (syb445)III;gcy-8(oy44)IV	This paper
PP3011 dyf-1(mn335)I ;C05d11.5 (syb445)III; unc-31(e928)IV	This paper
PP3012 C05D11.5 (syb445)III; unc-31(e928)IV	This paper
FK134 ttx-3(ks5)X	doi: 10.1242/dev.128.11.1951
PP1114 dyf-1(mn335)I; dgEx80[pAMS66 vha-6p::Q44::YFP + rol-6(su1006) + pBluescript II].	This paper
GF80 dgEx80[pAMS66 vha-6p::Q44::YFP + rol-6(su1006) + pBluescript II].	CGC, WBStrain00007813
PP1282 gcy-8(oy44)IV; dgEx80[pAMS66 vha-6p::Q44::YFP + rol-6(su1006) + pBluescript II].	This paper
PP2813 ins-5(tm2560)II;unc-119(ed4)III; hhIs207[unc-119(+);Pges-1::ins-5-SL2-mCherry-ins-5 3'UTR]	This paper
PP2815 ins-5(tm2560)II;unc-119(ed4)III; hhIs209[unc-119(+);Punc-119::ins-5-SL2-mCherry-ins-5 3'UTR]	This paper
PP1264 hhIs64 [unc-119(+); sur-5::UbV-GFP]III; ivd-1(hh6)IV	doi:10.1016/j.cmet.2014.01.016
PP2923 hhIs64 [unc-119(+); sur-5::UbV-GFP]III; str-2(tm445)V ; odr-7(tm4791)X	This paper
PP3506 hhIs64 [unc-119(+); sur-5::UbV-GFP]III; gcy-8(oy44)IV; str-2(tm445)V; odr-7(tm4791)X	This paper
PP1383 N2; hhIs110[Pnhx-2::cpl-1W32AY35A::YFP; Pmyo-2::mCherry]I	doi:10.1073/pnas.1318262111
PP1695 dyf-1(mn335), hhIs110[Pnhx-2::cpl-1W32A,W35A::gfp]I	This paper
PP1536 N2; hhIs111[Pnhx-2::cpl-1W32AW35A::gfp]II; sqt-3(sc8) sel-1(e1948)V	Hoppe lab
PP1709 mir-71(n4115) I; hhIs113[Pnhx-2::cpl-1W32AW35A::yfp; myo-2p::mCherry]I	doi:10.1038/s42255-019-0033-z
PP3336 dyf-1(mn335) I; gcy-8(oy44)IV	This paper
PP3337 Bristol N2 strain as WT	This paper
PP3338 gcy-8(oy44)IV	This paper
PP3339 dyf-1(mn335)I	This paper
PP3513 dyf-1(mn335)I; oyIs18 [gcy-8::GFP]X	This paper
PP3514 dyf-1(mn335)I; kyIs53[odr-10::GFP]X	This paper
PP3686 dyf-1(mn335)I; gcy-8(oy44) IV; kyIs53[odr-10::GFP]X	This paper
PY1322 oyIs18 [gcy-8::GFP] X	CGC, WB strain00031127
CX3344 kyIs53[odr-10::GFP]X	CGC, WBStrain00005242
