# Supplementary material for: Thermosensation in Caenorhabditis elegans is linked to ubiquitin-dependent protein turnover via insulin and calcineurin signalling
Source: Nat Commun. 2022 Oct 5;13:5874. doi: 10.1038/s41467-022-33467-7 (PMC9534930; doi:10.1038/s41467-022-33467-7)
Supplement: Supplementary file 7 — Supplementary Data 4 [file 41467_2022_33467_MOESM7_ESM.xlsx]

## Sheet: Sheet1
Supplementary Data 4. Oligos used in this study.
Oligonucleotides	Source
Primer for UbV-GFP:	1
TH969 TTTTGGTACCATGCAAATCTTCGTCAAAACGTTG
TH984 cgttagttagtagaactcaG
Primer for dyf-1(mn335)	This paper
TH1465 CTTTGCAGACATATTACATTTC
TH1466 GAAGCCTAATGAGAAGTTCTTC
Primer for osm-3(n1540)	2
TH1472 CGTGCCGATTGTTGAAGC
TH1473TACCAAGTGTAGATTATTGATTGTTACCTGGGCAAGACTTTCTCCATTCA
TH1474 GGCAAGACTTTCTCCATACC
Primer for gcy-8(oy44)	3
TH1720GGA AAA ACT GGT CGC TGA
TH1721GCT AGT CGG AAA CCC AGA
Primer for ins-5(tm2560)	This paper
TH2391 CTCAATCGAAACTCTTCAATCT
TH2392 GAGATAGAATTGGAAATATGAG
Primer for daf-16(mu86)	This paper
TH2689 TGTCTACCTCTCCTCCTGTG
TH2690 TCCTGCTTAATCTGAACTCCA
TH2692 CATAGAAGAGAACAAGTTGC
Primer for tax-6(p675)	This paper
TH2862 GGTCCAATGTGTGATCTTCTCTGGTAAG
TH2863 TCGTTTCCGAAATCTTCAAGTGGTTT
TH2864 CATGAACCGAGTGAAGTTTTTAAAGTGAAA
TH2865 CAGCATGCAGCGTAGCTATAATATTTCG
Primer for ttx-3(ot22)	This paper
TH1724 TACCAAGTGTAGATTATTGATTGTTACCTGGCGGACATCATTTAAACATCGCC
TH1725 GCGGACATCATTTAAACATCCCT
TH1726 GATGATGAAGAAGAGAGTGG
Primer for ceh-36(ks86)	Hoppe lab
AATGCTTCTCTTCTGTGCACATCAGG
AAAAAGTTTTCCGCGAAACACAGTCTT
TTTTTTGTTGTTTCTATCCTTGGCTCGT
TTGTGCTCCCTTTTTTAAATGCAACTAATT
Primer for che-1(ot75)	This paper
TH2258TACCAAGTGTAGATTATTGATTGTTACCTGGATTCGGCGAATTATATTCTGC
TH2259 GATTCGGCGAATTATATTCAGT
TH2260 GCCGTCAAAGTAGAGCAATG
Primer for ceh-14(ch3)	This paper
TH2332 CATCCGAATAACGAAGAAGCC
TH2333 ATTCAACATGGTAGACATGATTC
TH2334 CGCACTACGCATTTCTGTGA
Primer for lim-4(ky403)	This paper
TH2368TACCAAGTGTAGATTATTGATTGTTACCTG AGGACTGAGTAAAAGAGTGATCC
TH2369AGGACTGAGTAAAAGAGTGAACT
TH2343 GTAGTTACAGAAGTTGGATAC
Primer for odr-7(tm4791)	This paper
TH2335 GACTTTACCGAGTACCAGC
TH2336 CAATTCTGTTCATTTAACTAC
TH2337 TGTCCTTAGGTTTTGTAGAG
Primer for gcy-35(ok769)	This paper
TH2405 CTCTTCACCGACATCGTAAC
TH2406 CAATCATATAGGCATCACCG
TH2407 CTAGGTCTTGAACACAACTC
Primer for ins-1(tm1888)	This paper
TH 2393 CTGGATTAACCGCTTTCAA
TH2394 CAGAATGTTTTGAGATATGC
TH2395 GCACTTTATTCGATTTCAAG
Primer for flp-3(ok3265)	This paper
TH2418 GATGCCACACCAAAACGGT
TH2419 GTTAAAAGAGAGTGCCACTG
TH2420 GTACAGAACTGTATACCTGC
Primer for C05D11.5 (syb445)	This paper
TH3219 TATTGCCAACGACGAGAGGT
TH3220 GGAATGCTCACTTCGACAAG
Primer for qPCR flp-3 qRT-PCR	This paper
TH3394- CGTCGGATGCCACACCAAAA
TH3395- AGTAGACCGCTTCCACATTAC
Primer for qPCR ins-5 qRT-PCR	This paper
TH3385- CTGCCAACCACAAAACGGAATC
TH3386- GCAATCAGTGGAGCAACATTT
Primer for pTH1219	This paper
TH2483 TTGGGTACCGGGCCCCCCCTCGAGGAGTGCACTCCATCATATATAAAAC
Primer for pTH1219	This paper
TH2484 AGGATGAGACAGCTTAGTCAAATGGGCAGCAG
Primer for pTH1219	This paper
TH2485CCCATTTGACTAAGCTGTCTCATCCTACTTTCAC
Primer for pTH1219	This paper
TH2486 AATTCATTACGCGTTCCCACTTAAAACCCTCC
Primer for pTH1219	This paper
TH2487 TTTTAAGTGGGAACGCGTAATGAATTTTGAAGAC
Primer for pTH1219	This paper
TH2488 TTCTGGGATCCAACTACTTATACAATTCATCCATGCC
Primer for pTH1219	This paper
TH2489 ATTGTATAAGTAGTTGGATCCCAGAATAAGAAGAAG
Primer for pTH1219	This paper
TH2505 CTTTTACTGAAGCTTATCGATACCGGTCTGGAGGCAACTTCTTG
Primer for pTH1707	This paper
TH3147 ATTGGGTACCGGGCCCCCCCAAACTCCGAACTATGATG
Primer for pTH1707	This paper
TH3148 TCGAGTGCATCTGAATTCAAAGATAAGATATGTAATAG
Primer for pTH1707	This paper
TH3149 TTGAATTCAGATGCACTCGATCGTCGCC
Primer for pTH1707	This paper
TH3146 AGATTTTAAGACAAGCAGTTAACTAGGTGAAAGTAGGATGAGACAG
Primer for pTH1720	This paper
TH3144TCGAGTGCATATATGCTGTTGTAGCTGAAAATTTTG
Primer for pTH1720	This paper
TH3159ATTGGGTACCGGGCCCCCCCATCAATGTTCTTTCAAATAAATACATC
Primer for pTH1720	This paper
TH3145AACAGCATATATGCACTCGATCGTCGCC
Primer for pTH1720	This paper
TH3146AGATTTTAAGACAAGCAGTTAACTAGGTGAAAGTAGGATGAGACAG
1	Segref, A. & Hoppe, T. Analysis of ubiquitin-dependent proteolysis in Caenorhabditis elegans. Methods Mol Biol 832, 531-544, doi:10.1007/978-1-61779-474-2_38 (2012).
2	Maier, W., Adilov, B., Regenass, M. & Alcedo, J. A neuromedin U receptor acts with the sensory system to modulate food type-dependent effects on C. elegans lifespan. PLoS Biol 8, e1000376, doi:10.1371/journal.pbio.1000376 (2010).
3	Prahlad, V., Cornelius, T. & Morimoto, R. I. Regulation of the cellular heat shock response in Caenorhabditis elegans by thermosensory neurons. Science 320, 811-814, doi:10.1126/science.1156093 (2008).
