# Supplementary material for: Thermosensation in Caenorhabditis elegans is linked to ubiquitin-dependent protein turnover via insulin and calcineurin signalling
Source: Nat Commun. 2022 Oct 5;13:5874. doi: 10.1038/s41467-022-33467-7 (PMC9534930; doi:10.1038/s41467-022-33467-7)
Supplement: Supplementary file 9 — Source Data [file 41467_2022_33467_MOESM9_ESM.zip]

Archive with 1 entries (1 files):
- Source Data final.xlsx
