# Supplementary material for: Thermosensation in Caenorhabditis elegans is linked to ubiquitin-dependent protein turnover via insulin and calcineurin signalling
Source: Nat Commun. 2022 Oct 5;13:5874. doi: 10.1038/s41467-022-33467-7 (PMC9534930; doi:10.1038/s41467-022-33467-7)
Supplement: Supplementary file 9 — Source Data [file 41467_2022_33467_MOESM9_ESM.zip › Source Data final.xlsx]

## Sheet: Description
	Source data of uncropped western blots and raw data displayed in the main Figures and Supplementary Figures
	Western blots:
	Data points:
	All data points used in the Figures are displayed in bold, the average or median values used shaded in yellow, the SD or SEM and p-values that were used shaded in green

## Sheet: Figure 1b
Figure 1b

## Sheet: Figure 1c
Source data Figure 1c
	MW(kD):	250
		130
		100
		70
		55
		35
		25
		15
									with remaining GFP signal after stripping

## Sheet: Figure 1d
Source data Figure 1d
	MW(kD):	250
		130
		100
		70
		55
		35
		25
		15

## Sheet: Figure 1e
Quantification westernblots cycloheximide chase experiment , Source data Figure 1e
	WT to	WT t1.5 + CHX	WT 3h +CHX	WT t1.5 -CHX	WT t3 -CHX	dyf-1(-) to	dyf-1(-) t1.5 +CHX	dyf-1(-) t3 +CHX	dyf-1(-) t1.5 -CHX	dyf-1(-) t3 -CHX	hecd-1(-) to	hecd-1(-) t1.5 +CHX	hecd-1(-) t3 +CHX	hecd-1(-) t1.5 -CHX	hecd-1(-) t3 -CHX
Number of values	4	4	4	4	4	4	4	4	4	4	4	4	4	4	4
Minimum	1	0.4221	0.3638	0.868	0.6511	1	0.6939	0.5037	0.7634	0.6473	1	0.8822	0.8609	0.8105	0.8245
25% Percentile	1	0.4369	0.379	0.8805	0.703	1	0.7333	0.507	0.7653	0.7175	1	0.8953	0.8656	0.8496	0.825
Median	1	0.4875	0.4586	0.9312	0.9206	1	0.8984	0.6434	0.8704	0.9558	1	1.028	0.9086	0.9669	0.8996
75% Percentile	1	0.6407	0.6188	1.011	1.095	1	1.041	0.8575	1.091	1.031	1	1.139	1.065	1.268	1.232
Maximum	1	0.6898	0.6609	1.033	1.133	1	1.073	0.8868	1.131	1.047	1	1.145	1.108	1.369	1.318
Mean	1	0.5217	0.4855	0.9408	0.9063	1	0.8908	0.6693	0.9089	0.9014	1	1.021	0.9464	1.028	0.9856
Std. Deviation	0	0.1163	0.1282	0.06895	0.2038	0	0.1595	0.1898	0.1764	0.1762	0	0.1319	0.1122	0.2387	0.2325
Std. Error of Mean	0	0.05815	0.06411	0.03448	0.1019	0	0.07975	0.09488	0.0882	0.0881	0	0.06593	0.05611	0.1193	0.1163
Lower 95% CI	1	0.3367	0.2815	0.831	0.582	1	0.637	0.3674	0.6282	0.6211	1	0.8109	0.7678	0.6485	0.6156
Upper 95% CI	1	0.7068	0.6895	1.05	1.231	1	1.145	0.9713	1.19	1.182	1	1.231	1.125	1.408	1.356
Bonferroni's multiple comparisons test	Mean Diff.	95.00% CI of diff.	Significant?	Summary	Adjusted P Value
WT to vs. WT t1.5 + CHX	0.4783	0.1505 to 0.8061	Yes	***	0.0007
WT to vs. WT 3h +CHX	0.5145	0.1867 to 0.8423	Yes	***	0.0002				ANOVA summary
WT to vs. WT t1.5 -CHX	0.05924	-0.2685 to 0.387	No	ns	>0.9999				F	5.465
WT to vs. WT t3 -CHX	0.09366	-0.2341 to 0.4215	No	ns	>0.9999				P value	<0.0001
WT t1.5 + CHX vs. dyf-1(-) t1.5 +CHX	-0.3691	-0.6969 to -0.04131	Yes	*	0.0166				P value summary	****
WT 3h +CHX vs. dyf-1(-) t3 +CHX	-0.1838	-0.5116 to 0.144	No	ns	>0.9999				Significant diff. among means (P < 0.05)?	Yes
WT t1.5 -CHX vs. dyf-1(-) t1.5 -CHX	0.03185	-0.2959 to 0.3596	No	ns	>0.9999				R square	0.6297
WT t1.5 -CHX vs. dyf-1(-) t3 -CHX	0.03932	-0.2885 to 0.3671	No	ns	>0.9999
WT t1.5 + CHX vs. hecd-1(-) t1.5 +CHX	-0.499	-0.8268 to -0.1712	Yes	***	0.0004
WT 3h +CHX vs. hecd-1(-) t3 +CHX	-0.4609	-0.7887 to -0.1331	Yes	**	0.0012
WT t1.5 -CHX vs. hecd-1(-) t1.5 -CHX	-0.08749	-0.4153 to 0.2403	No	ns	>0.9999
WT t3 -CHX vs. hecd-1(-) t3 -CHX	-0.07922	-0.407 to 0.2486	No	ns	>0.9999
WT t1.5 + CHX vs. WT t1.5 -CHX	-0.419	-0.7468 to -0.09123	Yes	**	0.004
WT 3h +CHX vs. WT t3 -CHX	-0.4208	-0.7486 to -0.09304	Yes	**	0.0038
Test details	Mean 1	Mean 2	Mean Diff.	SE of diff.	n1	n2	t	DF
WT to vs. WT t1.5 + CHX	1	0.5217	0.4783	0.1066	4	4	4.487	45
WT to vs. WT 3h +CHX	1	0.4855	0.5145	0.1066	4	4	4.827	45
WT to vs. WT t1.5 -CHX	1	0.9408	0.05924	0.1066	4	4	0.5558	45
WT to vs. WT t3 -CHX	1	0.9063	0.09366	0.1066	4	4	0.8787	45
WT t1.5 + CHX vs. dyf-1(-) t1.5 +CHX	0.5217	0.8908	-0.3691	0.1066	4	4	3.463	45
WT 3h +CHX vs. dyf-1(-) t3 +CHX	0.4855	0.6693	-0.1838	0.1066	4	4	1.724	45
WT t1.5 -CHX vs. dyf-1(-) t1.5 -CHX	0.9408	0.9089	0.03185	0.1066	4	4	0.2988	45
WT t1.5 -CHX vs. dyf-1(-) t3 -CHX	0.9408	0.9014	0.03932	0.1066	4	4	0.3689	45
WT t1.5 + CHX vs. hecd-1(-) t1.5 +CHX	0.5217	1.021	-0.499	0.1066	4	4	4.681	45
WT 3h +CHX vs. hecd-1(-) t3 +CHX	0.4855	0.9464	-0.4609	0.1066	4	4	4.324	45
WT t1.5 -CHX vs. hecd-1(-) t1.5 -CHX	0.9408	1.028	-0.08749	0.1066	4	4	0.8207	45
WT t3 -CHX vs. hecd-1(-) t3 -CHX	0.9063	0.9856	-0.07922	0.1066	4	4	0.7432	45
WT t1.5 + CHX vs. WT t1.5 -CHX	0.5217	0.9408	-0.419	0.1066	4	4	3.931	45
WT 3h +CHX vs. WT t3 -CHX	0.4855	0.9063	-0.4208	0.1066	4	4	3.948	45
n 1		GFP	GFP strong	Tub	GFP /tub			GFPstrong/tub
WT to		2472.25	27220.9	39929	0.061916			0.681731	1
WT t1.5 +CHX		1318.72	10245.4	35607.7	0.0370346			0.287729	0.422056
WT t3 +CHX		1079.69	8698.12	35067.9	0.0307886			0.248037	0.363834
WT t1.5 -CHX		2173.93	24322.4	37768.9	0.0575588			0.643981	0.944626
WT t3 -CHX		364.234	18494.1	41662.1	0.00874257			0.443906	0.651145
dyf-1(-) to		54437.8		55728.9	0.976832		1
dyf-1(-) t1.5 +CHX		50233.7		54399.1	0.923429		0.94533
dyf-1(-) t3 +CHX		47159.8		54441.2	0.866252		0.886797
dyf-1(-) t1.5 -CHX		61216.6		55394	1.10511		1.13132
dyf-1(-) t3 -CHX		53372.7		52195.9	1.02255		1.0468
hecd.-1(-) to		29333.6		25876.7	1.13359		1
hecd-1(-) t1.5 +CHX		25107.8		23700.5	1.05938		0.934531
hecd-1(-) t3 +CHX		24419.3		22981	1.06259		0.937361
hecd-1(-) t1.5 -CHX		24288.7		26436.3	0.918764		0.810488
hecd-1(-) t3 -CHX		24862.1		26599.9	0.934672		0.824522
n 2
110116	GFP weak	GFP	Tub	GFP weak /tub	GFP strong/tub
WT to	14424.6	29936.9	52541.5		0.569776	1
WT t1.5 +CHX	2259.98	13414.9	48884.8		0.274419	0.481626
WT t3 +CHX	4624.47	20593.4	54686.8		0.37657	0.660909
WT t1.5 -CHX	14464.7	29755.4	56902.2		0.522921	0.917765
WT t3 -CHX	19053	35987	55747.8		0.645532	1.13296
dyf-1(-) to	53751.4	59931	54670.2	0.983194		1
dyf-1(-) t1.5 +CHX	37807.1	47030.1	55413.5	0.682272		0.693935
dyf-1(-) t3 +CHX	23512.2	37953.8	47479.9	0.495204		0.503669
dyf-1(-) t1.5 -CHX	41275.8	52075.1	54447	0.758092		0.77105
dyf-1(-) t3 -CHX	32830.8	46063.5	51585.2	0.636438		0.647317
hecd.-1(-) to	27491.7		30218.6	0.909763		1
hecd-1(-) t1.5 +CHX	23481.9		23010	1.02051		1.12173
hecd-1(-) t3 +CHX	25046		24857.9	1.00757		1.10751
hecd-1(-) t1.5 -CHX	26850.4		21562.9	1.24521		1.36872
hecd-1(-) t3 -CHX	27412		22854.2	1.19943		1.3184
n 3
180116	GFP weak	GFP	Tub	gfpweak/tub		rel strong	rel weak
WT to	8811.17	28541.2	57484.5			1
WT t1.5 +CHX	3373.52	17980.9	52502.5			0.689779
WT t3 +CHX	1591.57	11781.4	48172.5			0.49258
WT t1.5 -CHX	6525.07	22897	53127.1			0.868041
WT t3 -CHX	8281.17	25325.5	59418.8			0.858447
dyf-1(-) to	60346.9	67343.1	64256.4	0.939158			1
dyf-1(-) t1.5 +CHX	49415	56354.6	61792.7	0.799691			0.851498
dyf-1(-) t3 +CHX	28681.5	44052.1	59071.7	0.485538			0.516993
dyf-1(-) t1.5 -CHX	51620.9	59825.2	56675.2	0.910819			0.969826
dyf-1(-) t3 -CHX	48884.5	59419.6	56076.8	0.871742			0.928217
hecd.-1(-) to	27802.3		26978	1.03055			1
hecd-1(-) t1.5 +CHX	22644.3		24907.6	0.90913			0.882176
hecd-1(-) t3 +CHX	24249.3		27332.9	0.887183			0.86088
hecd-1(-) t1.5 -CHX	25339.6		25432.2	0.996357			0.966816
hecd-1(-) t3 -CHX	23463.9		27550.6	0.851667			0.826416
n 4	gfp weak	gfpstrong	tubulin	gfpweak/tub		gfpstrong/tub	rel strong	rel weak
WT to	7120.76	25330.6	59607.8			0.424954	1
WT t1.5 +CHX	3269.25	11904.2	56768.1			0.209699	0.493462
WT t3 +CHX	2611.3	10161.1	56302.1			0.180474	0.42469
WT t1.5 -CHX	4531.18	24247.6	55258.5			0.438803	1.03259
WT t3 -CHX	4894.05	23132.2	55387.8			0.417641	0.982791
dyf-1(-) to	53172.3	61649.3	53880.4	0.986858				1
dyf-1(-) t1.5 +CHX	57280.8	63731.2	54115.5	1.05849				1.07259
dyf-1(-) t3 +CHX	40959	52529.8	53917.5	0.759659				0.769776
dyf-1(-) t1.5 -CHX	41360.4	55085.4	54898.2	0.753401				0.763434
dyf-1(-) t3 -CHX	56229.1	66207.2	57939.6	0.970477				0.983401
hecd.-1(-) to	29152		26619.9	1.09512				1
hecd-1(-) t1.5 +CHX	29691.3		23688.1	1.25343				1.14456
hecd-1(-) t3 +CHX	25635.7		26605.3	0.963557				0.879865
hecd-1(-) t1.5 -CHX	27469.7		25941.4	1.05892				0.966941
hecd-1(-) t3 -CHX	28834.7		27064.3	1.06542				0.972876

## Sheet: Figure 1f
Source data Figure 1f

## Sheet: Figure 1g
Source data Figure 1g

## Sheet: Figure 1h
Source data UbV GFP/CPL-1* intensities in neuronal mutants, Figure 1h								WT UbVGFP	dyf-1(-) UbVGFP	WT CPL-1*	dyf-1(-) CPL-1*	sel-1(-) CPL1*
							Number of values	3	3	3	3	2
	n1	n2	n3	average	stdv
WT UbV-GFP	1	1	1	1	0		Minimum	1	13.28	1	0.17	5.993
dyf-1(mn335), UbV-GFP	16.6011	13.2844	15.5424	15.1426	1.69411		25% Percentile	1	13.28	1	0.17	5.993
WT; CPL*	1	1	1	1	0		Median	1	15.54	1	1.294	7.079
dyf-1(mn335), CPL*	0.16995	1.29412	1.99437	1.15281	0.920381		75% Percentile	1	16.6	1	1.994	8.165
sel-1(e1948);CPL*	5.99325		8.16469	7.07897	1.53544		Maximum	1	16.6	1	1.994	8.165
mir-71(n4115);CPL*		17.5439
							Mean	1	15.14	1	1.153	7.079
							Std. Deviation	0	1.694	0	0.9204	1.535
n1	GFP	Tubulin	gfp/tubulin				Std. Error of Mean	0	0.9781	0	0.5314	1.086
WT UbV-GFP	0.12	1.24	0.0967742	1
dyf-1(mn335) UbV-GFP	1.96	1.22	1.60656	16.6011			Lower 95% CI of mean	1	10.93	1	-1.134	-6.716
WT; CPL*	0.61	1.13	0.539823	1			Upper 95% CI of mean	1	19.35	1	3.439	20.87
dyf-1(mn335), CPL*	0.1	1.09	0.0917431	0.16995
sel-1(e1948);CPL*	3.3	1.02	3.23529	5.99325			Sum	3	45.43	3	3.458	14.16
n2							Table Analyzed	Data 1	Table Analyzed	Data 1
WT UbV-GFP	0.1	1.17	0.0854701	1					Data sets analyzed	C : WT CPL-1*	D : dyf-1(-) CPL-1*	E : sel-1(-) CPL1*
dyf-1, UbV-GFP	1.09	0.96	1.13542	13.2844			Column B	dyf-1(-) UbVGFP
WT; CPL*	0.3	0.6	0.5	1			vs.	vs,	ANOVA summary
dyf-1, CPL*	0.22	0.34	0.647059	1.29412			Column A	WT UbVGFP	F	33.37
mir-71;CPL*	5	0.57	8.77193	17.5439					P value	0.0013
n3							Unpaired t test		P value summary	**
WT UbV-GFP	47.62	186.4	0.255472	1			P value	0.0001	Significant diff. among means (P < 0.05)?	Yes
dyf-1(mn335) UbV-GFP	1379.4	347.4	3.97064	15.5424			P value summary	***	R square	0.9303
WT; CPL*	422.4	243.4	1.73541	1			Significantly different (P < 0.05)?	Yes
dyf-1(mn335), CPL*	444.4	128.4	3.46106	1.99437			One- or two-tailed P value?	Two-tailed
sel-1(e1948);CPL*	4809	339.4	14.1691	8.16469			t, df	t=14,46 df=4
							How big is the difference?
							Mean ± SEM of column A	1 ± 0, n=3								dyf-1(-) CPL-1*
							Mean ± SEM of column B	15,14 ± 0,9781, n=3								sel-1(-) CPL1*
							Difference between means	14,14 ± 0,9781
							95% confidence interval	11,43 to 16,86
							R squared (eta squared)	0.9812								q	DF
							F test to compare variances									0.2079	5
							F, DFn, Dfd	Infinity, 2, 2								7.397	5
							P value	<0,0001
							P value summary	****
							Significantly different (P < 0.05)?	Yes
									Number of families	1
									Number of comparisons per family	2
									Alpha	0.05
									Dunnett's multiple comparisons test	Mean Diff,	95,00% CI of diff,	Significant?	Summary	Adjusted P Value
									WT CPL-1* vs. dyf-1(-) CPL-1*	-0.1528	-2,39 to 2,084	No	ns	0.97
									WT CPL-1* vs. sel-1(-) CPL1*	-6.079	-8,58 to -3,578	Yes	**	0.0013
									Test details	Mean 1	Mean 2	Mean Diff,	SE of diff,	n1
									WT CPL-1* vs. dyf-1(-) CPL-1*	1	1.153	-0.1528	0.735	3
									WT CPL-1* vs. sel-1(-) CPL1*	1	7.079	-6.079	0.8218	3

## Sheet: Supplementary Figure 1b
Source data UbV GFP intensities in neuronal mutants, Supplementary Figure 1b
	n 1	n 2	n 3	n 4	n 5	average								Dunnett's multiple comparisons test	Mean Diff.	95.00% CI of diff.	Significant?	Summary	Adjusted P Value			Test details	Mean 1	Mean 2	Mean Diff.	SE of diff.	n1	n2	q	DF
WT	1	1	1	1	1	1			WT	osm-3(-)	dyf-1(-)	dyf-1(-);osm-3(-)		WT vs. osm-3(-)	-11.85	-27.04 to 3.346	No	ns	0.1444	B	osm-3(-)
osm-3(-)	14.7795	28.4388	5.65892	2.54071	12.8076	12.85		Number of values	5	5	5	5		WT vs. dyf-1(-)	-19.71	-34.9 to -4.523	Yes	*	0.0106	C	dyf-1(-)	WT vs. osm-3(-)	1	12.85	-11.85	5.859	5	5	2.022	16
dyf-1(-)	23.2211	33.03	10.9662	8.9664	27.387	20.71								WT vs. dyf-1(-);osm-3(-)	-17.46	-32.65 to -2.27	Yes	*	0.0232	D	dyf-1(-);osm-3(-)	WT vs. dyf-1(-)	1	20.71	-19.71	5.859	5	5	3.365	16
dyf-1(-);osm-3(-)	20.4992	35.2744	7.36238	7.76687	21.402	18.46		Minimum	1	2.541	8.966	7.362		Dunnett's multiple comparisons test	Mean Diff,	95,00% CI of diff,	Significant?	Summary	Adjusted P Value	D-?		WT vs. dyf-1(-);osm-3(-)	1	18.46	-17.46	5.859	5	5	2.98	16
								25% Percentile	1	4.1	9.966	7.565
								Median	1	12.81	23.22	20.5		dyf-1(-);osm-3(-) vs. osm-3(-)	5.616	-11,32 to 22,55	No	ns	0.629	B	osm-3(-)	Test details	Mean 1	Mean 2	Mean Diff,	SE of diff,	n1	n2	q	DF
n 1	GFP	tub	gfp/tub					75% Percentile	1	21.61	30.21	28.34		dyf-1(-);osm-3(-) vs. dyf-1(-)	-2.253	-19,18 to 14,68	No	ns	0.9229	C	dyf-1(-)
WT	1873.15	37102.1	0.0504864	1				Maximum	1	28.44	33.03	35.27										dyf-1(-);osm-3(-) vs. osm-3(-)	18.46	12.85	5.616	6.766	5	5	0.83	12
osm-3(-)	22666.7	30377.7	0.746162	14.7795																		dyf-1(-);osm-3(-) vs. dyf-1(-)	18.46	20.71	-2.253	6.766	5	5	0.333	12
dyf-1(-)	38455.4	32802	1.17235	23.2211				Mean	1	12.85	20.71	18.46		ANOVA summary
dyf-1(-);osm-3(-)	32094.9	31011.6	1.03493	20.4992				Std. Deviation	0	10.06	10.43	11.54		F	4.526
								Std. Error of Mean	0	4.498	4.666	5.163		P value	0.0176
n 2	gfp	tub	gfp/tub											P value summary	*
WT	398.941	4734.15	0.0842687	1				Lower 95% CI	1	0.3553	7.758	4.127		Significant diff. among means (P < 0.05)?	Yes
osm-3(-)	17370.3	7248.23	2.3965	28.4388				Upper 95% CI	1	25.33	33.67	32.79		R square	0.4591
dyf-1(-)	21260	7638.15	2.78339	33.03
dyf-1(-);osm-3(-)	21784.2	7328.52	2.97253	35.2744
														Number of families	1
n 3														Number of comparisons per family	2
WT	3268.83	35886.3	0.0910885	1										Alpha	0.05
osm-3(-)	18102.5	35118.9	0.515463	5.65892
dyf-1(-)	34893.4	34932.1	0.998892	10.9662
dyf-1(-);osm-3(-)	21210.5	31627.9	0.670628	7.36238
n4
WT	4121.05	32340	0.127429	1
osm-3(-)	10313.1	31854.3	0.32376	2.54071
dyf-1(-)	36161.8	31649.3	1.14258	8.9664
dyf-1(-);osm-3(-)	26745.8	27023.5	0.989723	7.76687
n 5
WT	1465.62	30287	0.048391	1
osm-3(-)	22057.4	35589.6	0.619772	12.8076
dyf-1(-)	41899.4	31615.4	1.32528	27.387
dyf-1(-);osm-3(-)	32625	31501.5	1.03566	21.402

## Sheet: Figure 2b
Source data Figure 2b

[truncated: 47 more sheets: Figure 2c, Figure 2d, Figure 2e, Figure 2g, Supplementary Figure 2a, Supplementary Figure 2b, Supplementary Figure 2c, Supplementary Figure 2d, Supplementary Figure 2e, Supplementary Figure 2f, Figure 3c, Figure 3d , Figure3e, Figure 3f, Supplementary Figure 3d, Supplementary Figure 3e, Supplementary Figure 3f, Supplementary Figure 3g, Figure 4c, Figure 4d …]
